# Supplementary material for: Evolution of the CRISPR-Cas9 defence system in Mycoplasma gallisepticum following colonization of a novel bird host
Source: Microb Genom. 2024 Nov 18;10(11):001320. doi: 10.1099/mgen.0.001320 (PMC11893278; doi:10.1099/mgen.0.001320)
Supplement: Uncited Table S4. [file mgen-10-01320-s005.xlsx]

## Sheet: Full spacers list
Table S4A. List of 534 spacers found in M. gallisepticum genomes
Spacer id	Cumul	F99	NCTC10115	MX_4	S6	KUVMG001	F	6_85	R_HIGH	R_LOW	TS11	K6372	K6356	K6212B	K6216D	K6208B	K5322C	K2966	K6222B	ATCC19610	GA95_1	PA95_1	TN95_1	AL95_4	AL95_1	AL99_5	VA94_2	AL95_2	NC95_13295-2-2P	AL95_3	VA94_7994-1-7P	OH96_1	Spinus_tristis_SC97	MO96_1	TX97_1	TX98_1	MD98_1	AL99_3	AL99_4	NC96_1596-4-2P	AL99_1	AL99_2	NY01_2001.047-5-1P	AL01_1	AL00_1	AL00_2	AL01_8	AL01_6	AL01_9
SP_1	AAAAAAAATATCGGAAAATCTTATCAGATC	0	0	1	0	0	0	0	0	0	0	0	0	0	0	0	0	0	0	0	0	0	0	0	0	0	0	0	0	0	0	0	0	0	0	0	0	0	0	0	0	0	0	0	0	0	0	0	0
SP_2	AAAAAATAATTGAGTCAGTGTCGCAATATA	0	0	0	0	0	0	0	2	2	0	0	0	0	0	0	0	0	0	0	0	0	0	0	0	0	0	0	0	0	0	0	0	0	0	0	0	0	0	0	0	0	0	0	0	0	0	0	0
SP_3*	AAAAACAAGCGTTTGAGGTTCAGCTAATTCTGGGGTTA	0	0	0	0	0	0	0	0	0	0	0	0	0	0	0	0	0	0	0	0	0	0	0	0	0	0	0	0	0	0	0	0	0	0	0	0	0	0	0	0	0	0	0	0	0	0	0	0
SP_4	AAAAACCAGAGATAACCGATGGGTTAAAT	0	0	0	1	0	0	0	0	0	0	0	0	0	0	0	0	0	0	0	0	0	0	0	0	0	0	0	0	0	0	0	0	0	0	0	0	0	0	0	0	0	0	0	0	0	0	0	0
SP_5	AAAAACCCATCAAGTTTGTAGTAGTCAGTG	0	0	0	0	0	0	0	0	0	2	1	0	1	2	2	1	1	0	0	0	0	0	0	0	0	0	0	0	0	0	0	0	0	0	0	0	0	0	0	0	0	0	0	0	0	0	0	0
SP_6	AAAAACGAAGAAAACTTAAATAAATTTATT	1	0	0	0	0	1	0	0	0	0	0	0	0	0	0	0	0	0	0	0	0	0	0	0	0	0	0	0	0	0	0	0	0	0	0	0	0	0	0	0	0	0	0	0	0	0	0	0
SP_7	AAAAACGTCGTCAATTGCGCTAGATCAGCC	0	0	0	0	0	0	0	1	1	0	0	0	0	0	0	0	0	0	0	0	0	0	0	0	0	0	0	0	0	0	0	0	0	0	0	0	0	0	0	0	0	0	0	0	0	0	0	0
SP_8	AAAAACTTGACAAAATTAAAAATAAAAGTT	0	0	0	0	0	0	0	1	1	0	0	0	0	0	0	0	0	0	0	0	0	0	0	0	0	0	0	0	0	0	0	0	0	0	0	0	0	0	0	0	0	0	0	0	0	0	0	0
SP_9	AAAAAGAAGGTTACAGATTTAAAAAACATG	0	0	0	0	0	0	0	0	0	1	0	0	1	1	1	0	0	0	0	0	0	0	0	0	0	0	0	0	0	0	0	0	0	0	0	0	0	0	0	0	0	0	0	0	0	0	0	0
SP_10	AAAAAGTTGATATTTTGGTTGCCCAAATAG	0	0	0	0	0	0	0	2	2	0	0	0	0	0	0	0	0	0	0	0	0	0	0	0	0	0	0	0	0	0	0	0	0	0	0	0	0	0	0	0	0	0	0	0	0	0	0	0
SP_11	AAAAATAGGTACAAAAAATTGTTTTAAGTT	0	0	0	0	0	0	0	1	1	0	0	0	0	0	0	0	0	0	0	0	0	0	0	0	0	0	0	0	0	0	0	0	0	0	0	0	0	0	0	0	0	0	0	0	0	0	0	0
SP_12	AAAAATTTGGTTTTGGGTATTCTGATAATC	0	0	0	0	0	0	0	0	0	1	0	0	1	1	1	0	0	0	0	0	0	0	0	0	0	0	0	0	0	0	0	0	0	0	0	0	0	0	0	0	0	0	0	0	0	0	0	0
SP_13	AAAACAGAATGTAAATCAAATTCAACGTTA	0	0	0	0	0	0	0	0	0	1	1	1	1	1	1	1	1	1	0	0	0	0	0	0	0	0	0	0	0	0	0	0	0	0	0	0	0	0	0	0	0	0	0	0	0	0	0	0
SP_14	AAAACCAGAACAAGGTGGCTATATTGTGTG	0	0	1	0	0	0	0	0	0	0	0	0	0	0	0	0	0	0	0	0	0	0	0	0	0	0	0	0	0	0	0	0	0	0	0	0	0	0	0	0	0	0	0	0	0	0	0	0
SP_15	AAAACCAGCTGATTTAGACGACACAAATAA	0	0	0	0	0	0	0	1	1	0	0	0	0	0	0	0	0	0	0	0	0	0	0	0	0	0	0	0	0	0	0	0	0	0	0	0	0	0	0	0	0	0	0	0	0	0	0	0
SP_16	AAAACTCGATCTAATTTTGAATGTTTTGTC	0	0	0	0	0	0	0	0	0	1	0	0	1	1	1	0	0	0	0	0	0	0	0	0	0	0	0	0	0	0	0	0	0	0	0	0	0	0	0	0	0	0	0	0	0	0	0	0
SP_17*	AAAACTTAACTAATTTAACACAAAAAGTTG	0	0	0	0	0	0	0	0	0	0	0	0	1	1	1	0	0	0	0	0	0	0	0	0	0	0	0	0	0	0	0	0	0	0	0	0	0	0	0	0	0	0	0	0	0	0	0	0
SP_18*	AAAACTTAACTAATTTAACACAAAAGTTG	0	0	0	0	0	0	0	0	0	1	0	0	0	0	0	0	0	0	0	0	0	0	0	0	0	0	0	0	0	0	0	0	0	0	0	0	0	0	0	0	0	0	0	0	0	0	0	0
SP_19	AAAACTTAATATTACGACTTAAATCGTCTC	0	0	0	0	0	0	0	0	0	2	1	1	1	2	2	1	1	1	0	0	0	0	0	0	0	0	0	0	0	0	0	0	0	0	0	0	0	0	0	0	0	0	0	0	0	0	0	0
SP_20	AAAAGCATATTGTAGAAGTTGTAAGTAACG	0	0	0	0	0	0	0	2	2	0	0	0	0	0	0	0	0	0	0	0	0	0	0	0	0	0	0	0	0	0	0	0	0	0	0	0	0	0	0	0	0	0	0	0	0	0	0	0
SP_21	AAAATAATGGAAAATTTAGGGATTAAACAT	0	1	0	0	0	0	0	0	0	0	0	0	0	0	0	0	0	0	0	0	0	0	0	0	0	0	0	0	0	0	0	0	0	0	0	0	0	0	0	0	0	0	0	0	0	0	0	0
SP_22	AAAATAGTTTTAACAGTAACTAAGTTTATT	0	0	0	0	1	0	0	0	0	0	0	0	0	0	0	0	0	0	0	0	0	0	0	0	0	0	0	0	0	0	0	0	0	0	0	0	0	0	0	0	0	0	0	0	0	0	0	0
SP_23	AAAATCCGGGTTATTAGTATAACCAAGAC	0	0	0	0	0	0	0	0	0	0	0	0	0	0	0	0	0	0	1	0	0	0	0	0	0	0	0	0	0	0	0	0	0	0	0	0	0	0	0	0	0	0	0	0	0	0	0	0
SP_24	AAAATTCTAATTAACATTCATCCAGGTTCT	0	0	0	0	0	0	1	1	1	0	0	0	0	0	0	0	0	0	0	0	0	0	0	0	0	0	0	0	0	0	0	0	0	0	0	0	0	0	0	0	0	0	0	0	0	0	0	0
SP_25	AAACGACAAAGTGAGTCTCTACTTGATGAA	0	0	0	0	1	0	1	0	0	0	0	0	0	0	0	0	0	0	0	0	0	0	0	0	0	0	0	0	0	0	0	0	0	0	0	0	0	0	0	0	0	0	0	0	0	0	0	0
SP_26	AAACGCCTACATGAACAACGAAGTTTATGT	0	0	0	0	0	0	0	0	0	0	1	1	0	0	0	1	1	1	0	0	0	0	0	0	0	0	0	0	0	0	0	0	0	0	0	0	0	0	0	0	0	0	0	0	0	0	0	0
SP_27	AAACGCGACCCCTATTTAACAAAGATTCTA	0	0	0	0	0	0	0	0	0	0	0	0	0	0	0	1	1	1	0	0	0	0	0	0	0	0	0	0	0	0	0	0	0	0	0	0	0	0	0	0	0	0	0	0	0	0	0	0
SP_28	AAACGTAGAACGTATTAAACAAGATTTTGA	0	0	0	0	0	0	0	0	0	0	1	1	0	0	0	1	1	1	0	0	0	0	0	0	0	0	0	0	0	0	0	0	0	0	0	0	0	0	0	0	0	0	0	0	0	0	0	0
SP_29	AAACTAGGTTGTATAAACATCATTTTTGGT	0	0	0	0	0	0	0	0	0	0	0	1	0	0	0	1	1	1	0	0	0	0	0	0	0	0	0	0	0	0	0	0	0	0	0	0	0	0	0	0	0	0	0	0	0	0	0	0
SP_30	AAAGCAAATAGAGTAACAGGTTCTATAACC	0	0	0	0	0	0	0	1	1	0	0	0	0	0	0	0	0	0	0	0	0	0	0	0	0	0	0	0	0	0	0	0	0	0	0	0	0	0	0	0	0	0	0	0	0	0	0	0
SP_31	AAAGCCCCGAACAACTAGCTTTCGAAAAGA	0	0	0	0	0	0	0	0	0	0	0	0	0	0	0	0	0	0	0	1	1	0	1	1	1	1	1	1	1	1	1	1	0	1	1	1	0	1	1	1	0	1	1	1	1	1	1	1
SP_32	AAAGCGTTTGGCGAATCAATCGAATACTTA	0	0	0	0	0	0	0	0	0	1	0	1	1	1	1	1	1	1	0	0	0	0	0	0	0	0	0	0	0	0	0	0	0	0	0	0	0	0	0	0	0	0	0	0	0	0	0	0
SP_33*	AAAGTGAAACTTGAGTAAGTCAAGTTACCG	1	0	0	0	0	1	0	0	0	0	0	0	0	0	0	0	0	0	0	0	0	0	0	0	0	0	0	0	0	0	0	0	0	0	0	0	0	0	0	0	0	0	0	0	0	0	0	0
SP_34*	AAAGTGAAACTTGAGTGAGCCAAGTTACTG	1	0	0	0	0	1	0	0	0	0	0	0	0	0	0	0	0	0	0	0	0	0	0	0	0	0	0	0	0	0	0	0	0	0	0	0	0	0	0	0	0	0	0	0	0	0	0	0
SP_35	AAAGTTAGTTTTTGCGACGGTCAAAACTTT	0	0	0	0	1	0	1	0	0	0	0	0	0	0	0	0	0	0	0	0	0	0	0	0	0	0	0	0	0	0	0	0	0	0	0	0	0	0	0	0	0	0	0	0	0	0	0	0
SP_36	AAAGTTGTATTGTGTTTGAACCATTTCACT	0	0	0	0	0	0	0	0	0	0	0	0	0	0	0	0	0	0	0	1	1	1	1	1	1	1	1	1	1	1	1	1	1	1	1	1	1	1	1	1	1	1	1	1	1	1	1	1
SP_37	AAATAACTATACGGGTATCAAGTTTTTCTT	0	0	0	0	0	0	0	0	0	0	0	0	0	0	0	0	0	0	1	0	0	0	0	0	0	0	0	0	0	0	0	0	0	0	0	0	0	0	0	0	0	0	0	0	0	0	0	0
SP_38	AAATAAGACTTTTTTTGAACTTGAAGATTT	0	0	0	0	0	0	0	0	0	1	0	0	1	1	1	0	0	0	0	0	0	0	0	0	0	0	0	0	0	0	0	0	0	0	0	0	0	0	0	0	0	0	0	0	0	0	0	0
SP_39	AAATAAGGGATATCAAACGACATATTATGC	0	0	0	0	0	0	0	0	0	0	0	0	0	0	0	0	0	0	0	0	1	1	1	1	1	1	1	1	0	1	1	0	0	1	1	1	1	1	1	1	1	1	1	1	1	1	1	1
SP_40	AAATACTCGCAACTTTTTTAATGTTATAAG	1	0	0	0	0	1	0	0	0	0	0	0	0	0	0	0	0	0	0	0	0	0	0	0	0	0	0	0	0	0	0	0	0	0	0	0	0	0	0	0	0	0	0	0	0	0	0	0
SP_41	AAATCTGAATGTTTGGTAATCTTCATGGTG	0	0	0	0	0	0	0	1	1	0	0	0	0	0	0	0	0	0	0	0	0	0	0	0	0	0	0	0	0	0	0	0	0	0	0	0	0	0	0	0	0	0	0	0	0	0	0	0
SP_42	AAATCTTCAAGTTCAAAAAAAGTCTTATTT	0	0	0	0	0	0	0	0	0	0	1	1	0	0	0	1	1	1	0	0	0	0	0	0	0	0	0	0	0	0	0	0	0	0	0	0	0	0	0	0	0	0	0	0	0	0	0	0
SP_43	AAATGAACGTTTAACATTAATAATATTGTT	0	0	0	0	1	0	1	0	0	0	0	0	0	0	0	0	0	0	0	0	0	0	0	0	0	0	0	0	0	0	0	0	0	0	0	0	0	0	0	0	0	0	0	0	0	0	0	0
SP_44	AAATGCAACTTGTTTTCAGCTGCAAATTTA	1	0	0	0	0	1	0	0	0	0	0	0	0	0	0	0	0	0	0	0	0	0	0	0	0	0	0	0	0	0	0	0	0	0	0	0	0	0	0	0	0	0	0	0	0	0	0	0
SP_45	AAATGGAAAACGAACAACAAGATAAACAAG	0	0	0	0	0	0	0	0	0	1	0	0	1	1	1	0	0	0	0	0	0	0	0	0	0	0	0	0	0	0	0	0	0	0	0	0	0	0	0	0	0	0	0	0	0	0	0	0
SP_46	AAATTAAACGATGAATTATCTCAATCAATT	0	1	0	0	0	0	0	0	0	0	0	0	0	0	0	0	0	0	0	0	0	0	0	0	0	0	0	0	0	0	0	0	0	0	0	0	0	0	0	0	0	0	0	0	0	0	0	0
SP_47	AAATTACGATTTTTTATTCCCGAAACTTTT	1	0	0	0	0	1	0	0	0	0	0	0	0	0	0	0	0	0	0	0	0	0	0	0	0	0	0	0	0	0	0	0	0	0	0	0	0	0	0	0	0	0	0	0	0	0	0	0
SP_48	AAATTATTGACAAAATCAAAATACTTTGTT	0	0	0	0	1	0	1	0	0	0	0	0	0	0	0	0	0	0	0	0	0	0	0	0	0	0	0	0	0	0	0	0	0	0	0	0	0	0	0	0	0	0	0	0	0	0	0	0
SP_49	AAATTGAACACTTTAACGAAGGTCAGTTAG	0	0	0	1	0	0	0	0	0	0	0	0	0	0	0	0	0	0	0	0	0	0	0	0	0	0	0	0	0	0	0	0	0	0	0	0	0	0	0	0	0	0	0	0	0	0	0	0
SP_50	AAATTTAAAATTACCAGTTGAATTTTCAAA	0	0	0	0	1	0	1	0	0	0	0	0	0	0	0	0	0	0	0	0	0	0	0	0	0	0	0	0	0	0	0	0	0	0	0	0	0	0	0	0	0	0	0	0	0	0	0	0
SP_51	AAATTTAAAATTGCCTATTGAATTCGTGAA	0	0	0	0	0	0	0	1	1	0	0	0	0	0	0	0	0	0	0	0	0	0	0	0	0	0	0	0	0	0	0	0	0	0	0	0	0	0	0	0	0	0	0	0	0	0	0	0
SP_52	AAATTTTAGTGATGGATCGTCAGTTGTTCA	1	0	0	0	0	1	0	0	0	0	0	0	0	0	0	0	0	0	0	0	0	0	0	0	0	0	0	0	0	0	0	0	0	0	0	0	0	0	0	0	0	0	0	0	0	0	0	0
SP_53	AAATTTTTTAATTTTGTCAATAATTTTTGT	0	0	0	0	1	0	1	0	0	0	0	0	0	0	0	0	0	0	0	0	0	0	0	0	0	0	0	0	0	0	0	0	0	0	0	0	0	0	0	0	0	0	0	0	0	0	0	0
SP_54	AACAACTTCTTATCCAACCGCAAGCTTCTT	0	0	0	0	0	0	0	0	0	1	0	0	1	1	1	0	0	0	0	0	0	0	0	0	0	0	0	0	0	0	0	0	0	0	0	0	0	0	0	0	0	0	0	0	0	0	0	0
SP_55	AACACCGTTAGTGTTTTGTGGTTTGTTAAT	0	0	0	0	0	0	0	0	0	1	1	1	1	1	1	1	1	1	0	0	0	0	0	0	0	0	0	0	0	0	0	0	0	0	0	0	0	0	0	0	0	0	0	0	0	0	0	0
SP_56	AACAGGTTTCTGGGTTAGTTTATAAAACAT	0	0	1	0	0	0	0	0	0	0	0	0	0	0	0	0	0	0	0	0	0	0	0	0	0	0	0	0	0	0	0	0	0	0	0	0	0	0	0	0	0	0	0	0	0	0	0	0
SP_57	AACATCTAGACTTGACAAATAACGTTCGAC	1	0	0	0	0	1	0	0	0	0	0	0	0	0	0	0	0	0	0	0	0	0	0	0	0	0	0	0	0	0	0	0	0	0	0	0	0	0	0	0	0	0	0	0	0	0	0	0
SP_58	AACCAGAACAAGGTGGCTATATTGTTTGGT	0	0	1	0	0	0	0	0	0	0	0	0	0	0	0	0	0	0	0	0	0	0	0	0	0	0	0	0	0	0	0	0	0	0	0	0	0	0	0	0	0	0	0	0	0	0	0	0
SP_59	AACCGAACGAACTTTTTCAAACTTAAGAAT	1	0	0	0	0	1	0	0	0	0	0	0	0	0	0	0	0	0	0	0	0	0	0	0	0	0	0	0	0	0	0	0	0	0	0	0	0	0	0	0	0	0	0	0	0	0	0	0
SP_60	AACCTTCTTTTTTCGTCGTTTAATAAATAT	0	0	0	0	1	0	1	0	0	0	0	0	0	0	0	0	0	0	0	0	0	0	0	0	0	0	0	0	0	0	0	0	0	0	0	0	0	0	0	0	0	0	0	0	0	0	0	0
SP_61	AACGATGTTCTTGTTGTTTAGGTGGGCAGA	0	0	0	0	1	0	1	0	0	0	0	0	0	0	0	0	0	0	0	0	0	0	0	0	0	0	0	0	0	0	0	0	0	0	0	0	0	0	0	0	0	0	0	0	0	0	0	0
SP_62	AACGTAAGTTATATCGTTATACGGTAACTT	0	0	0	0	0	0	0	0	0	0	0	1	0	0	0	1	1	1	0	0	0	0	0	0	0	0	0	0	0	0	0	0	0	0	0	0	0	0	0	0	0	0	0	0	0	0	0	0
SP_63	AACTCTATTTAGTAGTAATTATAACAGAAT	0	2	0	0	0	0	0	0	0	0	0	0	0	0	0	0	0	0	0	0	0	0	0	0	0	0	0	0	0	0	0	0	0	0	0	0	0	0	0	0	0	0	0	0	0	0	0	0
SP_64	AACTTATCTGCATAACCCTTTTGAATCTCT	0	0	0	0	0	0	0	0	0	0	0	0	0	0	0	0	0	0	0	1	1	0	1	1	1	1	1	1	1	1	1	1	1	1	1	1	1	1	1	1	1	1	1	1	1	1	1	1
SP_65	AACTTGAAAACGACTTCGTGTTTGGTCTAT	0	0	0	1	0	0	0	0	0	0	0	0	0	0	0	0	0	0	0	0	0	0	0	0	0	0	0	0	0	0	0	0	0	0	0	0	0	0	0	0	0	0	0	0	0	0	0	0
SP_66	AACTTTGGTGTGTTTGTCGTTTGACACTGT	0	0	0	0	0	0	0	0	0	0	0	0	0	0	0	1	1	0	0	0	0	0	0	0	0	0	0	0	0	0	0	0	0	0	0	0	0	0	0	0	0	0	0	0	0	0	0	0
SP_67	AAGAAAAACTTGATACCCGTATAGTTATTT	0	1	0	0	0	0	0	0	0	0	0	0	0	0	0	0	0	0	0	0	0	0	0	0	0	0	0	0	0	0	0	0	0	0	0	0	0	0	0	0	0	0	0	0	0	0	0	0
SP_68	AAGAAGCTTGCGGTTGGATAAGAAGTTGTT	0	0	0	0	0	0	0	0	0	0	1	1	0	0	0	1	1	1	0	0	0	0	0	0	0	0	0	0	0	0	0	0	0	0	0	0	0	0	0	0	0	0	0	0	0	0	0	0
SP_69	AAGATCACTAACCATCAAGTTCGTGTTAAT	1	0	0	0	0	1	0	0	0	0	0	0	0	0	0	0	0	0	0	0	0	0	0	0	0	0	0	0	0	0	0	0	0	0	0	0	0	0	0	0	0	0	0	0	0	0	0	0
SP_70	AAGATGGGTGGTTTGTGTAGATAAGTACGG	0	0	0	0	0	0	0	0	0	1	0	0	1	1	1	0	0	0	0	0	0	0	0	0	0	0	0	0	0	0	0	0	0	0	0	0	0	0	0	0	0	0	0	0	0	0	0	0
SP_71*	AAGCGGCATATCAAATTACGAACGGTGTAG	0	0	0	0	0	0	0	0	0	2	1	0	1	2	2	1	1	1	0	0	0	0	0	0	0	0	0	0	0	0	0	0	0	0	0	0	0	0	0	0	0	0	0	0	0	0	0	0
SP_72*	AAGCGGCATATCAAATTACGAACGGTGTAGG	0	0	0	0	0	0	0	0	0	0	0	1	0	0	0	0	0	0	0	0	0	0	0	0	0	0	0	0	0	0	0	0	0	0	0	0	0	0	0	0	0	0	0	0	0	0	0	0
SP_73	AAGTAACTTGCAGCCGTTTCATGATCAAGT	0	0	0	0	0	0	0	0	0	0	0	0	0	0	0	0	0	0	0	0	1	1	1	1	1	1	1	1	0	1	1	1	1	1	1	1	1	1	1	1	1	1	1	1	1	1	1	1
SP_74	AAGTGGTGTAGTTAGTTATAAAGGGTGGGT	0	0	0	0	0	0	0	2	2	0	0	0	0	0	0	0	0	0	0	0	0	0	0	0	0	0	0	0	0	0	0	0	0	0	0	0	0	0	0	0	0	0	0	0	0	0	0	0
SP_75	AAGTGTTATAATGTAAGTTGTCATAGTATT	0	0	0	0	0	0	0	0	0	0	1	1	0	0	0	1	1	1	0	0	0	0	0	0	0	0	0	0	0	0	0	0	0	0	0	0	0	0	0	0	0	0	0	0	0	0	0	0
SP_76	AAGTTACCACACAACAACATCACCTACCTC	0	0	0	0	1	0	1	0	0	0	0	0	0	0	0	0	0	0	0	0	0	0	0	0	0	0	0	0	0	0	0	0	0	0	0	0	0	0	0	0	0	0	0	0	0	0	0	0
SP_77*	AAGTTACCGTATAACGATATAACTTACGTT	0	0	0	0	0	0	0	0	0	2	1	0	1	2	2	1	1	0	0	0	0	0	0	0	0	0	0	0	0	0	0	0	0	0	0	0	0	0	0	0	0	0	0	0	0	0	0	0
SP_78*	AAGTTACCGTATAACGATATAACTTACGTTG	0	0	0	0	0	0	0	0	0	0	0	1	0	0	0	0	0	0	0	0	0	0	0	0	0	0	0	0	0	0	0	0	0	0	0	0	0	0	0	0	0	0	0	0	0	0	0	0
SP_79	AAGTTGAACTTATGTTAGCATAAATTTGAT	0	0	0	0	0	0	0	0	0	0	0	0	0	0	0	1	1	0	0	0	0	0	0	0	0	0	0	0	0	0	0	0	0	0	0	0	0	0	0	0	0	0	0	0	0	0	0	0
SP_80	AAGTTGATCATTTAAATGAGCTTTTAAAAA	0	0	0	0	0	0	0	0	0	0	0	0	0	0	0	0	0	0	0	1	1	1	1	1	1	1	1	1	1	1	1	1	1	1	1	1	1	1	2	1	2	1	1	1	1	1	1	1
SP_81	AATAAAAATACTATGTTATACTTATACTGT	0	0	0	0	1	0	0	0	0	0	0	0	0	0	0	0	0	0	0	0	0	0	0	0	0	0	0	0	0	0	0	0	0	0	0	0	0	0	0	0	0	0	0	0	0	0	0	0
SP_82*	AATAAATTTAAAATTGCCGATTGTGATTGTGTTCAA	0	0	0	0	0	0	0	0	0	0	0	0	0	0	0	0	0	0	0	0	0	0	0	0	0	0	0	0	0	0	0	0	0	0	0	0	0	0	0	0	0	0	0	0	0	0	0	0
SP_83*	AATAAATTTAAAATTGCCGATTGTGTTCAA	0	0	0	0	0	0	0	0	0	0	0	0	0	0	0	0	0	0	0	1	1	1	1	0	0	0	1	0	1	0	1	1	1	1	1	0	1	1	1	1	1	1	1	1	1	1	1	1
SP_84*	AATAAATTTAAAATTGCCGATTGTGTTCGTGTTCAA	0	0	0	0	0	0	0	0	0	0	0	0	0	0	0	0	0	0	0	0	0	0	0	0	0	0	0	0	0	0	0	0	0	0	0	0	0	0	0	0	0	0	0	0	0	0	0	0
SP_85	AATACTATGACAACTTACATTATAACACTT	0	0	0	0	0	0	0	0	0	1	0	0	1	1	1	0	0	0	0	0	0	0	0	0	0	0	0	0	0	0	0	0	0	0	0	0	0	0	0	0	0	0	0	0	0	0	0	0
SP_86	AATACTTTAAAAACATACATTATGCTACAT	0	0	1	0	0	0	0	0	0	0	0	0	0	0	0	0	0	0	0	0	0	0	0	0	0	0	0	0	0	0	0	0	0	0	0	0	0	0	0	0	0	0	0	0	0	0	0	0
SP_87	AATAGCCTAATTTTGTTTTTGAAATGTTAA	0	0	0	0	0	0	0	0	0	0	1	1	0	0	0	1	1	1	0	0	0	0	0	0	0	0	0	0	0	0	0	0	0	0	0	0	0	0	0	0	0	0	0	0	0	0	0	0
SP_88	AATAGTACCATCTTTTGTTGTCTCTAAATC	0	0	0	0	1	0	0	0	0	0	0	0	0	0	0	0	0	0	0	0	0	0	0	0	0	0	0	0	0	0	0	0	0	0	0	0	0	0	0	0	0	0	0	0	0	0	0	0
SP_89	AATCAAAACATCGACGTTAACGCTATCCGT	0	0	0	0	1	0	1	0	0	0	0	0	0	0	0	0	0	0	0	0	0	0	0	0	0	0	0	0	0	0	0	0	0	0	0	0	0	0	0	0	0	0	0	0	0	0	0	0
SP_90	AATCCAACAAACGATACGGATGGTGTTAAT	0	0	0	0	0	0	0	2	2	0	0	0	0	0	0	0	0	0	0	0	0	0	0	0	0	0	0	0	0	0	0	0	0	0	0	0	0	0	0	0	0	0	0	0	0	0	0	0
SP_91	AATCGAATAATTATGTTCAGATGTACTTTG	0	0	0	0	0	0	0	0	0	0	0	0	0	0	0	0	0	0	0	1	1	1	1	1	1	1	1	1	1	1	1	1	1	1	1	1	1	1	1	1	1	1	0	1	1	1	1	1
SP_92	AATGAAGAGTACAAAAGAATTGTTGATTTG	0	0	0	0	0	0	0	0	0	1	0	0	1	1	1	0	0	0	0	0	0	0	0	0	0	0	0	0	0	0	0	0	0	0	0	0	0	0	0	0	0	0	0	0	0	0	0	0
SP_93	AATGAAGTAGATATCGTTAACTTCTTTTGT	0	0	0	0	0	0	0	1	1	0	0	0	0	0	0	0	0	0	0	0	0	0	0	0	0	0	0	0	0	0	0	0	0	0	0	0	0	0	0	0	0	0	0	0	0	0	0	0
SP_94	AATGAGTTGATCAGTGATCGCTGATTCTGA	0	0	0	0	1	0	1	0	0	0	0	0	0	0	0	0	0	0	0	0	0	0	0	0	0	0	0	0	0	0	0	0	0	0	0	0	0	0	0	0	0	0	0	0	0	0	0	0
SP_95	AATGGGTTTGAGTTCGTTTGGTAGATCACC	0	0	0	0	0	0	0	0	0	0	0	0	0	0	0	0	0	0	1	0	0	0	0	0	0	0	0	0	0	0	0	0	0	0	0	0	0	0	0	0	0	0	0	0	0	0	0	0
SP_96	AATGTTATAAGCTGAAAGTTGTTTGTGTTG	0	0	0	0	0	0	0	0	0	0	0	0	0	0	0	0	0	0	1	0	0	0	0	0	0	0	0	0	0	0	0	0	0	0	0	0	0	0	0	0	0	0	0	0	0	0	0	0
SP_97	AATTAAAAGTTAAGAACGTTGTTGCTGACG	0	0	0	0	0	0	0	0	0	0	0	0	0	0	0	0	0	0	0	1	0	0	0	0	0	0	0	0	1	0	0	0	0	0	0	0	0	0	0	0	0	0	1	0	0	0	0	0
SP_98	AATTCTACATTTAATACCATTTATGATAAC	0	0	0	0	1	0	0	0	0	0	0	0	0	0	0	0	0	0	0	0	0	0	0	0	0	0	0	0	0	0	0	0	0	0	0	0	0	0	0	0	0	0	0	0	0	0	0	0
SP_99	AATTGATTGAGATAATTCATCGTTTAATTT	0	0	0	0	0	0	0	0	0	0	0	0	0	0	0	0	0	0	1	0	0	0	0	0	0	0	0	0	0	0	0	0	0	0	0	0	0	0	0	0	0	0	0	0	0	0	0	0
SP_100	AATTGTGTGTAAGTAACTTGCAGCCGTTTC	0	0	1	0	0	0	0	0	0	0	0	0	0	0	0	0	0	0	0	0	0	0	0	0	0	0	0	0	0	0	0	0	0	0	0	0	0	0	0	0	0	0	0	0	0	0	0	0
SP_101	AATTTAAATATTTGTTTATAATTATTATGT	0	0	0	0	0	0	0	1	1	0	0	0	0	0	0	0	0	0	0	0	0	0	0	0	0	0	0	0	0	0	0	0	0	0	0	0	0	0	0	0	0	0	0	0	0	0	0	0
SP_102	AATTTAACCATTCAAGATTAGTCGTTTGCG	0	0	0	0	0	0	0	0	0	1	0	0	1	1	1	0	0	0	0	0	0	0	0	0	0	0	0	0	0	0	0	0	0	0	0	0	0	0	0	0	0	0	0	0	0	0	0	0
SP_103	AATTTAATCATTCAAGGTTAGTCGTTTGGGG	0	0	0	0	0	0	0	0	0	1	0	0	1	1	1	0	0	0	0	0	0	0	0	0	0	0	0	0	0	0	0	0	0	0	0	0	0	0	0	0	0	0	0	0	0	0	0	0
SP_104	AATTTAGAGATCATTTTATCACGGCATCAA	0	0	1	0	0	0	0	0	0	0	0	0	0	0	0	0	0	0	0	0	0	0	0	0	0	0	0	0	0	0	0	0	0	0	0	0	0	0	0	0	0	0	0	0	0	0	0	0
SP_105	AATTTGAAGGTGTTAAGTACTTGGTTTTTG	0	0	1	0	0	0	0	0	0	0	0	0	0	0	0	0	0	0	0	0	0	0	0	0	0	0	0	0	0	0	0	0	0	0	0	0	0	0	0	0	0	0	0	0	0	0	0	0
SP_106	AATTTTTTCAAAAACTATTGACAAATTCAA	0	0	0	0	0	0	0	2	2	0	0	0	0	0	0	0	0	0	0	0	0	0	0	0	0	0	0	0	0	0	0	0	0	0	0	0	0	0	0	0	0	0	0	0	0	0	0	0
SP_107*	ACAAAAATGATGTTTATACAACCTAGTTT	0	0	0	0	0	0	0	0	0	1	0	0	0	0	0	0	0	0	0	0	0	0	0	0	0	0	0	0	0	0	0	0	0	0	0	0	0	0	0	0	0	0	0	0	0	0	0	0
SP_108	ACAATATAAAAAATACTTAGATAATAATAG	0		0	0	0	0	0	0	0	0	0	0	0	0	0	0	0	0	1	0	0	0	0	0	0	0	0	0	0	0	0	0	0	0	0	0	0	0	0	0	0	0	0	0	0	0	0	0
SP_109	ACACCCTAAATATCAAACTCGAACAAGTTG	0	0	0	0	0	0	0	0	0	1	1	1	1	1	1	1	1	1	0	0	0	0	0	0	0	0	0	0	0	0	0	0	0	0	0	0	0	0	0	0	0	0	0	0	0	0	0	0
SP_110	ACAGCAAGCGCTTATCTTGGTTGATCAAGC	0	0	0	0	1	0	1	0	0	0	0	0	0	0	0	0	0	0	0	0	0	0	0	0	0	0	0	0	0	0	0	0	0	0	0	0	0	0	0	0	0	0	0	0	0	0	0	0
SP_111	ACAGTGTCAAACGACAAACACACCAAAGTT	0	0	0	0	0	0	0	0	0	2	1	1	1	2	2	1	1	1	0	0	0	0	0	0	0	0	0	0	0	0	0	0	0	0	0	0	0	0	0	0	0	0	0	0	0	0	0	0
SP_112	ACATAAACTTCGTTGTTCATGTAGGCGTTT	0	0	0	0	0	0	0	0	0	1	0	0	1	1	1	0	0	0	0	0	0	0	0	0	0	0	0	0	0	0	0	0	0	0	0	0	0	0	0	0	0	0	0	0	0	0	0	0
SP_113	ACCAAAAACAAAGTCGTTTTCACGTTTTAT	0	0	0	0	1	0	1	0	0	0	0	0	0	0	0	0	0	0	0	0	0	0	0	0	0	0	0	0	0	0	0	0	0	0	0	0	0	0	0	0	0	0	0	0	0	0	0	0
SP_114*	ACCAAAAATGATGTTTATACAACCTAGTTT	0	0	0	0	0	0	0	0	0	1	1	0	1	2	2	1	1	0	0	0	0	0	0	0	0	0	0	0	0	0	0	0	0	0	0	0	0	0	0	0	0	0	0	0	0	0	0	0
SP_115*	ACCAAAAATGATGTTTATACAACCTAGTTTG	0	0	0	0	0	0	0	0	0	0	0	1	0	0	0	0	0	0	0	0	0	0	0	0	0	0	0	0	0	0	0	0	0	0	0	0	0	0	0	0	0	0	0	0	0	0	0	0
SP_116	ACCACCGCCATAAATTAAATCTGGTTTAAT	0	0	0	0	1	0	0	0	0	0	0	0	0	0	0	0	0	0	0	0	0	0	0	0	0	0	0	0	0	0	0	0	0	0	0	0	0	0	0	0	0	0	0	0	0	0	0	0
SP_117	ACGAATCAAATTATTATTTGAATACAATCG	0	0	0	0	0	0	0	1	1	0	0	0	0	0	0	0	0	0	0	0	0	0	0	0	0	0	0	0	0	0	0	0	0	0	0	0	0	0	0	0	0	0	0	0	0	0	0	0
SP_118	ACGTAAATAACAAGAACATAGCGGTTTTTA	0	0	0	0	0	0	0	0	0	1	0	0	1	1	1	0	0	0	0	0	0	0	0	0	0	0	0	0	0	0	0	0	0	0	0	0	0	0	0	0	0	0	0	0	0	0	0	0
SP_119*	ACGTTACAGTTTTGTAAATTGGAGTTTGTA	0	0	0	0	0	0	0	0	0	0	0	0	0	0	3	1	0	2	0	0	0	0	0	0	0	0	0	0	0	0	0	0	0	0	0	0	0	0	0	0	0	0	0	0	0	0	0	0
SP_120*	ACGTTTGAGGTTCAGCTAATTCTGGGGTTA	0	0	0	0	0	0	0	0	0	0	0	0	0	0	0	0	0	0	0	0	1	1	1	1	1	1	1	1	1	1	1	1	1	1	1	1	1	0	0	1	0	0	1	1	2	1	1	1
SP_121	ACTAACAACTCTAACGTCTCATTTTTCATA	0	0	0	0	0	0	0	1	0	0	0	0	0	0	0	0	0	0	0	0	0	0	0	0	0	0	0	0	0	0	0	0	0	0	0	0	0	0	0	0	0	0	0	0	0	0	0	0
SP_122	ACTAATTTAAATTTGTCAATAGTTTTTGTA	0	0	0	1	0	0	0	0	0	0	0	0	0	0	0	0	0	0	0	0	0	0	0	0	0	0	0	0	0	0	0	0	0	0	0	0	0	0	0	0	0	0	0	0	0	0	0	0
SP_123	ACTACAACACCATCATTAACGACAAGTCAC	0	0	0	0	0	0	0	0	0	0	1	1	0	0	0	1	1	1	0	0	0	0	0	0	0	0	0	0	0	0	0	0	0	0	0	0	0	0	0	0	0	0	0	0	0	0	0	0
SP_124	ACTATTAAACGTTAAAGACATTAACAACAT	0	0	0	0	2	0	1	0	0	0	0	0	0	0	0	0	0	0	0	0	0	0	0	0	0	0	0	0	0	0	0	0	0	0	0	0	0	0	0	0	0	0	0	0	0	0	0	0
SP_125	ACTCACCAGCAACGATGTCTATTTCTGTGC	0	0	1	0	0	0	0	0	0	0	0	0	0	0	0	0	0	0	0	0	0	0	0	0	0	0	0	0	0	0	0	0	0	0	0	0	0	0	0	0	0	0	0	0	0	0	0	0
SP_126	ACTCGATCATTTTTTCAGCTCAAAATTTAG	1	0	0	0	0	1	0	0	0	0	0	0	0	0	0	0	0	0	0	0	0	0	0	0	0	0	0	0	0	0	0	0	0	0	0	0	0	0	0	0	0	0	0	0	0	0	0	0
SP_127	ACTGTATTAGCTCAGAATCAAGCTTGACCC	0	0	0	0	1	0	0	0	0	0	0	0	0	0	0	0	0	0	0	0	0	0	0	0	0	0	0	0	0	0	0	0	0	0	0	0	0	0	0	0	0	0	0	0	0	0	0	0
SP_128	ACTTTAAAGATAAAACAGCTTTAGAAGTCG	0	0	0	0	0	0	0	0	0	1	0	0	1	1	1	0	0	0	0	0	0	0	0	0	0	0	0	0	0	0	0	0	0	0	0	0	0	0	0	0	0	0	0	0	0	0	0	0
SP_129	AGAACAACGAACCTTACATTTTCAATCAAT	0	0	0	0	0	0	0	0	0	0	1	1	0	0	0	1	1	1	0	0	0	0	0	0	0	0	0	0	0	0	0	0	0	0	0	0	0	0	0	0	0	0	0	0	0	0	0	0
SP_130	AGAATAAAGGGTTAGATAGTTCTTGTTTTT	0	0	0	0	0	0	0	1	1	0	0	0	0	0	0	0	0	0	0	0	0	0	0	0	0	0	0	0	0	0	0	0	0	0	0	0	0	0	0	0	0	0	0	0	0	0	0	0
SP_131	AGACCTATAACCACAACTTACTATTTAGTT	1	0	0	0	0	1	0	0	0	0	0	0	0	0	0	0	0	0	0	0	0	0	0	0	0	0	0	0	0	0	0	0	0	0	0	0	0	0	0	0	0	0	0	0	0	0	0	0
SP_132	AGACTGTTTGGTGTAACTATTTATGTCGTA	0	0	0	0	0	0	0	1	1	0	0	0	0	0	0	0	0	0	0	0	0	0	0	0	0	0	0	0	0	0	0	0	0	0	0	0	0	0	0	0	0	0	0	0	0	0	0	0
SP_133	AGATCAAAAGCAGAGTTAGTAGACTCTAAA	0	0	0	0	0	0	0	0	0	0	0	0	0	0	0	0	0	0	1	0	0	0	0	0	0	0	0	0	0	0	0	0	0	0	0	0	0	0	0	0	0	0	0	0	0	0	0	0
SP_134	AGCAAAAAAACTGCAAGCGCTTATTTAG	0	0	1	0	0	0	0	0	0	0	0	0	0	0	0	0	0	0	0	0	0	0	0	0	0	0	0	0	0	0	0	0	0	0	0	0	0	0	0	0	0	0	0	0	0	0	0	0
SP_135	AGGTCAAATAAACGCTAACAACAATAAGAT	0	0	0	0	0	0	0	0	0	0	1	1	0	0	0	1	1	1	0	0	0	0	0	0	0	0	0	0	0	0	0	0	0	0	0	0	0	0	0	0	0	0	0	0	0	0	0	0
SP_136	AGGTTAACTCTTGTGTCTTGAACTATAAAAGTA	0	0	0	0	0	0	0	0	0	0	0	0	0	0	0	0	0	0	0	0	0	0	0	0	0	0	0	0	0	0	0	0	0	0	0	0	0	0	0	0	0	0	0	0	0	0	0	0
SP_137	AGGTTGTTCATGATTGACATTAAAATTAAA	0	0	0	0	0	0	0	0	0	0	0	0	0	0	0	0	0	0	0	1	1	1	1	1	1	1	1	1	1	1	1	1	1	1	1	1	1	0	0	1	0	0	1	1	1	1	1	1
SP_138	AGTGGGTTATTAGGAGCGAACGATTGACA	0	0	1	0	0	0	0	0	0	0	0	0	0	0	0	0	0	0	0	0	0	0	0	0	0	0	0	0	0	0	0	0	0	0	0	0	0	0	0	0	0	0	0	0	0	0	0	0
SP_139	AGTTAACATCAATGTAATAAATTTGACCTA	0	0	0	0	0	0	0	1	1	0	0	0	0	0	0	0	0	0	0	0	0	0	0	0	0	0	0	0	0	0	0	0	0	0	0	0	0	0	0	0	0	0	0	0	0	0	0	0
SP_140	AGTTAATAAGTAACTCATCTATACCACAAA	0	1	0	0	0	0	0	0	0	0	0	0	0	0	0	0	0	0	0	0	0	0	0	0	0	0	0	0	0	0	0	0	0	0	0	0	0	0	0	0	0	0	0	0	0	0	0	0
SP_141	AGTTGGTAAGTTAAACGTAGTTGTATTAGT	0	0	0	0	0	0	0	2	2	0	0	0	0	0	0	0	0	0	0	0	0	0	0	0	0	0	0	0	0	0	0	0	0	0	0	0	0	0	0	0	0	0	0	0	0	0	0	0
SP_142	AGTTTTTTTTGCAGATATTTTTTATTTGTA	0	0	1	0	0	0	0	0	0	0	0	0	0	0	0	0	0	0	0	0	0	0	0	0	0	0	0	0	0	0	0	0	0	0	0	0	0	0	0	0	0	0	0	0	0	0	0	0
SP_143*	ATAAAAACTCAAGAACTATCTAACGCTTTTTG	0	0	0	0	0	0	0	0	0	0	0	0	0	0	0	0	0	0	0	0	0	0	0	0	0	0	0	0	0	0	0	0	0	0	0	0	0	0	0	0	0	0	0	0	0	0	0	0
SP_144	ATAAAAATTTATAAGATCGCTTATGTAGTT	0	0	0	0	0	0	0	2	2	0	0	0	0	0	0	0	0	0	0	0	0	0	0	0	0	0	0	0	0	0	0	0	0	0	0	0	0	0	0	0	0	0	0	0	0	0	0	0
SP_145	ATAAAACATCGGACAAATACGACATTGATA	0	0	0	0	0	0	0	0	0	2	1	1	1	2	2	1	1	0	0	0	0	0	0	0	0	0	0	0	0	0	0	0	0	0	0	0	0	0	0	0	0	0	0	0	0	0	0	0
SP_146	ATAAACTGCAATTTTTTCTCGATGAACCA	0	0	0	0	0	0	1	1	1	0	0	0	0	0	0	0	0	0	0	0	0	0	0	0	0	0	0	0	0	0	0	0	0	0	0	0	0	0	0	0	0	0	0	0	0	0	0	0
SP_147	ATAAAGTCATTAACTCTATCATTATTTTGT	0	0	0	0	1	0	1	0	0	0	0	0	0	0	0	0	0	0	0	0	0	0	0	0	0	0	0	0	0	0	0	0	0	0	0	0	0	0	0	0	0	0	0	0	0	0	0	0
SP_148	ATAAATGCGAATAATGTCCTTGTCGAAGAT	0	0	0	1	0	0	0	0	0	0	0	0	0	0	0	0	0	0	0	0	0	0	0	0	0	0	0	0	0	0	0	0	0	0	0	0	0	0	0	0	0	0	0	0	0	0	0	0
SP_149	ATAAATTTATTGAATTTGATAATCTCGTCT	0	0	0	1	0	0	0	0	0	0	0	0	0	0	0	0	0	0	0	0	0	0	0	0	0	0	0	0	0	0	0	0	0	0	0	0	0	0	0	0	0	0	0	0	0	0	0	0
SP_150*	ATAAGAACAAGAACTATCTAACGCTTTTTT	0	0	0	0	0	0	0	0	0	0	0	0	0	0	0	0	0	0	0	0	0	0	0	0	0	0	0	0	1	0	0	0	0	0	0	0	0	0	0	0	0	0	1	0	0	0	0	0
SP_151	ATAAGTAAATATAATTATGTTAGTCGCCCC	0	0	1	0	0	0	0	0	0	0	0	0	0	0	0	0	0	0	0	0	0	0	0	0	0	0	0	0	0	0	0	0	0	0	0	0	0	0	0	0	0	0	0	0	0	0	0	0
SP_152	ATAATGTAGGTTGTTATAGTATTCGTGGTT	0	1	0	0	0	0	0	0	0	0	0	0	0	0	0	0	0	0	0	0	0	0	0	0	0	0	0	0	0	0	0	0	0	0	0	0	0	0	0	0	0	0	0	0	0	0	0	0
SP_153	ATAATTAAATTTGTCTGTAAATATAAAGAC	0	0	0	0	1	0	1	0	0	0	0	0	0	0	0	0	0	0	0	0	0	0	0	0	0	0	0	0	0	0	0	0	0	0	0	0	0	0	0	0	0	0	0	0	0	0	0	0
SP_154	ATATTTAAAGTTGTTAAATAGCTTAACGGT	0	0	0	0	0	0	0	2	2	0	0	0	0	0	0	0	0	0	0	0	0	0	0	0	0	0	0	0	0	0	0	0	0	0	0	0	0	0	0	0	0	0	0	0	0	0	0	0
SP_155	ATCAAATTTATGCTAACATAAGTTCAACTT	0	0	0	0	0	0	0	0	0	2	1	1	1	2	2	1	1	1	0	0	0	0	0	0	0	0	0	0	0	0	0	0	0	0	0	0	0	0	0	0	0	0	0	0	0	0	0	0
SP_156	ATCAACAACTGTATCAACGCTTTCTAACCG	1	0	0	0	0	1	0	0	0	0	0	0	0	0	0	0	0	0	0	0	0	0	0	0	0	0	0	0	0	0	0	0	0	0	0	0	0	0	0	0	0	0	0	0	0	0	0	0
SP_157	ATCACAACACGATTGATCATGGTATAATCG	0	0	0	0	1	0	1	0	0	0	0	0	0	0	0	0	0	0	0	0	0	0	0	0	0	0	0	0	0	0	0	0	0	0	0	0	0	0	0	0	0	0	0	0	0	0	0	0
SP_158	ATCATATTAAACAAAAATGTCAAGACAAAA	0	0	0	0	0	0	0	0	0	0	1	1	0	0	0	1	1	1	0	0	0	0	0	0	0	0	0	0	0	0	0	0	0	0	0	0	0	0	0	0	0	0	0	0	0	0	0	0
SP_159	ATCCATCACTAGAATTTGGTTAGCACGATC	0	0	0	0	0	0	0	2	2	0	0	0	0	0	0	0	0	0	0	0	0	0	0	0	0	0	0	0	0	0	0	0	0	0	0	0	0	0	0	0	0	0	0	0	0	0	0	0
SP_160	ATCGGAATGTTTTTATTGTTGATCCTGAA	1	0	0	0	0	1	0	0	0	0	0	0	0	0	0	0	0	0	0	0	0	0	0	0	0	0	0	0	0	0	0	0	0	0	0	0	0	0	0	0	0	0	0	0	0	0	0	0
SP_161	ATCGTCAAGTTCGCAGTTTACGCAGCTGGG	0	0	1	0	0	0	0	0	0	0	0	0	0	0	0	0	0	0	0	0	0	0	0	0	0	0	0	0	0	0	0	0	0	0	0	0	0	0	0	0	0	0	0	0	0	0	0	0
SP_162	ATCTCTCTAAAAAGTTGACGATCCATCACC	0	0	0	0	0	0	0	0	0	1	0	0	1	1	1	0	0	0	0	0	0	0	0	0	0	0	0	0	0	0	0	0	0	0	0	0	0	0	0	0	0	0	0	0	0	0	0	0
SP_163	ATCTGCGGGCTTAACATAACCCATTGTTAT	0	0	0	0	0	0	1	0	0	0	0	0	0	0	0	0	0	0	0	0	0	0	0	0	0	0	0	0	0	0	0	0	0	0	0	0	0	0	0	0	0	0	0	0	0	0	0	0
SP_164	ATCTGGTTTTATAAAATATCTAAGCCCTTT	0	0	0	0	1	0	0	0	0	0	0	0	0	0	0	0	0	0	0	0	0	0	0	0	0	0	0	0	0	0	0	0	0	0	0	0	0	0	0	0	0	0	0	0	0	0	0	0
SP_165	ATCTTATTGTTGTTAGCGTTTATTTGACCT	0	0	0	0	0	0	0	0	0	1	0	0	1	1	1	0	0	0	0	0	0	0	0	0	0	0	0	0	0	0	0	0	0	0	0	0	0	0	0	0	0	0	0	0	0	0	0	0
SP_166	ATCTTGTTATTATTAGCGTTTATTTGGCCA	0	0	0	0	0	0	0	0	0	0	0	0	0	0	0	0	0	0	0	0	1	1	1	1	1	1	1	1	1	1	1	0	1	1	1	1	1	1	1	1	1	1	1	0	1	1	0	1
SP_167	ATGCTACCACAACCATGTTCTCTAAAAACA	0	0	0	0	0	0	0	0	0	0	1	1	0	0	0	1	1	1	0	0	0	0	0	0	0	0	0	0	0	0	0	0	0	0	0	0	0	0	0	0	0	0	0	0	0	0	0	0
SP_168	ATGGTGACGAATATAAACCCCAACTTGATC	0	0	0	0	0	0	0	0	0	0	0	0	0	0	0	0	0	0	0	1	1	1	1	1	1	1	1	1	1	1	1	1	1	1	1	1	1	1	1	1	1	1	1	1	1	1	1	1
SP_169	ATGTACTGATAATAAGTGTTTGTATAAATT	0	0	0	0	0	0	1	0	0	0	0	0	0	0	0	0	0	0	0	0	0	0	0	0	0	0	0	0	0	0	0	0	0	0	0	0	0	0	0	0	0	0	0	0	0	0	0	0
SP_170	ATGTTAACTCGATGTATCCTTACGTAATGA	0	0	0	0	0	0	0	1	1	0	0	0	0	0	0	0	0	0	0	0	0	0	0	0	0	0	0	0	0	0	0	0	0	0	0	0	0	0	0	0	0	0	0	0	0	0	0	0
SP_171	ATGTTGAAAAACTTGAAAAACAAGAGATAA	0	0	0	0	0	0	0	0	0	2	1	1	0	2	2	2	2	2	0	0	0	0	0	0	0	0	0	0	0	0	0	0	0	0	0	0	0	0	0	0	0	0	0	0	0	0	0	0
SP_172	ATGTTTCCACATCCGTTGTCTCTAAAGACA	0	0	0	0	0	0	0	0	0	0	0	1	0	0	1	1	0	1	0	0	0	0	0	0	0	0	0	0	0	0	0	0	0	0	0	0	0	0	0	0	0	0	0	0	0	0	0	0
SP_173	ATTAAAATTTAAATTATAAAATTCGCCAGC	0	0	0	0	0	0	0	1	1	0	0	0	0	0	0	0	0	0	0	0	0	0	0	0	0	0	0	0	0	0	0	0	0	0	0	0	0	0	0	0	0	0	0	0	0	0	0	0
SP_174	ATTAACGACACTAACGCAGTTGTAAAAATT	1	0	0	0	0	1	0	0	0	0	0	0	0	0	0	0	0	0	0	0	0	0	0	0	0	0	0	0	0	0	0	0	0	0	0	0	0	0	0	0	0	0	0	0	0	0	0	0
SP_175	ATTAATATTTTTATCAGTGATATTAGCTTC	0	0	0	0	0	0	0	0	0	1	0	0	1	1	1	0	0	0	0	0	0	0	0	0	0	0	0	0	0	0	0	0	0	0	0	0	0	0	0	0	0	0	0	0	0	0	0	0
SP_176	ATTAATTCTTCTGACTTTCAAACTCATCGT	0	0	0	0	1	0	1	0	0	0	0	0	0	0	0	0	0	0	0	0	0	0	0	0	0	0	0	0	0	0	0	0	0	0	0	0	0	0	0	0	0	0	0	0	0	0	0	0
SP_177	ATTAGCAGTACTATTTAGTGCGGTATTAAC	0	0	0	0	0	0	0	0	0	0	1	1	0	0	0	1	1	1	0	0	0	0	0	0	0	0	0	0	0	0	0	0	0	0	0	0	0	0	0	0	0	0	0	0	0	0	0	0
SP_178	ATTATATTGATTGACAAAACCAAAACTTAT	0	0	0	0	1	0	0	0	0	0	0	0	0	0	0	0	0	0	0	0	0	0	0	0	0	0	0	0	0	0	0	0	0	0	0	0	0	0	0	0	0	0	0	0	0	0	0	0
SP_179*	ATTCAATTGCGTTTTTTAAACGTACAAATA	0	0	0	0	0	0	0	0	0	0	0	0	0	0	0	0	0	0	0	1	1	1	1	1	1	1	1	1	1	1	1	1	1	1	1	0	1	1	1	1	1	1	1	1	1	1	1	1
SP_180*	ATTCAATTGCGTTTTTTTAAACGTACAAATA	0	0	0	0	0	0	0	0	0	0	0	0	0	0	0	0	0	0	0	0	0	0	0	0	0	0	0	0	0	0	0	0	0	0	0	0	0	0	0	0	0	0	0	0	0	0	0	0
SP_181	ATTCACTACATTATCACAAACCTAACGTTG	0	0	0	0	1	0	1	0	0	0	0	0	0	0	0	0	0	0	0	0	0	0	0	0	0	0	0	0	0	0	0	0	0	0	0	0	0	0	0	0	0	0	0	0	0	0	0	0
SP_182	ATTCATTAACAAAAAAGATGTTAAATAAAC	0	0	0	0	0	0	0	0	0	0	0	0	0	0	0	0	0	0	0	0	1	1	2	1	1	1	1	1	1	1	1	1	1	1	1	0	1	1	1	1	1	1	1	1	1	1	1	1
SP_183	ATTCCCATTATTTCAACCGCACTAGTAGCG	0	0	0	0	1	0	1	0	0	0	0	0	0	0	0	0	0	0	0	0	0	0	0	0	0	0	0	0	0	0	0	0	0	0	0	0	0	0	0	0	0	0	0	0	0	0	0	0
SP_184	ATTCTGCCGCCACGATATCCACGATATCGATTTCAGTTC	0	0	0	0	0	0	0	0	0	0	0	0	0	0	0	0	0	0	0	0	0	0	0	0	0	0	0	0	0	0	0	0	0	0	0	0	0	0	0	0	0	0	0	0	0	0	0	0
SP_185*	ATTCTGCCGCCACGATATCGATTTCAGTTC	0	0	0	0	0	0	0	0	0	0	0	0	0	0	0	0	0	0	0	0	1	1	1	1	1	1	1	1	1	1	1	1	1	1	1	1	1	1	1	1	1	1	1	0	1	0	0	0
SP_186*	ATTCTGCCGCCACGATATCGATTTCTGTTC	0	0	0	0	0	0	0	0	0	0	0	0	0	0	0	0	0	0	0	1	1	1	1	1	1	1	1	1	1	1	1	1	1	1	1	1	1	1	1	1	1	1	1	1	1	1	1	1
SP_187	ATTCTGCCGCCCCACGATATCGATTTCAGAGT	0	0	0	0	0	0	0	0	0	0	0	0	0	0	0	0	0	0	0	0	0	0	0	0	0	0	0	0	0	0	0	0	0	0	0	0	0	0	0	0	0	0	0	0	0	0	0	0
SP_188	ATTCTGCCTTAATGAATTAAAAATCTTATCAG	0	0	0	0	0	0	0	0	0	0	0	0	0	0	0	0	0	0	0	0	0	0	0	0	0	0	0	0	0	0	0	0	0	0	0	0	0	0	0	0	0	0	0	0	0	0	0	0
SP_189	ATTGAGCACTCGCAGAGTTTTGTAAATTGG	0	0	0	0	0	0	0	0	0	0	0	0	0	0	0	1	1	1	0	0	0	0	0	0	0	0	0	0	0	0	0	0	0	0	0	0	0	0	0	0	0	0	0	0	0	0	0	0
SP_190	ATTGATTGAAAATGTAAGGTTCGTTGTTCT	0	0	0	0	0	0	0	0	0	1	0	0	1	1	1	0	0	0	0	0	0	0	0	0	0	0	0	0	0	0	0	0	0	0	0	0	0	0	0	0	0	0	0	0	0	0	0	0
SP_191	ATTTAACAAAGAATGAGATCGAATTGAGT	0	0	0	0	0	0	0	0	0	0	0	0	0	0	0	0	0	0	0	1	1	1	0	1	1	1	1	1	0	1	1	1	1	1	1	1	0	1	1	1	1	1	1	1	1	1	1	1
SP_192*	ATTTAAGAATAAGTAATAGAAATAATCCGA	0	0	0	0	0	0	0	0	0	0	0	0	0	0	2	1	0	1	0	0	0	0	0	0	0	0	0	0	0	0	0	0	0	0	0	0	0	0	0	0	0	0	0	0	0	0	0	0
SP_193	ATTTACGAGCTAATTGGACTTAAGTAAATA	1	0	0	0	0	1	0	0	0	0	0	0	0	0	0	0	0	0	0	0	0	0	0	0	0	0	0	0	0	0	0	0	0	0	0	0	0	0	0	0	0	0	0	0	0	0	0	0
SP_194	ATTTCTCTAAACAGTTGGCGATCCATCACT	0	0	0	0	1	0	0	0	0	0	0	0	0	0	0	0	0	0	0	0	0	0	0	0	0	0	0	0	0	0	0	0	0	0	0	0	0	0	0	0	0	0	0	0	0	0	0	0
SP_195*	ATTTTAAAGATAAAACTGCGCTTGAAGTGG	1	0	0	0	0	1	0	0	0	0	0	0	0	0	0	0	0	0	0	0	0	0	0	0	0	0	0	0	0	0	0	0	0	0	0	0	0	0	0	0	0	0	0	0	0	0	0	0
SP_196*	ATTTTAAAGATAAATCTGCGCTTGAAGTTG	0	0	0	0	0	0	0	0	0	3	0	0	0	1	0	1	2	0	0	0	0	0	0	0	0	0	0	0	0	0	0	0	0	0	0	0	0	0	0	0	0	0	0	0	0	0	0	0
SP_197	ATTTTAGCGAACCTAACTGATATTGTTACT	1	0	0	0	0	1	0	0	0	0	0	0	0	0	0	0	0	0	0	0	0	0	0	0	0	0	0	0	0	0	0	0	0	0	0	0	0	0	0	0	0	0	0	0	0	0	0	0
SP_198	ATTTTCTCTTGGAAAATTACCAATTATACC	0	0	0	0	0	0	0	1	1	0	0	0	0	0	0	0	0	0	0	0	0	0	0	0	0	0	0	0	0	0	0	0	0	0	0	0	0	0	0	0	0	0	0	0	0	0	0	0
SP_199	ATTTTCTTCTCCTTGATTATTCTCTAACAC	0	0	0	0	1	0	1	0	0	0	0	0	0	0	0	0	0	0	0	0	0	0	0	0	0	0	0	0	0	0	0	0	0	0	0	0	0	0	0	0	0	0	0	0	0	0	0	0
SP_200	ATTTTTGATTTCAAGAAACTAATATCACGC	0	1	0	0	0	0	0	0	0	0	0	0	0	0	0	0	0	0	0	0	0	0	0	0	0	0	0	0	0	0	0	0	0	0	0	0	0	0	0	0	0	0	0	0	0	0	0	0
SP_201	ATTTTTTAAACCCTGTTAAATACATTAATA	0	0	0	0	0	0	0	0	0	1	0	0	1	1	1	0	0	0	0	0	0	0	0	0	0	0	0	0	0	0	0	0	0	0	0	0	0	0	0	0	0	0	0	0	0	0	0	0
SP_202	CAAAAATTAAATTTAATGTTCTTAATGTCT	0	0	0	0	1	0	1	0	0	0	0	0	0	0	0	0	0	0	0	0	0	0	0	0	0	0	0	0	0	0	0	0	0	0	0	0	0	0	0	0	0	0	0	0	0	0	0	0
SP_203	CAAACCGCAAAAGACAAAATATTTATTAAA	0	0	1	0	0	0	0	0	0	0	0	0	0	0	0	0	0	0	0	0	0	0	0	0	0	0	0	0	0	0	0	0	0	0	0	0	0	0	0	0	0	0	0	0	0	0	0	0
SP_204	CAAATAAGCGCTTATATCTATTAAATTTA	0	0	0	1	0	0	0	0	0	0	0	0	0	0	0	0	0	0	0	0	0	0	0	0	0	0	0	0	0	0	0	0	0	0	0	0	0	0	0	0	0	0	0	0	0	0	0	0
SP_205	CAAATCAACAATTCTTTTGTACTCTTCATT	0	0	0	0	0	0	0	0	0	0	1	1	0	0	0	1	1	1	0	0	0	0	0	0	0	0	0	0	0	0	0	0	0	0	0	0	0	0	0	0	0	0	0	0	0	0	0	0
SP_206	CAAATTTAAAACACGTTTATATTTTTGACA	1	0	0	0	0	1	0	0	0	0	0	0	0	0	0	0	0	0	0	0	0	0	0	0	0	0	0	0	0	0	0	0	0	0	0	0	0	0	0	0	0	0	0	0	0	0	0	0
SP_207	CAACACAAACAACTTTCAGCTTATAACATT	0	1	0	0	0	0	0	0	0	0	0	0	0	0	0	0	0	0	0	0	0	0	0	0	0	0	0	0	0	0	0	0	0	0	0	0	0	0	0	0	0	0	0	0	0	0	0	0
SP_208	CAACAGCCGTTGTTAAAATTAAAAAAACTA	0	0	0	0	0	0	0	0	0	0	0	0	0	0	0	0	0	0	0	1	1	1	1	1	1	1	1	1	1	1	1	1	1	1	1	1	1	1	1	1	1	1	1	1	1	1	1	1
SP_209*	CAACTTCAAGCGCAGATTTATCTTTAAAAT	0	0	0	0	0	0	0	0	0	0	0	0	0	0	2	1	0	0	0	0	0	0	0	0	0	0	0	0	0	0	0	0	0	0	0	0	0	0	0	0	0	0	0	0	0	0	0	0
SP_210	CAACTTTTTGTGTTAAATTAGTTAAGTTTT	0	0	0	0	0	0	0	0	0	0	1	1	0	0	0	1	1	1	0	0	0	0	0	0	0	0	0	0	0	0	0	0	0	0	0	0	0	0	0	0	0	0	0	0	0	0	0	0
SP_211	CAAGACATTTTAATGTTACTAAACGGTCTT	0	0	0	0	0	0	0	1	1	0	0	0	0	0	0	0	0	0	0	0	0	0	0	0	0	0	0	0	0	0	0	0	0	0	0	0	0	0	0	0	0	0	0	0	0	0	0	0
SP_212	CAAGATTTTAAATTCTGTTATAATCACCAC	0	0	0	0	0	0	0	1	1	0	0	0	0	0	0	0	0	0	0	0	0	0	0	0	0	0	0	0	0	0	0	0	0	0	0	0	0	0	0	0	0	0	0	0	0	0	0	0
SP_213	CAAGTCGATATAATTAAGCTATTTGATCCTA	0	0	0	0	0	0	0	1	1	0	0	0	0	0	0	0	0	0	0	0	0	0	0	0	0	0	0	0	0	0	0	0	0	0	0	0	0	0	0	0	0	0	0	0	0	0	0	0
SP_214	CAATAAATCAAAAAATTCAAGAATTAAATG	0	0	0	0	0	0	0	0	0	2	0	0	1	2	0	0	1	0	0	0	0	0	0	0	0	0	0	0	0	0	0	0	0	0	0	0	0	0	0	0	0	0	0	0	0	0	0	0
SP_215	CAATAGTTTATATAAACCTGCAAAAAAATA	0	0	0	0	0	0	0	0	0	0	1	1	0	0	0	1	1	1	0	0	0	0	0	0	0	0	0	0	0	0	0	0	0	0	0	0	0	0	0	0	0	0	0	0	0	0	0	0
SP_216	CAATCTCAACTTTAGATCAAAAACTGTTAA	0	0	0	0	0	0	0	0	0	1	0	0	1	1	1	0	0	0	0	0	0	0	0	0	0	0	0	0	0	0	0	0	0	0	0	0	0	0	0	0	0	0	0	0	0	0	0	0
SP_217	CACACACCAAAGATAAGTCGTGACTAGCTC	1	0	0	0	0	1	0	0	0	0	0	0	0	0	0	0	0	0	0	0	0	0	0	0	0	0	0	0	0	0	0	0	0	0	0	0	0	0	0	0	0	0	0	0	0	0	0	0
SP_218	CACACGATAGTGTTAAAAACAAACCCATCG	0	0	0	0	0	0	0	1	1	0	0	0	0	0	0	0	0	0	0	0	0	0	0	0	0	0	0	0	0	0	0	0	0	0	0	0	0	0	0	0	0	0	0	0	0	0	0	0
SP_219	CACACGATTGTCTTAAAGTCAAATCCTTCA	0	0	0	0	0	0	0	1	1	0	0	0	0	0	0	0	0	0	0	0	0	0	0	0	0	0	0	0	0	0	0	0	0	0	0	0	0	0	0	0	0	0	0	0	0	0	0	0
SP_220*	CACGTTACAGTTTTGTAAATTGGAGTTTGTA	0	0	0	0	0	0	0	0	0	0	0	1	0	0	0	0	0	0	0	0	0	0	0	0	0	0	0	0	0	0	0	0	0	0	0	0	0	0	0	0	0	0	0	0	0	0	0	0
SP_221	CACTACCCCGATTTGCTTATAAACTGTTAC	0	0	0	0	0	0	0	0	0	0	1	1	0	0	0	1	1	1	0	0	0	0	0	0	0	0	0	0	0	0	0	0	0	0	0	0	0	0	0	0	0	0	0	0	0	0	0	0
SP_222	CACTAGTTTTATTTTGTTCAACTTTTTGG	0	0	0	0	0	0	0	0	0	0	1	1	0	0	0	1	1	1	0	0	0	0	0	0	0	0	0	0	0	0	0	0	0	0	0	0	0	0	0	0	0	0	0	0	0	0	0	0
SP_223	CACTGACTACTACAAACTTGATGGGTTTTT	0	0	0	0	0	0	0	0	0	0	0	0	0	0	0	1	1	1	0	0	0	0	0	0	0	0	0	0	0	0	0	0	0	0	0	0	0	0	0	0	0	0	0	0	0	0	0	0
SP_224	CACTTTAACAACACAACAAACTGAGTTAGT	1	0	0	0	0	1	0	0	0	0	0	0	0	0	0	0	0	0	0	0	0	0	0	0	0	0	0	0	0	0	0	0	0	0	0	0	0	0	0	0	0	0	0	0	0	0	0	0
SP_225	CAGATTTTAAGAAAGAACGTTTAATTACAA	0	0	0	0	0	0	0	0	0	0	0	0	0	0	0	0	0	0	0	0	1	1	0	1	1	1	1	1	1	1	1	1	1	1	1	0	1	1	1	1	1	1	1	1	1	1	1	1
SP_226	CAGCGCTTGAAGTCGTTGAAAAGATCAATA	1	0	0	0	0	1	0	0	0	0	0	0	0	0	0	0	0	0	0	0	0	0	0	0	0	0	0	0	0	0	0	0	0	0	0	0	0	0	0	0	0	0	0	0	0	0	0	0
SP_227	CATAATGATATTTATTTGCATCAACTTGCT	0	0	0	0	1	0	0	0	0	0	0	0	0	0	0	0	0	0	0	0	0	0	0	0	0	0	0	0	0	0	0	0	0	0	0	0	0	0	0	0	0	0	0	0	0	0	0	0
SP_228	CATCAACAACAGTATCAACACTTTCAAGTC	0	0	0	0	0	0	0	0	0	2	1	1	1	2	2	1	1	1	0	0	0	0	0	0	0	0	0	0	0	0	0	0	0	0	0	0	0	0	0	0	0	0	0	0	0	0	0	0
SP_229	CATCCAAATCCGCAGGCTTAACATAACCCA	0	0	1	0	0	0	0	0	0	0	0	0	0	0	0	0	0	0	0	0	0	0	0	0	0	0	0	0	0	0	0	0	0	0	0	0	0	0	0	0	0	0	0	0	0	0	0	0
SP_230	CATCTTTAAATAGCTCAGTTAATTTTGTTT	0	0	1	0	0	0	0	0	0	0	0	0	0	0	0	0	0	0	0	0	0	0	0	0	0	0	0	0	0	0	0	0	0	0	0	0	0	0	0	0	0	0	0	0	0	0	0	0
SP_231	CATGTAAATTCCCAAACATCCAAATTTCAA	0	0	0	0	0	0	0	0	0	0	1	1	0	0	0	1	1	1	0	0	0	0	0	0	0	0	0	0	0	0	0	0	0	0	0	0	0	0	0	0	0	0	0	0	0	0	0	0
SP_232	CATGTTTTTTAAATCTGTAACCTTCTTTTT	0	0	0	0	0	0	0	0	0	0	1	1	0	0	0	1	1	1	0	0	0	0	0	0	0	0	0	0	0	0	0	0	0	0	0	0	0	0	0	0	0	0	0	0	0	0	0	0
SP_233	CATTAGCCGATTTTCGCCGTGCAAATTCCC	0	0	0	0	0	0	0	0	0	0	1	1	0	0	0	1	1	1	0	0	0	0	0	0	0	0	0	0	0	0	0	0	0	0	0	0	0	0	0	0	0	0	0	0	0	0	0	0
SP_234	CATTTAACATATTTTGTATATCTGCAAAAT	0	0	0	1	0	0	0	0	0	0	0	0	0	0	0	0	0	0	0	0	0	0	0	0	0	0	0	0	0	0	0	0	0	0	0	0	0	0	0	0	0	0	0	0	0	0	0	0
SP_235*	CATTTAAGAATAAGTAATAGAAATAATCCGA	0	0	0	0	0	0	0	0	0	0	0	1	0	0	0	0	0	0	0	0	0	0	0	0	0	0	0	0	0	0	0	0	0	0	0	0	0	0	0	0	0	0	0	0	0	0	0	0
SP_236	CATTTAATTCTTGAATTTTTTGATTTATTG	0	0	0	0	0	0	0	0	0	0	0	0	0	0	1	1	0	0	0	0	0	0	0	0	0	0	0	0	0	0	0	0	0	0	0	0	0	0	0	0	0	0	0	0	0	0	0	0
SP_237	CCAAAAAGTTGAACAAAATAAAACTAGTG	0	0	0	0	0	0	0	0	0	1	0	0	1	1	1	0	0	0	0	0	0	0	0	0	0	0	0	0	0	0	0	0	0	0	0	0	0	0	0	0	0	0	0	0	0	0	0	0
SP_238*	CCAACTTCAAGCGCAGATTTATCTTTAAAAT	0	0	0	0	0	0	0	0	0	0	0	1	0	0	0	0	0	0	0	0	0	0	0	0	0	0	0	0	0	0	0	0	0	0	0	0	0	0	0	0	0	0	0	0	0	0	0	0
SP_239	CCAATTTACAAAACTCTGCGAGTGCTCAAT	0	0	0	0	0	0	0	0	0	1	0	0	1	1	1	0	0	0	0	0	0	0	0	0	0	0	0	0	0	0	0	0	0	0	0	0	0	0	0	0	0	0	0	0	0	0	0	0
SP_240	CCCCAAACGACTAACCTTGAATGATTAAATT	0	0	0	0	0	0	0	0	0	0	1	1	0	0	0	1	1	1	0	0	0	0	0	0	0	0	0	0	0	0	0	0	0	0	0	0	0	0	0	0	0	0	0	0	0	0	0	0
SP_241	CCCCCCTATAACAATAGTTAAATCAAATAACG	0	0	0	0	1	0	0	0	0	0	0	0	0	0	0	0	0	0	0	0	0	0	0	0	0	0	0	0	0	0	0	0	0	0	0	0	0	0	0	0	0	0	0	0	0	0	0	0
SP_242	CCGCACTAAATAGTAGTGCTAATATGATAA	0	0	1	0	0	0	0	0	0	0	0	0	0	0	0	0	0	0	0	0	0	0	0	0	0	0	0	0	0	0	0	0	0	0	0	0	0	0	0	0	0	0	0	0	0	0	0	0
SP_243	CCGTACTTATCTACACAAACCACCCATCTT	0	0	0	0	0	0	0	0	0	0	1	1	0	0	0	1	1	1	0	0	0	0	0	0	0	0	0	0	0	0	0	0	0	0	0	0	0	0	0	0	0	0	0	0	0	0	0	0
SP_244*	CCTCAAATTAAAAAAGATATTTTAAAAAGT	0	0	0	0	0	0	0	0	0	1	1	0	1	1	1	1	1	1	0	0	0	0	0	0	0	0	0	0	0	0	0	0	0	0	0	0	0	0	0	0	0	0	0	0	0	0	0	0
SP_245	CCTTGAGCACTTGAACGATGATTAAAATAC	1	0	0	0	0	1	0	0	0	0	0	0	0	0	0	0	0	0	0	0	0	0	0	0	0	0	0	0	0	0	0	0	0	0	0	0	0	0	0	0	0	0	0	0	0	0	0	0
SP_246	CGACTTCTAAAGCTGTTTTATCTTTAAAGT	0	0	0	0	0	0	0	0	0	0	1	1	0	0	0	1	1	1	0	0	0	0	0	0	0	0	0	0	0	0	0	0	0	0	0	0	0	0	0	0	0	0	0	0	0	0	0	0
SP_247	CGATTTACCAAACGAACTCAAACCTATCGA	0	1	0	0	0	0	0	0	0	0	0	0	0	0	0	0	0	0	0	0	0	0	0	0	0	0	0	0	0	0	0	0	0	0	0	0	0	0	0	0	0	0	0	0	0	0	0	0
SP_248	CGCAAACGACTAATCTTGAATGGTTAAATT	0	0	0	0	0	0	0	0	0	0	1	1	0	0	0	1	1	1	0	0	0	0	0	0	0	0	0	0	0	0	0	0	0	0	0	0	0	0	0	0	0	0	0	0	0	0	0	0
SP_249	CGCCTAATAACCCACTACTAAACGCCACCC	0	0	0	0	0	0	0	1	1	0	0	0	0	0	0	0	0	0	0	0	0	0	0	0	0	0	0	0	0	0	0	0	0	0	0	0	0	0	0	0	0	0	0	0	0	0	0	0
SP_250	CGTTCGGTTGAGCCGTAGTTTTCTGTCGTA	0	0	0	0	0	0	0	2	2	0	0	0	0	0	0	0	0	0	0	0	0	0	0	0	0	0	0	0	0	0	0	0	0	0	0	0	0	0	0	0	0	0	0	0	0	0	0	0
SP_251	CGTTTTGATAGAAATCTTGATCAAATATTG	0	1	0	0	0	0	0	0	0	0	0	0	0	0	0	0	0	0	0	0	0	0	0	0	0	0	0	0	0	0	0	0	0	0	0	0	0	0	0	0	0	0	0	0	0	0	0	0
SP_252	CTAATTTGACTAAGTAATACTTGTCGCGCTT	0	0	1	0	0	0	0	0	0	0	0	0	0	0	0	0	0	0	0	0	0	0	0	0	0	0	0	0	0	0	0	0	0	0	0	0	0	0	0	0	0	0	0	0	0	0	0	0
SP_253	CTACACCGTTCGTAATTTGATATGCCGCTT	0	0	0	0	0	0	0	0	0	0	0	1	0	0	0	1	1	2	0	0	0	0	0	0	0	0	0	0	0	0	0	0	0	0	0	0	0	0	0	0	0	0	0	0	0	0	0	0
SP_254	CTACTTCATTAAATCTACCCTCTGGAATAA	0	0	0	0	0	0	0	1	1	0	0	0	0	0	0	0	0	0	0	0	0	0	0	0	0	0	0	0	0	0	0	0	0	0	0	0	0	0	0	0	0	0	0	0	0	0	0	0
SP_255	CTATCATACTAAACCAAAATGTCAAGACAA	0	0	0	0	0	0	0	0	0	0	0	0	0	0	0	1	1	1	0	0	0	0	0	0	0	0	0	0	0	0	0	0	0	0	0	0	0	0	0	0	0	0	0	0	0	0	0	0
SP_256	CTATGATCTTTAAAGCACAAAGTTAAAGAC	0	0	0	0	0	0	0	0	0	4	0	1	0	4	0	1	1	1	0	0	0	0	0	0	0	0	0	0	0	0	0	0	0	0	0	0	0	0	0	0	0	0	0	0	0	0	0	0
SP_257	CTATTAGTCTAAGACATTTAGTCGCATCAT	0	0	0	0	1	0	1	0	0	0	0	0	0	0	0	0	0	0	0	0	0	0	0	0	0	0	0	0	0	0	0	0	0	0	0	0	0	0	0	0	0	0	0	0	0	0	0	0
SP_258	CTATTATTATCTAAGTATTTTTTATATTGT	0	1	0	0	0	0	0	0	0	0	0	0	0	0	0	0	0	0	0	0	0	0	0	0	0	0	0	0	0	0	0	0	0	0	0	0	0	0	0	0	0	0	0	0	0	0	0	0
SP_259	CTATTTTTATATTAATTATAAAACATATTT	0	0	0	0	1	0	1	0	0	0	0	0	0	0	0	0	0	0	0	0	0	0	0	0	0	0	0	0	0	0	0	0	0	0	0	0	0	0	0	0	0	0	0	0	0	0	0	0
SP_260*	CTCAAATTAAAAAAGATATTTTAAAAAGT	0	0	0	0	0	0	0	0	0	0	0	1	0	0	0	0	0	0	0	0	0	0	0	0	0	0	0	0	0	0	0	0	0	0	0	0	0	0	0	0	0	0	0	0	0	0	0	0
SP_261	CTCGGCCCATTCATTCCCACGGCCGATATCA	0	0	0	1	0	0	0	0	0	0	0	0	0	0	0	0	0	0	0	0	0	0	0	0	0	0	0	0	0	0	0	0	0	0	0	0	0	0	0	0	0	0	0	0	0	0	0	0
SP_262	CTCTAATCACTCACGTTTAAGTGTTTTGCG	0	0	0	0	0	0	0	2	2	0	0	0	0	0	0	0	0	0	0	0	0	0	0	0	0	0	0	0	0	0	0	0	0	0	0	0	0	0	0	0	0	0	0	0	0	0	0	0
SP_263	CTGAAAACCATAAAACCGACTTAACTTGAC	0	0	0	0	2	0	1	0	0	0	0	0	0	0	0	0	0	0	0	0	0	0	0	0	0	0	0	0	0	0	0	0	0	0	0	0	0	0	0	0	0	0	0	0	0	0	0	0
SP_264*	CTGATTAATAATAAAGTCAATCTTTCACATT	0	0	0	0	0	0	0	0	0	0	0	0	0	0	0	0	0	0	0	0	0	0	0	0	0	0	0	0	0	0	0	0	0	0	0	0	0	0	0	0	0	0	0	0	0	0	0	0
SP_265	CTGATTCCGGTTGGTAAACTTAACGAACTA	0	0	0	0	0	0	0	0	0	2	0	1	1	2	2	1	1	1	0	0	0	0	0	0	0	0	0	0	0	0	0	0	0	0	0	0	0	0	0	0	0	0	0	0	0	0	0	0
SP_266	CTGATTTTAAAAAAGAACGGCTAATTACAT	0	0	1	0	0	0	0	0	0	0	0	0	0	0	0	0	0	0	0	0	0	0	0	0	0	0	0	0	0	0	0	0	0	0	0	0	0	0	0	0	0	0	0	0	0	0	0	0
SP_267	CTGTAACAGAAATTACAAAAGCGCAAACAC	0	0	0	0	1	0	0	0	0	0	0	0	0	0	0	0	0	0	0	0	0	0	0	0	0	0	0	0	0	0	0	0	0	0	0	0	0	0	0	0	0	0	0	0	0	0	0	0
SP_268	CTTAATAATGCCTACAAAATATTTATATTC	0	0	0	0	1	0	1	0	0	0	0	0	0	0	0	0	0	0	0	0	0	0	0	0	0	0	0	0	0	0	0	0	0	0	0	0	0	0	0	0	0	0	0	0	0	0	0	0
SP_269*	CTTATATAAACGTCATAAACTAAGTTGTATA	0	0	0	0	0	0	0	0	0	0	0	1	0	0	0	0	0	0	0	0	0	0	0	0	0	0	0	0	0	0	0	0	0	0	0	0	0	0	0	0	0	0	0	0	0	0	0	0
SP_270	CTTATATTCATCATCTTGTTTAGTTTCATA	0	0	0	1	0	0	0	0	0	0	0	0	0	0	0	0	0	0	0	0	0	0	0	0	0	0	0	0	0	0	0	0	0	0	0	0	0	0	0	0	0	0	0	0	0	0	0	0
SP_271	CTTCGTCGATCTTTTCTGTTAAATCTTGGGG	0	0	1	0	0	0	0	0	0	0	0	0	0	0	0	0	0	0	0	0	0	0	0	0	0	0	0	0	0	0	0	0	0	0	0	0	0	0	0	0	0	0	0	0	0	0	0	0
SP_272	CTTGTTTATCTTGTTGTTCGTTTTCCATTT	0	0	0	0	0	0	0	0	0	0	0	1	0	0	0	1	1	1	0	0	0	0	0	0	0	0	0	0	0	0	0	0	0	0	0	0	0	0	0	0	0	0	0	0	0	0	0	0
SP_273	CTTTTATCATAATACTTATTGTAAAATTCG	0	0	0	0	0	0	0	1	1	0	0	0	0	0	0	0	0	0	0	0	0	0	0	0	0	0	0	0	0	0	0	0	0	0	0	0	0	0	0	0	0	0	0	0	0	0	0	0
SP_274	CTTTTTGTGCCAATTTACCGTACAAAGAGT	0	0	0	0	0	0	0	1	1	0	0	0	0	0	0	0	0	0	0	0	0	0	0	0	0	0	0	0	0	0	0	0	0	0	0	0	0	0	0	0	0	0	0	0	0	0	0	0
SP_275	CTTTTTTAACGTTTTGAGATAATTCATCGT	0	0	0	0	1	0	1	0	0	0	0	0	0	0	0	0	0	0	0	0	0	0	0	0	0	0	0	0	0	0	0	0	0	0	0	0	0	0	0	0	0	0	0	0	0	0	0	0
SP_276	GAAAACGTCATCTTAACGACTTCGTTGTTG	1	0	0	0	0	1	0	0	0	0	0	0	0	0	0	0	0	0	0	0	0	0	0	0	0	0	0	0	0	0	0	0	0	0	0	0	0	0	0	0	0	0	0	0	0	0	0	0
SP_277*	GAAACGGCCACAAGTTACTTACATACAATT	0	0	0	0	0	0	0	0	0	0	0	0	0	0	0	0	0	0	0	0	0	0	0	0	0	0	0	0	0	0	0	0	0	0	0	0	0	0	0	0	0	0	0	0	0	0	0	0
SP_278*	GAAACGGCCGCAAGTTACTTACATACAATT	0	0	0	0	0	0	0	0	0	0	0	0	0	0	0	0	0	0	0	1	1	1	1	1	1	1	1	1	1	1	1	1	1	1	1	1	1	0	0	1	0	0	0	1	1	1	1	1
SP_279	GAAGCTAATATCACTGATAAAAATATTAAT	0	0	0	0	0	0	0	0	0	0	1	1	0	0	0	1	1	1	0	0	0	0	0	0	0	0	0	0	0	0	0	0	0	0	0	0	0	0	0	0	0	0	0	0	0	0	0	0
SP_280	GAATCAAGATAAAAACAAAGTCGTGATCTC	0	0	0	0	0	0	0	2	2	0	0	0	0	0	0	0	0	0	0	0	0	0	0	0	0	0	0	0	0	0	0	0	0	0	0	0	0	0	0	0	0	0	0	0	0	0	0	0
SP_281	GAATTAAATTATCTTTATAAGTAAAATAAA	0	0	0	0	0	0	0	0	0	0	0	0	0	0	0	0	0	0	0	2	2	2	2	2	2	2	2	2	2	2	2	3	2	2	2	2	2	0	0	2	0	0	1	0	2	0	0	0
SP_282	GACAAAACATTCAAAATTAGATCGAGTTTT	0	0	0	0	0	0	0	0	0	0	1	1	0	0	0	1	1	1	0	0	0	0	0	0	0	0	0	0	0	0	0	0	0	0	0	0	0	0	0	0	0	0	0	0	0	0	0	0
SP_283	GACCGAAAAAATATTACCCACGTTTGGTTT	1	0	0	0	0	1	0	0	0	0	0	0	0	0	0	0	0	0	0	0	0	0	0	0	0	0	0	0	0	0	0	0	0	0	0	0	0	0	0	0	0	0	0	0	0	0	0	0
SP_284	GACTCAAAAACGTCTTTGTTCGTCGTTTAA	0	0	0	1	0	0	0	0	0	0	0	0	0	0	0	0	0	0	0	0	0	0	0	0	0	0	0	0	0	0	0	0	0	0	0	0	0	0	0	0	0	0	0	0	0	0	0	0
SP_285	GACTTGAAAGTGTTGATACTGTTGTTGATG	0	0	0	0	0	0	0	0	0	0	0	0	0	0	0	1	1	0	0	0	0	0	0	0	0	0	0	0	0	0	0	0	0	0	0	0	0	0	0	0	0	0	0	0	0	0	0	0
SP_286	GAGACGATTTAAGTCGTAATATTAAGTTTT	0	0	0	0	0	0	0	0	0	0	0	0	0	0	0	1	1	0	0	0	0	0	0	0	0	0	0	0	0	0	0	0	0	0	0	0	0	0	0	0	0	0	0	0	0	0	0	0
SP_287	GATCCAAGAAAAGATGAAATCTTAAGATACTT	0	0	0	0	0	0	0	0	0	3	1	1	0	1	1	1	1	3	0	0	0	0	0	0	0	0	0	0	0	0	0	0	0	0	0	0	0	0	0	0	0	0	0	0	0	0	0	0
SP_288	GATCGTTTTGAGTTATTTCGTTTTTGCTAA	0	0	0	0	0	0	0	0	0	0	1	1	0	0	0	1	1	1	0	0	0	0	0	0	0	0	0	0	0	0	0	0	0	0	0	0	0	0	0	0	0	0	0	0	0	0	0	0
SP_289	GATTAATATATCAAAAACAAAGTTAGGTTA	0	0	0	0	0	0	0	0	0	1	1	0	1	1	1	1	1	1	0	0	0	0	0	0	0	0	0	0	0	0	0	0	0	0	0	0	0	0	0	0	0	0	0	0	0	0	0	0
SP_290*	GATTAATATTTCAAAAACCAAACTAGGTCA	0	0	0	0	0	0	0	0	0	0	0	0	1	1	1	0	0	0	0	0	0	0	0	0	0	0	0	0	0	0	0	0	0	0	0	0	0	0	0	0	0	0	0	0	0	0	0	0
SP_291*	GATTAATATTTCAAAACCAAACTAGGTCA	0	0	0	0	0	0	0	0	0	1	0	0	0	0	0	0	0	0	0	0	0	0	0	0	0	0	0	0	0	0	0	0	0	0	0	0	0	0	0	0	0	0	0	0	0	0	0	0
SP_292	GATTATCAGAATACCCAAAACCAAATTTTT	0	0	0	0	0	0	0	0	0	0	1	1	0	0	0	1	1	1	0	0	0	0	0	0	0	0	0	0	0	0	0	0	0	0	0	0	0	0	0	0	0	0	0	0	0	0	0	0
SP_293	GCAACGTTAATAATCTTATTATTATTTACA	0	0	0	0	1	0	0	0	0	0	0	0	0	0	0	0	0	0	0	0	0	0	0	0	0	0	0	0	0	0	0	0	0	0	0	0	0	0	0	0	0	0	0	0	0	0	0	0
SP_294	GCAATAGTTTGTAAGCAAAACGTGGGAGGGG	0	0	0	0	0	0	0	0	0	0	0	0	0	0	0	0	0	0	0	1	0	0	0	0	0	0	0	0	1	0	0	0	0	0	0	0	0	0	0	0	0	0	1	0	0	0	0	0
SP_295	GCAGGTATATATATAACAAGTCAAGCGCGT	1	0	0	0	0	1	0	0	0	0	0	0	0	0	0	0	0	0	0	0	0	0	0	0	0	0	0	0	0	0	0	0	0	0	0	0	0	0	0	0	0	0	0	0	0	0	0	0
SP_296	GCGCGATCACAAGATGCATGATACTTTTGA	0	0	0	1	0	0	0	0	0	0	0	0	0	0	0	0	0	0	0	0	0	0	0	0	0	0	0	0	0	0	0	0	0	0	0	0	0	0	0	0	0	0	0	0	0	0	0	0
SP_297	GCGTAATAGCGATCTCTCGATGTGTTTGAA	0	0	0	0	0	0	0	0	0	0	0	0	0	0	0	1	1	1	0	0	0	0	0	0	0	0	0	0	0	0	0	0	0	0	0	0	0	0	0	0	0	0	0	0	0	0	0	0
SP_298	GCGTGGTCGGCCTAAAATTCCTCGCCGCAC	0	0	0	0	0	0	0	0	0	0	1	1	0	0	0	1	1	1	0	0	0	0	0	0	0	0	0	0	0	0	0	0	0	0	0	0	0	0	0	0	0	0	0	0	0	0	0	0
SP_299	GGGAATTTGCACGGCGAAAATCGGCTAATG	0	0	0	0	0	0	0	0	0	1	0	0	1	1	1	0	0	0	0	0	0	0	0	0	0	0	0	0	0	0	0	0	0	0	0	0	0	0	0	0	0	0	0	0	0	0	0	0
SP_300	GGGGTCGTGATAGCCTTTAATGCCAAGATA	0	0	0	0	1	0	1	0	0	0	0	0	0	0	0	0	0	0	0	0	0	0	0	0	0	0	0	0	0	0	0	0	0	0	0	0	0	0	0	0	0	0	0	0	0	0	0	0
SP_301	GGGTGATTGCGATCTCTCGATGTGTTTGAA	0	0	0	0	0	0	0	0	0	0	0	0	0	0	0	1	1	1	0	0	0	0	0	0	0	0	0	0	0	0	0	0	0	0	0	0	0	0	0	0	0	0	0	0	0	0	0	0
SP_302	GGTAATAGTGTAGGACAGTGGGGTGGTGGA	0	0	0	0	0	0	0	0	0	0	1	1	0	0	0	1	1	1	0	0	0	0	0	0	0	0	0	0	0	0	0	0	0	0	0	0	0	0	0	0	0	0	0	0	0	0	0	0
SP_303	GGTAGTTGGTAATTTGTCTGGTTCACTATT	0	0	1	0	0	0	0	0	0	0	0	0	0	0	0	0	0	0	0	0	0	0	0	0	0	0	0	0	0	0	0	0	0	0	0	0	0	0	0	0	0	0	0	0	0	0	0	0
SP_304	GGTGATCTACCAAACGAACTCAAACCCATT	0	1	0	0	0	0	0	0	0	0	0	0	0	0	0	0	0	0	0	0	0	0	0	0	0	0	0	0	0	0	0	0	0	0	0	0	0	0	0	0	0	0	0	0	0	0	0	0
SP_305	GGTGATGGATCGTCAACTTTTTAGAGAGAT	0	0	0	0	0	0	0	0	0	0	1	1	0	0	0	1	1	1	0	0	0	0	0	0	0	0	0	0	0	0	0	0	0	0	0	0	0	0	0	0	0	0	0	0	0	0	0	0
SP_306	GTAACAGTTTATAAGCAAATCGGGGTAGTG	0	0	0	0	0	0	0	0	0	1	0	0	1	1	1	0	0	0	0	0	0	0	0	0	0	0	0	0	0	0	0	0	0	0	0	0	0	0	0	0	0	0	0	0	0	0	0	0
SP_307	GTAAGTTGTCGATCTCTTCACTAACGACAG	0	0	0	0	0	0	0	0	0	0	0	0	0	0	0	0	0	0	0	0	0	0	0	0	0	0	0	0	1	0	0	0	0	0	0	0	0	0	0	0	0	0	1	0	0	0	0	0
SP_308	GTAATACTCAAGAACTGCATCGCGCAAGTC	0	0	0	0	0	0	0	0	0	0	0	0	0	0	0	0	0	0	0	0	1	1	1	1	1	1	1	1	1	1	1	1	1	1	1	0	1	1	1	1	1	1	1	0	1	0	0	0
SP_309	GTAATGTTTGGAATTGTTAACTTGTCACTT	1	0	0	0	0	1	0	0	0	0	0	0	0	0	0	0	0	0	0	0	0	0	0	0	0	0	0	0	0	0	0	0	0	0	0	0	0	0	0	0	0	0	0	0	0	0	0	0
SP_310	GTAGTTCGTTAAATTTACCAACCGGAATTA	0	0	0	0	1	0	1	0	0	0	0	0	0	0	0	0	0	0	0	0	0	0	0	0	0	0	0	0	0	0	0	0	0	0	0	0	0	0	0	0	0	0	0	0	0	0	0	0
SP_311	GTAGTTGTTATAACTGTCTGTATTATAGTG	0	0	0	0	1	0	0	0	0	0	0	0	0	0	0	0	0	0	0	0	0	0	0	0	0	0	0	0	0	0	0	0	0	0	0	0	0	0	0	0	0	0	0	0	0	0	0	0
SP_312	GTATTCTGGTAACTTTGATTTACGTGAAGA	0	0	0	0	0	0	0	0	0	0	0	0	0	0	1	0	0	0	0	0	0	0	0	0	0	0	0	0	0	0	0	0	0	0	0	0	0	0	0	0	0	0	0	0	0	0	0	0
SP_313	GTCAGTTAAATTTCTTAAATCTTCTAGTTC	0	1	0	0	0	0	0	0	0	0	0	0	0	0	0	0	0	0	0	0	0	0	0	0	0	0	0	0	0	0	0	0	0	0	0	0	0	0	0	0	0	0	0	0	0	0	0	0
SP_314	GTCTATACAACTTAGTTTATGATGTTTATG	0	0	0	0	1	0	1	0	0	0	0	0	0	0	0	0	0	0	0	0	0	0	0	0	0	0	0	0	0	0	0	0	0	0	0	0	0	0	0	0	0	0	0	0	0	0	0	0
SP_315	GTCTCAAAAACAATATCAATCAGGTTCACT	0	0	0	1	0	0	0	0	0	0	0	0	0	0	0	0	0	0	0	0	0	0	0	0	0	0	0	0	0	0	0	0	0	0	0	0	0	0	0	0	0	0	0	0	0	0	0	0
SP_316	GTCTTAATTCAAGACGAATTAGCTTATTT	0	1	0	0	0	0	0	0	0	0	0	0	0	0	0	0	0	0	0	0	0	0	0	0	0	0	0	0	0	0	0	0	0	0	0	0	0	0	0	0	0	0	0	0	0	0	0	0
SP_317	GTCTTGGTTATACTAATAACCCGGATTTT	0	1	0	0	0	0	0	0	0	0	0	0	0	0	0	0	0	0	0	0	0	0	0	0	0	0	0	0	0	0	0	0	0	0	0	0	0	0	0	0	0	0	0	0	0	0	0	0
SP_318	GTCTTTAACTTTGTGCTTTAAAGATCATAG	0	0	0	0	0	0	0	0	0	0	0	1	0	0	1	0	0	3	0	0	0	0	0	0	0	0	0	0	0	0	0	0	0	0	0	0	0	0	0	0	0	0	0	0	0	0	0	0
SP_319	GTGACTTGTCGTTAATGATGGTGTTGTAGT	0	0	0	0	0	0	0	0	0	1	0	0	1	1	1	0	0	0	0	0	0	0	0	0	0	0	0	0	0	0	0	0	0	0	0	0	0	0	0	0	0	0	0	0	0	0	0	0
SP_320	GTGCGGCGAGGAATTTTAGGCCGACCACGC	0	0	0	0	0	0	0	0	0	1	0	0	1	1	1	0	0	0	0	0	0	0	0	0	0	0	0	0	0	0	0	0	0	0	0	0	0	0	0	0	0	0	0	0	0	0	0	0
SP_321	GTTAATACCGCACTAAATAGTACTGCTAAT	0	0	0	0	0	0	0	0	0	1	0	0	1	1	1	0	0	0	0	0	0	0	0	0	0	0	0	0	0	0	0	0	0	0	0	0	0	0	0	0	0	0	0	0	0	0	0	0
SP_322	GTTATGCAGATAAGTTTCACACCGACTACT	0	0	0	0	0	0	0	1	1	0	0	0	0	0	0	0	0	0	0	0	0	0	0	0	0	0	0	0	0	0	0	0	0	0	0	0	0	0	0	0	0	0	0	0	0	0	0	0
SP_323	GTTATTTTTCAATAAACTAATCTATTGTAT	0	2	0	0	0	0	0	0	0	0	0	0	0	0	0	0	0	0	0	0	0	0	0	0	0	0	0	0	0	0	0	0	0	0	0	0	0	0	0	0	0	0	0	0	0	0	0	0
SP_324	GTTGAGAGGGAGTATCGAAACTTTATGGTT	0	0	0	0	1	0	0	0	0	0	0	0	0	0	0	0	0	0	0	0	0	0	0	0	0	0	0	0	0	0	0	0	0	0	0	0	0	0	0	0	0	0	0	0	0	0	0	0
SP_325*	GTTGAGCTAATTGGACTTAAAGCAAATATT	0	0	0	0	0	0	0	1	1	0	0	0	0	0	0	0	0	0	0	0	0	0	0	0	0	0	0	0	0	0	0	0	0	0	0	0	0	0	0	0	0	0	0	0	0	0	0	0
SP_326	GTTGTCATGATAGCCTTTAACGCCTATATA	0	0	0	0	1	0	1	0	0	0	0	0	0	0	0	0	0	0	0	0	0	0	0	0	0	0	0	0	0	0	0	0	0	0	0	0	0	0	0	0	0	0	0	0	0	0	0	0
SP_327	GTTTAATGGTTATGACCAGATTTTGATACC	1	0	0	0	0	1	0	0	0	0	0	0	0	0	0	0	0	0	0	0	0	0	0	0	0	0	0	0	0	0	0	0	0	0	0	0	0	0	0	0	0	0	0	0	0	0	0	0
SP_328	GTTTGGTGTAGCTGTTTATGTCGTAAAGGT	0	0	0	1	0	0	0	0	0	0	0	0	0	0	0	0	0	0	0	0	0	0	0	0	0	0	0	0	0	0	0	0	0	0	0	0	0	0	0	0	0	0	0	0	0	0	0	0
SP_329*	GTTTTGCTTATAAATTAATTTTTAAAAAATGGTTTA	0	0	0	0	0	0	0	0	0	0	0	0	0	0	0	0	0	0	0	0	0	0	0	0	0	0	0	0	0	0	0	0	0	0	0	0	0	0	0	0	0	0	0	0	0	0	0	0
SP_330*	GTTTTGCTTATAAATTGTTACAAGACTTCT	0	0	0	0	0	0	0	0	0	0	0	0	0	0	0	0	0	0	0	1	1	1	1	1	1	1	1	1	1	1	1	1	1	1	1	1	1	1	1	1	1	1	1	2	1	2	1	1
SP_331*	GTTTTGCTTATAAATTGTTACAAGACTTG	0	0	0	0	0	0	0	0	0	0	0	0	0	0	0	0	0	0	0	0	0	0	0	0	0	0	0	0	0	0	0	0	0	0	0	0	0	0	0	0	0	0	0	0	0	0	0	0
SP_332	GTTTTGTCAAAATTAAATGTTACGGACTTA	0	0	0	0	0	0	0	2	2	0	0	0	0	0	0	0	0	0	0	0	0	0	0	0	0	0	0	0	0	0	0	0	0	0	0	0	0	0	0	0	0	0	0	0	0	0	0	0
SP_333	TAAAAAAGATTGAATTCTTCTTCTCGATCA	0	0	0	0	1	0	0	0	0	0	0	0	0	0	0	0	0	0	0	0	0	0	0	0	0	0	0	0	0	0	0	0	0	0	0	0	0	0	0	0	0	0	0	0	0	0	0	0
SP_334	TAAAAACAAAAAATGAGCTGACTTTGAACA	0	0	0	0	2	0	1	0	0	0	0	0	0	0	0	0	0	0	0	0	0	0	0	0	0	0	0	0	0	0	0	0	0	0	0	0	0	0	0	0	0	0	0	0	0	0	0	0
SP_335	TAAAAACCGCTATGTTCTTGTTATTTACGT	0	0	0	0	0	0	0	0	0	0	1	1	0	0	0	1	1	1	0	0	0	0	0	0	0	0	0	0	0	0	0	0	0	0	0	0	0	0	0	0	0	0	0	0	0	0	0	0
SP_336	TAAAATAATGGAAAATTTAGGAATCAAACA	0	1	0	0	0	0	0	0	0	0	0	0	0	0	0	0	0	0	0	0	0	0	0	0	0	0	0	0	0	0	0	0	0	0	0	0	0	0	0	0	0	0	0	0	0	0	0	0
SP_337	TAAAATTTAATTTTGAAGAAAATAGATTAG	0	0	0	0	1	0	0	0	0	0	0	0	0	0	0	0	0	0	0	0	0	0	0	0	0	0	0	0	0	0	0	0	0	0	0	0	0	0	0	0	0	0	0	0	0	0	0	0
SP_338	TAAACCCCAAAAACAGCTTCTAATTTTACC	0	0	0	0	1	0	1	0	0	0	0	0	0	0	0	0	0	0	0	0	0	0	0	0	0	0	0	0	0	0	0	0	0	0	0	0	0	0	0	0	0	0	0	0	0	0	0	0
SP_339	TAAACCGTTATGTTTTCTCAAAATTGTACA	0	1	0	0	0	0	0	0	0	0	0	0	0	0	0	0	0	0	0	0	0	0	0	0	0	0	0	0	0	0	0	0	0	0	0	0	0	0	0	0	0	0	0	0	0	0	0	0
SP_340	TAAAGTCCATTAAGCTAACAATTTTACTCA	0	0	0	0	0	0	0	2	2	0	0	0	0	0	0	0	0	0	0	0	0	0	0	0	0	0	0	0	0	0	0	0	0	0	0	0	0	0	0	0	0	0	0	0	0	0	0	0
SP_341	TAAATAATGTAATTATATCACGTTTGTCAA	0	0	0	0	0	0	0	0	0	1	0	0	1	1	1	0	0	0	0	0	0	0	0	0	0	0	0	0	0	0	0	0	0	0	0	0	0	0	0	0	0	0	0	0	0	0	0	0
SP_342	TAAATAATTTACTCGCATTAACTTTAGCTA	0	0	0	0	0	0	0	1	1	0	0	0	0	0	0	0	0	0	0	0	0	0	0	0	0	0	0	0	0	0	0	0	0	0	0	0	0	0	0	0	0	0	0	0	0	0	0	0
SP_343	TAAATGTTGACAAAACACTTGGAATGTTGT	0	0	0	0	0	0	0	2	2	0	0	0	0	0	0	0	0	0	0	0	0	0	0	0	0	0	0	0	0	0	0	0	0	0	0	0	0	0	0	0	0	0	0	0	0	0	0	0
SP_344	TAACATCGACACAAATAAGTTAGTTTCAAA	0	0	0	0	0	0	0	0	0	0	0	0	0	0	0	0	0	0	1	0	0	0	0	0	0	0	0	0	0	0	0	0	0	0	0	0	0	0	0	0	0	0	0	0	0	0	0	0
SP_345*	TAATAATCTTAATTTTAGTGTGTTTGTCGT	0	0	0	0	0	0	0	0	0	0	0	0	0	0	0	0	0	0	0	2	2	1	2	2	2	2	2	2	2	2	2	0	2	2	2	1	2	0	0	2	0	0	1	0	2	0	0	0
SP_346*	TAATCTAATAATCTTAATTTTAGTGTGTTTGTCGT	0	0	0	0	0	0	0	0	0	0	0	0	0	0	0	0	0	0	0	0	0	0	0	0	0	0	0	0	0	0	0	0	0	0	0	0	0	0	0	0	0	0	0	0	0	0	0	0
SP_347	TAATGAAGAAGTTGCAAAAGGTGAAGGTTG	0	0	0	0	1	0	0	0	0	0	0	0	0	0	0	0	0	0	0	0	0	0	0	0	0	0	0	0	0	0	0	0	0	0	0	0	0	0	0	0	0	0	0	0	0	0	0	0
SP_348*	TAATTAATCGCGATAATACAATGTATTTTG	0	0	0	0	0	0	0	0	0	0	0	0	0	0	0	0	0	0	0	0	1	1	0	1	1	1	1	1	1	1	1	1	1	1	1	1	1	0	0	1	0	0	0	1	0	1	2	2
SP_349*	TAATTAATCGCGATAATACAGTGTATTTTG	0	0	0	0	0	0	0	0	0	0	0	0	0	0	0	0	0	0	0	0	0	0	0	0	0	0	0	0	0	0	0	0	0	0	0	0	0	0	0	0	0	0	0	0	0	0	0	0
SP_350*	TAATTAATCTTAATTTTAGTGTGTTTGTCGT	0	0	0	0	0	0	0	0	0	0	0	0	0	0	0	0	0	0	0	0	0	0	0	0	0	0	0	0	0	0	0	0	0	0	0	0	0	0	0	0	0	0	0	0	0	0	0	0
SP_351	TACAAACTCCAATTTACAAAACTGTAACGT	0	0	0	0	0	0	0	0	0	4	0	1	1	3	0	2	3	1	0	0	0	0	0	0	0	0	0	0	0	0	0	0	0	0	0	0	0	0	0	0	0	0	0	0	0	0	0	0
SP_352	TACGTCGTTTAACTTTTTGGTTCTAAAGAG	0	0	0	0	0	0	0	2	2	0	0	0	0	0	0	0	0	0	0	0	0	0	0	0	0	0	0	0	0	0	0	0	0	0	0	0	0	0	0	0	0	0	0	0	0	0	0	0
SP_353	TAGAACAAATTAATCGAGATTTGCAACTTC	0	0	0	0	0	0	0	2	2	0	0	0	0	0	0	0	0	0	0	0	0	0	0	0	0	0	0	0	0	0	0	0	0	0	0	0	0	0	0	0	0	0	0	0	0	0	0	0
SP_354	TAGAATCTTTGTTAAATAGGGGTCGCGTTT	0	0	0	0	0	0	0	0	0	2	1	0	1	2	2	1	1	0	0	0	0	0	0	0	0	0	0	0	0	0	0	0	0	0	0	0	0	0	0	0	0	0	0	0	0	0	0	0
SP_355	TAGAGTTTTTCAAAAATGCTTACATGAATA	0	0	0	0	0	0	0	0	0	1	0	0	1	1	1	0	0	0	0	0	0	0	0	0	0	0	0	0	0	0	0	0	0	0	0	0	0	0	0	0	0	0	0	0	0	0	0	0
SP_356	TAGCATAAATTTGATTAACAAATTGTGTAT	0	0	0	1	0	0	0	0	0	0	0	0	0	0	0	0	0	0	0	0	0	0	0	0	0	0	0	0	0	0	0	0	0	0	0	0	0	0	0	0	0	0	0	0	0	0	0	0
SP_357	TAGGCTATTGAGATTTAGAAACACAAGGAA	0	0	0	0	0	0	0	0	0	1	0	0	1	1	1	0	0	0	0	0	0	0	0	0	0	0	0	0	0	0	0	0	0	0	0	0	0	0	0	0	0	0	0	0	0	0	0	0
SP_358	TAGGGGTGGAGATTTGTGATATCGGCTGTG	0	0	0	1	0	0	0	0	0	0	0	0	0	0	0	0	0	0	0	0	0	0	0	0	0	0	0	0	0	0	0	0	0	0	0	0	0	0	0	0	0	0	0	0	0	0	0	0
SP_359	TAGTGTATTTTAACCACCGTTCAAGCGCTC	0	0	0	0	0	0	0	0	0	0	0	0	0	0	0	0	0	0	0	1	0	0	0	0	0	0	0	0	1	0	0	0	0	0	0	0	0	0	0	0	0	0	1	0	0	0	0	0
SP_360*	TAGTTAAAATTAATTTTTAAAGGATGGTTTA	0	0	0	0	0	0	0	0	0	0	0	0	0	0	0	0	0	0	0	0	0	0	0	0	0	0	0	0	0	0	0	0	0	0	0	0	0	0	0	0	0	0	0	0	0	0	0	0
SP_361*	TAGTTAAATTAATTTTTAAAAAATGGTTTA	0	0	0	0	0	0	0	0	0	0	0	0	0	0	0	0	0	0	0	0	0	0	0	0	0	0	0	0	0	0	0	0	0	0	0	0	0	0	0	0	0	0	0	0	0	0	0	0
SP_362*	TAGTTAAATTAATTTTTAAAGGATGGTTTA	0	0	0	0	0	0	0	0	0	0	0	0	0	0	0	0	0	0	0	1	1	1	1	1	1	1	1	1	1	1	1	0	1	1	1	1	1	0	0	1	0	0	0	0	1	0	0	0
SP_363	TAGTTCGTTAAGTTTACCAACCGGAATCAG	0	0	0	0	0	0	0	0	0	0	0	0	0	0	0	1	1	0	0	0	0	0	0	0	0	0	0	0	0	0	0	0	0	0	0	0	0	0	0	0	0	0	0	0	0	0	0	0
SP_364	TAGTTGATAGTTATTTAGACTATTTTGCTG	1	0	0	0	0	1	0	0	0	0	0	0	0	0	0	0	0	0	0	0	0	0	0	0	0	0	0	0	0	0	0	0	0	0	0	0	0	0	0	0	0	0	0	0	0	0	0	0
SP_365	TAGTTTGTAATTAACTTCTCTATTTTCTTC	0	0	0	0	1	0	1	0	0	0	0	0	0	0	0	0	0	0	0	0	0	0	0	0	0	0	0	0	0	0	0	0	0	0	0	0	0	0	0	0	0	0	0	0	0	0	0	0
SP_366	TATACAACTTAGTTTATGACGTTTATATAA	0	0	0	0	0	0	0	0	0	2	0	0	1	0	0	0	1	0	0	0	0	0	0	0	0	0	0	0	0	0	0	0	0	0	0	0	0	0	0	0	0	0	0	0	0	0	0	0
SP_367	TATAGAACCTGTTGCTCTATTTGCTTTTGA	0	0	0	0	0	0	0	1	1	0	0	0	0	0	0	0	0	0	0	0	0	0	0	0	0	0	0	0	0	0	0	0	0	0	0	0	0	0	0	0	0	0	0	0	0	0	0	0
SP_368	TATATTCCCTCATATGAATTATATCACATA	0	0	0	0	1	0	0	0	0	0	0	0	0	0	0	0	0	0	0	0	0	0	0	0	0	0	0	0	0	0	0	0	0	0	0	0	0	0	0	0	0	0	0	0	0	0	0	0
SP_369	TATCAATGTCGTATTTGTCCGATGTTTTAT	0	0	0	0	0	0	0	0	0	0	0	0	0	0	0	1	1	1	0	0	0	0	0	0	0	0	0	0	0	0	0	0	0	0	0	0	0	0	0	0	0	0	0	0	0	0	0	0
SP_370	TATCCCCGAAAACATAAAAAACATTCAATG	1	0	0	0	0	1	0	0	0	0	0	0	0	0	0	0	0	0	0	0	0	0	0	0	0	0	0	0	0	0	0	0	0	0	0	0	0	0	0	0	0	0	0	0	0	0	0	0
SP_371	TATTAATGTATTTAACAGGGTTTAAAAAAT	0	0	0	0	0	0	0	0	0	0	1	1	0	0	0	1	1	1	0	0	0	0	0	0	0	0	0	0	0	0	0	0	0	0	0	0	0	0	0	0	0	0	0	0	0	0	0	0
SP_372	TATTACAGATATAAAAGAAATTAAAAAGAT	0	0	0	0	0	0	0	1	1	0	0	0	0	0	0	0	0	0	0	0	0	0	0	0	0	0	0	0	0	0	0	0	0	0	0	0	0	0	0	0	0	0	0	0	0	0	0	0
SP_373	TATTCATGTAAGCATTTTTGAAAAACTCTA	0	0	0	0	0	0	0	0	0	0	0	1	0	0	0	1	1	1	0	0	0	0	0	0	0	0	0	0	0	0	0	0	0	0	0	0	0	0	0	0	0	0	0	0	0	0	0	0
SP_374	TATTGATCTCTTCCATTAAATCGTTATTAT	0	0	0	0	1	0	1	0	0	0	0	0	0	0	0	0	0	0	0	0	0	0	0	0	0	0	0	0	0	0	0	0	0	0	0	0	0	0	0	0	0	0	0	0	0	0	0	0
SP_375	TATTGCATCTACGTCAATTTGTTCATTTTT	0	0	0	0	1	0	0	0	0	0	0	0	0	0	0	0	0	0	0	0	0	0	0	0	0	0	0	0	0	0	0	0	0	0	0	0	0	0	0	0	0	0	0	0	0	0	0	0
SP_376	TATTTGTCAATAAGCCGTCTTGAGTTCGTT	0	0	0	0	0	0	0	1	1	0	0	0	0	0	0	0	0	0	0	0	0	0	0	0	0	0	0	0	0	0	0	0	0	0	0	0	0	0	0	0	0	0	0	0	0	0	0	0
SP_377	TATTTTTTAAATGTGTAACCTTCTTTTTCA	0	0	0	0	0	0	0	1	1	0	0	0	0	0	0	0	0	0	0	0	0	0	0	0	0	0	0	0	0	0	0	0	0	0	0	0	0	0	0	0	0	0	0	0	0	0	0	0
SP_378	TATTTTTTTGCAGGTTTATATAAACTATTG	0	0	0	0	0	0	0	0	0	1	0	0	1	1	1	0	0	0	0	0	0	0	0	0	0	0	0	0	0	0	0	0	0	0	0	0	0	0	0	0	0	0	0	0	0	0	0	0
SP_379	TCAAAATCTTGTTTAATACGTTCTACGTTT	0	0	0	0	0	0	0	0	0	1	0	0	1	1	1	0	0	0	0	0	0	0	0	0	0	0	0	0	0	0	0	0	0	0	0	0	0	0	0	0	0	0	0	0	0	0	0	0
SP_380	TCAAACGAAAAAATACTTTTGGCGACAACA	0	0	0	0	0	0	0	0	0	1	0	1	1	1	1	1	1	1	0	0	0	0	0	0	0	0	0	0	0	0	0	0	0	0	0	0	0	0	0	0	0	0	0	0	0	0	0	0
SP_381	TCAATAGCACTTGCCGCGCTTTTGATGTGA	0	0	0	0	0	0	0	0	0	0	0	0	0	0	0	1	1	1	0	0	0	0	0	0	0	0	0	0	0	0	0	0	0	0	0	0	0	0	0	0	0	0	0	0	0	0	0	0
SP_382	TCAATATTTACTTTAAGTCCAATTAGCTCA	0	0	0	2	0	0	0	0	0	0	0	0	0	0	0	0	0	0	0	0	0	0	0	0	0	0	0	0	0	0	0	0	0	0	0	0	0	0	0	0	0	0	0	0	0	0	0	0
SP_383*	TCACATCAAAAGCGCGGCAAGTGCTATTGA	0	0	0	0	0	0	0	0	0	1	1	1	1	2	2	1	1	0	0	0	0	0	0	0	0	0	0	0	0	0	0	0	0	0	0	0	0	0	0	0	0	0	0	0	0	0	0	0
SP_384*	TCACATCAAAAGCGCGGCAAGTGCTATTGAGT	0	0	0	0	0	0	0	0	0	1	0	0	0	0	0	0	0	0	0	0	0	0	0	0	0	0	0	0	0	0	0	0	0	0	0	0	0	0	0	0	0	0	0	0	0	0	0	0
SP_385	TCAGATAATTCTTCAACTGCAACAACGTTA	0	0	0	0	0	0	0	0	0	0	0	0	0	0	0	0	0	0	0	0	0	0	0	0	0	0	0	0	1	0	0	0	0	0	0	0	0	0	0	0	0	0	1	0	0	0	0	0
SP_386	TCATTAAAACGAGAATATTTAGTTCATAAA	0	1	0	0	0	0	0	0	0	0	0	0	0	0	0	0	0	0	0	0	0	0	0	0	0	0	0	0	0	0	0	0	0	0	0	0	0	0	0	0	0	0	0	0	0	0	0	0
SP_387*	TCATTAAATGTCGATCAAAAAATAAGTACA	0	0	0	0	0	0	0	0	0	1	0	0	1	1	1	0	0	0	0	0	0	0	0	0	0	0	0	0	0	0	0	0	0	0	0	0	0	0	0	0	0	0	0	0	0	0	0	0
SP_388	TCCAAATCAGCTGGTTTAACATAGCCCATT	0	0	0	1	0	0	0	0	0	0	0	0	0	0	0	0	0	0	0	0	0	0	0	0	0	0	0	0	0	0	0	0	0	0	0	0	0	0	0	0	0	0	0	0	0	0	0	0
SP_389*	TCCACCACCCCACTGTCCTACACTATTACC	0	0	0	0	0	0	0	0	0	0	0	0	1	1	1	0	0	0	0	0	0	0	0	0	0	0	0	0	0	0	0	0	0	0	0	0	0	0	0	0	0	0	0	0	0	0	0	0
SP_390*	TCCACCACCCCACTGTCCTACACTATTACCGT	0	0	0	0	0	0	0	0	0	1	0	0	0	0	0	0	0	0	0	0	0	0	0	0	0	0	0	0	0	0	0	0	0	0	0	0	0	0	0	0	0	0	0	0	0	0	0	0
SP_391	TCCCATACAAAACCCGTCTTTGGACGGGTT	0	0	0	0	0	0	0	1	1	0	0	0	0	0	0	0	0	0	0	0	0	0	0	0	0	0	0	0	0	0	0	0	0	0	0	0	0	0	0	0	0	0	0	0	0	0	0	0
SP_392*	TCCCATTCTATTTTAACGTTTGAAAATGAA	0	0	0	0	0	0	0	0	0	0	0	0	1	1	1	0	0	0	0	0	0	0	0	0	0	0	0	0	0	0	0	0	0	0	0	0	0	0	0	0	0	0	0	0	0	0	0	0
SP_393*	TCCCATTCTATTTTAACGTTTGAAATGAA	0	0	0	0	0	0	0	0	0	1	0	0	0	0	0	0	0	0	0	0	0	0	0	0	0	0	0	0	0	0	0	0	0	0	0	0	0	0	0	0	0	0	0	0	0	0	0	0
SP_394	TCGAAGTAGGCAAAACTTAATATTACGACT	0	0	0	0	0	0	0	1	1	0	0	0	0	0	0	0	0	0	0	0	0	0	0	0	0	0	0	0	0	0	0	0	0	0	0	0	0	0	0	0	0	0	0	0	0	0	0	0
SP_395	TCGATAGGTTTGAGTTCGTTTGGTAAATCG	0	0	0	0	0	0	0	0	0	0	0	0	0	0	0	0	0	0	1	0	0	0	0	0	0	0	0	0	0	0	0	0	0	0	0	0	0	0	0	0	0	0	0	0	0	0	0	0
SP_396	TCGCGCGAAGAATAGTATAACACTTGTTTA	0	0	0	0	0	0	0	1	1	0	0	0	0	0	0	0	0	0	0	0	0	0	0	0	0	0	0	0	0	0	0	0	0	0	0	0	0	0	0	0	0	0	0	0	0	0	0	0
SP_397	TCGGATTATTTCTATTACTTATTCTTAAAT	0	0	0	0	0	0	0	0	0	3	0	0	0	2	0	1	2	0	0	0	0	0	0	0	0	0	0	0	0	0	0	0	0	0	0	0	0	0	0	0	0	0	0	0	0	0	0	0
SP_398	TCGGTTATTGAGATCTTGAAACACAAGGAA	0	0	0	0	0	0	0	0	0	2	1	1	1	2	2	1	1	0	0	0	0	0	0	0	0	0	0	0	0	0	0	0	0	0	0	0	0	0	0	0	0	0	0	0	0	0	0	0
SP_399*	TCTAATACCCCATTTGAATTTGAAAATACA	0	0	0	0	0	0	0	0	0	2	1	0	1	2	2	1	1	0	0	0	0	0	0	0	0	0	0	0	0	0	0	0	0	0	0	0	0	0	0	0	0	0	0	0	0	0	0	0
SP_400*	TCTAATACCCCATTTGAATTTGAAAATACAG	0	0	0	0	0	0	0	0	0	0	0	1	0	0	0	0	0	0	0	0	0	0	0	0	0	0	0	0	0	0	0	0	0	0	0	0	0	0	0	0	0	0	0	0	0	0	0	0
SP_401	TCTACAAATTGTCAACATATACCGACCCAA	0	0	0	0	1	0	1	0	0	0	0	0	0	0	0	0	0	0	0	0	0	0	0	0	0	0	0	0	0	0	0	0	0	0	0	0	0	0	0	0	0	0	0	0	0	0	0	0
SP_402	TCTTAATCAATGAACCCGCACCATATTTTA	0	0	0	0	1	0	1	1	1	0	0	0	0	0	0	0	0	0	0	0	0	0	0	0	0	0	0	0	0	0	0	0	0	0	0	0	0	0	0	0	0	0	0	0	0	0	0	0
SP_403	TCTTCACGTAAATCAAAGTTACCAGAATAC	0	0	0	0	0	0	0	0	0	1	0	0	1	0	0	0	1	0	0	0	0	0	0	0	0	0	0	0	0	0	0	0	0	0	0	0	0	0	0	0	0	0	0	0	0	0	0	0
SP_404	TCTTGTGTCTTGAAACTTGCTATAAAAGTA	0	0	0	0	0	0	0	0	0	0	0	0	0	0	0	0	0	0	0	0	1	1	1	1	1	1	1	1	1	1	1	1	1	1	1	1	1	1	1	1	1	1	1	1	1	1	1	1
SP_405	TGAATCCATAGGAATTATTTCATCAAAAAT	1	0	0	0	0	1	0	0	0	0	0	0	0	0	0	0	0	0	0	0	0	0	0	0	0	0	0	0	0	0	0	0	0	0	0	0	0	0	0	0	0	0	0	0	0	0	0	0
SP_406	TGAATTTAATGTTCTTAGTCTCTTTAATAT	0	0	0	0	0	0	1	0	0	0	0	0	0	0	0	0	0	0	0	0	0	0	0	0	0	0	0	0	0	0	0	0	0	0	0	0	0	0	0	0	0	0	0	0	0	0	0	0
SP_407	TGACCTAGTTTGGTTTTTGAAATATTAATC	0	0	0	0	0	0	0	0	0	0	0	1	0	0	0	1	1	1	0	0	0	0	0	0	0	0	0	0	0	0	0	0	0	0	0	0	0	0	0	0	0	0	0	0	0	0	0	0
SP_408	TGACTTTAAATGATATCCGCAACATTGATA	0	0	0	0	0	0	0	1	1	0	0	0	0	0	0	0	0	0	0	0	0	0	0	0	0	0	0	0	0	0	0	0	0	0	0	0	0	0	0	0	0	0	0	0	0	0	0	0
SP_409	TGATCACCTTCAACTTTAAACCCAAAATTT	0	0	0	0	1	0	1	0	0	0	0	0	0	0	0	0	0	0	0	0	0	0	0	0	0	0	0	0	0	0	0	0	0	0	0	0	0	0	0	0	0	0	0	0	0	0	0	0
SP_410	TGATCAGAGTTATGCAGAATCATTATCT	1	0	0	0	0	1	0	0	0	0	0	0	0	0	0	0	0	0	0	0	0	0	0	0	0	0	0	0	0	0	0	0	0	0	0	0	0	0	0	0	0	0	0	0	0	0	0	0
SP_411	TGATGTCTTTTGAATCAAGATAAAAACAAA	0	0	0	0	0	0	0	0	0	0	0	1	0	0	0	1	1	1	0	0	0	0	0	0	0	0	0	0	0	0	0	0	0	0	0	0	0	0	0	0	0	0	0	0	0	0	0	0
SP_412	TGATTAATAATAAAGTCAATCTTTAATCTTTCACATT	0	0	0	0	0	0	0	0	0	0	0	0	0	0	0	0	0	0	0	0	0	0	0	0	0	0	0	0	0	0	0	0	0	0	0	0	0	0	0	0	0	0	0	0	0	0	0	0
SP_413*	TGATTAATAATAAAGTCAATCTTTCACATT	0	0	0	0	0	0	0	0	0	0	0	0	0	0	0	0	0	0	0	0	0	0	0	0	0	0	0	0	0	0	0	0	0	0	0	0	0	0	0	1	0	0	0	0	0	0	0	0
SP_414*	TGATTAATAATAATAAAGTCAATCTTTCACATT	0	0	0	0	0	0	0	0	0	0	0	0	0	0	0	0	0	0	0	0	0	0	0	0	0	0	0	0	0	0	0	0	0	0	0	0	0	0	0	0	0	0	0	0	0	0	0	0
SP_415*	TGATTAATAATAATAGAGTCAATCTTTCACATT	0	0	0	0	0	0	0	0	0	0	0	0	0	0	0	0	0	0	0	0	0	0	0	0	0	0	0	0	0	0	0	0	0	0	0	0	0	0	0	0	0	0	0	0	0	0	0	0
SP_416	TGATTGTTATTATTAGCGTTTATTTGGCCA	0	0	0	0	0	0	0	0	0	0	0	0	0	0	0	0	0	0	0	0	0	0	0	0	0	0	0	0	0	0	0	0	0	0	0	0	0	0	0	0	0	0	0	0	0	0	0	0
SP_417	TGATTTGTGTAAGTAATACTTGTCGCGCTT	1	0	0	0	0	1	0	0	0	0	0	0	0	0	0	0	0	0	0	0	0	0	0	0	0	0	0	0	0	0	0	0	0	0	0	0	0	0	0	0	0	0	0	0	0	0	0	0
SP_418*	TGCTGATTAATAATAAAGTCAATCTTTCACATT	0	0	0	0	0	0	0	0	0	0	0	0	0	0	0	0	0	0	0	0	0	0	0	0	0	0	0	0	0	0	0	0	0	0	0	0	0	0	0	0	0	0	0	0	0	0	0	0
SP_419*	TGCTTATCAATAATAAAGTCAATCTTTCACATT	0	0	0	0	0	0	0	0	0	0	0	0	0	0	0	0	0	0	0	0	0	0	0	0	0	0	0	0	0	0	0	0	0	0	0	0	0	0	0	0	0	0	0	0	0	0	0	0
SP_420	TGCTTATCTTGAGCGATATTTTGATAAGGA	0	1	0	0	0	0	0	0	0	0	0	0	0	0	0	0	0	0	0	0	0	0	0	0	0	0	0	0	0	0	0	0	0	0	0	0	0	0	0	0	0	0	0	0	0	0	0	0
SP_421	TGGGAGGATTTACATCTTTTAATCCTAACA	0	0	0	1	0	0	0	0	0	0	0	0	0	0	0	0	0	0	0	0	0	0	0	0	0	0	0	0	0	0	0	0	0	0	0	0	0	0	0	0	0	0	0	0	0	0	0	0
SP_422	TGGGTTTACAAGCTTTAATCCTAACATAAA	0	0	0	0	2	0	1	0	0	0	0	0	0	0	0	0	0	0	0	0	0	0	0	0	0	0	0	0	0	0	0	0	0	0	0	0	0	0	0	0	0	0	0	0	0	0	0	0
SP_423	TGGTCTTAATTGAAGACGAATTACTTTATT	0	0	1	0	0	0	0	0	0	0	0	0	0	0	0	0	0	0	0	0	0	0	0	0	0	0	0	0	0	0	0	0	0	0	0	0	0	0	0	0	0	0	0	0	0	0	0	0
SP_424	TGTACTTATTTTTTGATCGACATTTAATGA	0	0	0	0	0	0	0	0	0	0	1	1	0	0	0	1	1	1	0	0	0	0	0	0	0	0	0	0	0	0	0	0	0	0	0	0	0	0	0	0	0	0	0	0	0	0	0	0
SP_425	TGTATTTTCAAATTCAAATGGGGTATTAGA	0	0	0	0	0	0	0	0	0	0	0	1	0	0	0	1	1	1	0	0	0	0	0	0	0	0	0	0	0	0	0	0	0	0	0	0	0	0	0	0	0	0	0	0	0	0	0	0
SP_426	TGTCAAATATATAAACGTGTTTTAAGTTAG	0	0	0	0	0	0	0	1	1	0	0	0	0	0	0	0	0	0	0	0	0	0	0	0	0	0	0	0	0	0	0	0	0	0	0	0	0	0	0	0	0	0	0	0	0	0	0	0
SP_427	TGTCCCAGTTTTTGGTGTTCTATTTAATGA	0	0	0	0	0	0	0	2	2	0	0	0	0	0	0	0	0	0	0	0	0	0	0	0	0	0	0	0	0	0	0	0	0	0	0	0	0	0	0	0	0	0	0	0	0	0	0	0
SP_428	TGTCGCTATACCCAAACCCAAGTTTTTCCA	0	0	0	0	1	0	1	1	1	0	0	0	0	0	0	0	0	0	0	0	0	0	0	0	0	0	0	0	0	0	0	0	0	0	0	0	0	0	0	0	0	0	0	0	0	0	0	0
SP_429	TGTCTTTAGAGACAACGGATGTGGAAACAT	0	0	0	0	0	0	0	0	0	2	0	0	1	2	0	0	1	0	0	0	0	0	0	0	0	0	0	0	0	0	0	0	0	0	0	0	0	0	0	0	0	0	0	0	0	0	0	0
SP_430	TGTTTTGTGTAGCTATTGATGTCGTAAAGA	0	0	0	0	0	0	0	0	0	1	1	1	1	1	1	1	1	1	0	0	0	0	0	0	0	0	0	0	0	0	0	0	0	0	0	0	0	0	0	0	0	0	0	0	0	0	0	0
SP_431	TGTTTTTAGAGAACATGGTTGTGGTAGCAT	0	0	0	0	0	0	0	0	0	1	0	0	1	1	1	0	0	0	0	0	0	0	0	0	0	0	0	0	0	0	0	0	0	0	0	0	0	0	0	0	0	0	0	0	0	0	0	0
SP_432	TTAAAAAACGCAATTGTATCGTTTTGACGA	0	0	0	0	0	0	0	3	3	0	0	0	0	0	0	0	0	0	0	0	0	0	0	0	0	0	0	0	0	0	0	0	0	0	0	0	0	0	0	0	0	0	0	0	0	0	0	0
SP_433	TTAAAAAAGAAGTTTATAAAACTTTGATTA	0	0	0	1	0	0	0	0	0	0	0	0	0	0	0	0	0	0	0	0	0	0	0	0	0	0	0	0	0	0	0	0	0	0	0	0	0	0	0	0	0	0	0	0	0	0	0	0
SP_434	TTAAAAAGTGAATTTTGATCTCCGTTTTTT	0	1	0	0	0	0	0	0	0	0	0	0	0	0	0	0	0	0	0	0	0	0	0	0	0	0	0	0	0	0	0	0	0	0	0	0	0	0	0	0	0	0	0	0	0	0	0	0
SP_435	TTAAAACGAAACGATCGCTCTTGCCCTTTT	0	0	0	1	0	0	0	0	0	0	0	0	0	0	0	0	0	0	0	0	0	0	0	0	0	0	0	0	0	0	0	0	0	0	0	0	0	0	0	0	0	0	0	0	0	0	0	0
SP_436	TTAAAACTAACTAAGTTTGTTTCTCCGTTG	0	0	0	1	0	0	0	0	0	0	0	0	0	0	0	0	0	0	0	0	0	0	0	0	0	0	0	0	0	0	0	0	0	0	0	0	0	0	0	0	0	0	0	0	0	0	0	0
SP_437	TTAAAAGACCTAAATAGTCTTGTTGGTTAA	0	0	0	0	0	0	0	0	0	0	1	1	0	0	0	1	1	1	0	0	0	0	0	0	0	0	0	0	0	0	0	0	0	0	0	0	0	0	0	0	0	0	0	0	0	0	0	0
SP_438	TTAAAAGATTTAAAAGTAATTTCTCACCAC	0	0	0	0	2	0	1	0	0	0	0	0	0	0	0	0	0	0	0	0	0	0	0	0	0	0	0	0	0	0	0	0	0	0	0	0	0	0	0	0	0	0	0	0	0	0	0	0
SP_439	TTAAACAGATCGATAAATTTGCAGCTGAAA	0	0	0	1	0	0	0	0	0	0	0	0	0	0	0	0	0	0	0	0	0	0	0	0	0	0	0	0	0	0	0	0	0	0	0	0	0	0	0	0	0	0	0	0	0	0	0	0
SP_440	TTAAAGTAATAACAGATCAGATTGACATAT	0	0	0	0	1	0	1	0	0	0	0	0	0	0	0	0	0	0	0	0	0	0	0	0	0	0	0	0	0	0	0	0	0	0	0	0	0	0	0	0	0	0	0	0	0	0	0	0
SP_441	TTAAAGTGCCGATAGTTTGTCAGATGTGTT	0	0	0	0	0	0	0	1	1	0	0	0	0	0	0	0	0	0	0	0	0	0	0	0	0	0	0	0	0	0	0	0	0	0	0	0	0	0	0	0	0	0	0	0	0	0	0	0
SP_442	TTAAATTATCACCATCATAAGCATCTATGT	0	0	0	0	1	0	1	0	0	0	0	0	0	0	0	0	0	0	0	0	0	0	0	0	0	0	0	0	0	0	0	0	0	0	0	0	0	0	0	0	0	0	0	0	0	0	0	0
SP_443	TTAACAGTTTTTGATCTAAAGTTGAGATTG	0	0	0	0	0	0	0	0	0	0	0	1	0	0	0	1	1	1	0	0	0	0	0	0	0	0	0	0	0	0	0	0	0	0	0	0	0	0	0	0	0	0	0	0	0	0	0	0
SP_444	TTAACATTTCAAAAACAAAATTAGGCTATT	0	0	0	0	0	0	0	0	0	1	0	0	1	1	1	0	0	0	0	0	0	0	0	0	0	0	0	0	0	0	0	0	0	0	0	0	0	0	0	0	0	0	0	0	0	0	0	0
SP_445*	TTAACCAACAAGACTATTTAGGTCTTTTAA	0	0	0	0	0	0	0	0	0	1	0	0	1	1	1	0	0	0	0	0	0	0	0	0	0	0	0	0	0	0	0	0	0	0	0	0	0	0	0	0	0	0	0	0	0	0	0	0
SP_446	TTAACTTTAGTTTTTCTGAATTTAGTCTAT	0	0	0	0	1	0	1	1	1	0	0	0	0	0	0	0	0	0	0	0	0	0	0	0	0	0	0	0	0	0	0	0	0	0	0	0	0	0	0	0	0	0	0	0	0	0	0	0
SP_447	TTAATATTTTTGTATTTAAATCAAATTTTT	0	0	0	0	1	0	1	0	0	0	0	0	0	0	0	0	0	0	0	0	0	0	0	0	0	0	0	0	0	0	0	0	0	0	0	0	0	0	0	0	0	0	0	0	0	0	0	0
SP_448	TTAATCTTAAAATAATAACTGTCTACTTGT	0	0	0	0	0	0	0	1	1	0	0	0	0	0	0	0	0	0	0	0	0	0	0	0	0	0	0	0	0	0	0	0	0	0	0	0	0	0	0	0	0	0	0	0	0	0	0	0
SP_449*	TTAATGAACAAGACTATTTAGGTCTTTTAA	1	0	0	0	0	1	0	0	0	0	0	0	0	0	0	0	0	0	0	0	0	0	0	0	0	0	0	0	0	0	0	0	0	0	0	0	0	0	0	0	0	0	0	0	0	0	0	0
SP_450	TTAATTTAATAGGTGTTAAGGGTTATGAAG	0	0	0	1	0	0	0	0	0	0	0	0	0	0	0	0	0	0	0	0	0	0	0	0	0	0	0	0	0	0	0	0	0	0	0	0	0	0	0	0	0	0	0	0	0	0	0	0
SP_451	TTAATTTTCACAATTGCGGTTGATAGTGCT	0	0	0	0	0	0	0	2	2	0	0	0	0	0	0	0	0	0	0	0	0	0	0	0	0	0	0	0	0	0	0	0	0	0	0	0	0	0	0	0	0	0	0	0	0	0	0	0
SP_452	TTAGACTTTCGCGACGATCTGATTAACGGT	0	1	0	0	0	0	0	0	0	0	0	0	0	0	0	0	0	0	0	0	0	0	0	0	0	0	0	0	0	0	0	0	0	0	0	0	0	0	0	0	0	0	0	0	0	0	0	0
SP_453	TTAGAGGGCTCGGTTCATACCCGAGTTGTC	0	0	0	0	0	0	0	0	0	0	1	0	0	0	0	0	0	0	0	0	0	0	0	0	0	0	0	0	0	0	0	0	0	0	0	0	0	0	0	0	0	0	0	0	0	0	0	0
SP_454	TTAGCAAAAACGAAATAACTCAAAACGATC	0	0	0	0	0	0	0	0	0	1	0	0	1	1	1	0	0	0	0	0	0	0	0	0	0	0	0	0	0	0	0	0	0	0	0	0	0	0	0	0	0	0	0	0	0	0	0	0
SP_455	TTAGTTTAAATAGTGCAACTGACCCACTTT	0	0	0	0	1	0	1	0	0	0	0	0	0	0	0	0	0	0	0	0	0	0	0	0	0	0	0	0	0	0	0	0	0	0	0	0	0	0	0	0	0	0	0	0	0	0	0	0
SP_456	TTATAACAGATAATAAATAACACTTGACGCGCTT	0	0	0	0	0	0	0	0	0	0	0	0	0	0	0	0	0	0	0	0	0	0	0	0	0	0	0	0	0	0	0	0	0	0	0	0	0	0	0	0	0	0	0	0	0	0	0	0
SP_457	TTATAACAGATAATAACACTTGACGCGCTT	0	0	0	0	0	0	0	0	0	0	0	0	0	0	0	0	0	0	0	1	0	0	0	0	0	0	0	0	1	0	0	0	0	0	0	0	0	0	0	0	0	0	1	0	0	0	0	0
SP_458*	TTATATAAACGTCATAAACTAAGTTGTATA	0	0	0	0	0	0	0	0	0	0	0	0	0	0	1	1	0	1	0	0	0	0	0	0	0	0	0	0	0	0	0	0	0	0	0	0	0	0	0	0	0	0	0	0	0	0	0	0
SP_459	TTATTAATAAACCTCTCTAAATTTTGTGGT	1	0	0	0	0	1	0	0	0	0	0	0	0	0	0	0	0	0	0	0	0	0	0	0	0	0	0	0	0	0	0	0	0	0	0	0	0	0	0	0	0	0	0	0	0	0	0	0
SP_460	TTATTATCAAAAATGCCAAGACAACAGTCT	0	0	0	0	0	0	0	1	1	0	0	0	0	0	0	0	0	0	0	0	0	0	0	0	0	0	0	0	0	0	0	0	0	0	0	0	0	0	0	0	0	0	0	0	0	0	0	0
SP_461	TTATTGAACAACTTAAAACACTTGACAAAC	1	0	0	0	0	1	0	0	0	0	0	0	0	0	0	0	0	0	0	0	0	0	0	0	0	0	0	0	0	0	0	0	0	0	0	0	0	0	0	0	0	0	0	0	0	0	0	0
SP_462	TTATTTATTAAACGACGAACAAAGACGTTT	0	0	0	0	0	0	0	0	0	0	0	0	0	0	0	0	0	0	0	1	0	0	0	0	0	0	0	0	1	0	0	0	0	0	0	0	0	0	0	0	0	0	2	0	0	0	0	0
SP_463	TTCAAAAATAAGATATTTAACACCTTCAAA	0	0	0	0	0	0	0	0	0	0	0	0	0	0	2	1	1	3	0	0	0	0	0	0	0	0	0	0	0	0	0	0	0	0	0	0	0	0	0	0	0	0	0	0	0	0	0	0
SP_464	TTCAAACACATCGAGAGATCGCAATCACCC	0	0	0	0	0	0	0	0	0	2	1	1	1	2	2	1	1	0	0	0	0	0	0	0	0	0	0	0	0	0	0	0	0	0	0	0	0	0	0	0	0	0	0	0	0	0	0	0
SP_465	TTCAAACACATCGAGAGATCGCTATTACGC	0	0	0	0	0	0	0	0	0	2	1	1	1	2	2	1	1	0	0	0	0	0	0	0	0	0	0	0	0	0	0	0	0	0	0	0	0	0	0	0	0	0	0	0	0	0	0	0
SP_466	TTCATTAAACCAGATTTAATTTATGGTGCA	0	0	0	0	0	0	0	1	1	0	0	0	0	0	0	0	0	0	0	0	0	0	0	0	0	0	0	0	0	0	0	0	0	0	0	0	0	0	0	0	0	0	0	0	0	0	0	0
SP_467	TTCATTTTCAAACGTTAAAATAGAATGGGA	0	0	0	0	0	0	0	0	0	0	0	0	0	0	0	1	1	1	0	0	0	0	0	0	0	0	0	0	0	0	0	0	0	0	0	0	0	0	0	0	0	0	0	0	0	0	0	0
SP_468	TTCCTTGTGTTTCAAGATCTCAATAACCGA	0	0	0	0	0	0	0	0	0	0	0	0	0	0	0	1	1	1	0	0	0	0	0	0	0	0	0	0	0	0	0	0	0	0	0	0	0	0	0	0	0	0	0	0	0	0	0	0
SP_469	TTCCTTGTGTTTCTAAATCTCAATAGCCTA	0	0	0	0	0	0	0	0	0	0	1	1	0	0	0	1	1	1	0	0	0	0	0	0	0	0	0	0	0	0	0	0	0	0	0	0	0	0	0	0	0	0	0	0	0	0	0	0
SP_470	TTCGAACTTTCGAATTAAGTCGTTTTGGTT	0	0	0	0	1	0	1	0	0	0	0	0	0	0	0	0	0	0	0	0	0	0	0	0	0	0	0	0	0	0	0	0	0	0	0	0	0	0	0	0	0	0	0	0	0	0	0	0
SP_471	TTCGTAAAACTCGAGACGAGTTTTAGAAAC	0	0	1	0	0	0	0	0	0	0	0	0	0	0	0	0	0	0	0	0	0	0	0	0	0	0	0	0	0	0	0	0	0	0	0	0	0	0	0	0	0	0	0	0	0	0	0	0
SP_472	TTGAAATTTGAATGTTTGGAAATCTTCACG	0	0	0	0	0	0	0	0	0	0	0	0	0	0	0	0	0	0	0	0	0	0	0	0	0	0	0	0	1	0	0	0	0	0	0	0	0	0	0	0	0	0	1	0	0	0	0	0
SP_473	TTGAAATTTGGATGTTTGGGAATTTACATG	0	0	0	0	0	0	0	0	0	1	0	0	1	1	1	0	0	0	0	0	0	0	0	0	0	0	0	0	0	0	0	0	0	0	0	0	0	0	0	0	0	0	0	0	0	0	0	0
SP_474	TTGAACAAATAACACAAACCCAGCTTTATA	0	0	0	0	1	0	1	0	0	0	0	0	0	0	0	0	0	0	0	0	0	0	0	0	0	0	0	0	0	0	0	0	0	0	0	0	0	0	0	0	0	0	0	0	0	0	0	0
SP_475	TTGAACACAATTGGCAACTTTAAGTTTATT	0	1	0	0	0	0	0	0	0	0	0	0	0	0	0	0	0	0	0	0	0	0	0	0	0	0	0	0	0	0	0	0	0	0	0	0	0	0	0	0	0	0	0	0	0	0	0	0
SP_476	TTGACAAACGTGATATAATTACATTATTTA	0	0	0	0	0	0	0	0	0	0	1	1	0	0	0	1	1	1	0	0	0	0	0	0	0	0	0	0	0	0	0	0	0	0	0	0	0	0	0	0	0	0	0	0	0	0	0	0
SP_477	TTGACAATCTTATGATCTCAACTCACCCGC	0	0	0	0	0	0	0	1	2	0	0	0	0	0	0	0	0	0	0	0	0	0	0	0	0	0	0	0	0	0	0	0	0	0	0	0	0	0	0	0	0	0	0	0	0	0	0	0
SP_478	TTGAGATATTAATCTGATCTAAATTTTGAG	0	0	1	0	0	0	0	0	0	0	0	0	0	0	0	0	0	0	0	0	0	0	0	0	0	0	0	0	0	0	0	0	0	0	0	0	0	0	0	0	0	0	0	0	0	0	0	0
SP_479	TTGATGTAGCTATTTATGTCATATAAATAA	0	0	0	0	1	0	1	0	0	0	0	0	0	0	0	0	0	0	0	0	0	0	0	0	0	0	0	0	0	0	0	0	0	0	0	0	0	0	0	0	0	0	0	0	0	0	0	0
SP_480	TTGCAATGAGTTGATCAGTGATCGCTGATT	0	0	0	0	0	0	1	0	0	0	0	0	0	0	0	0	0	0	0	0	0	0	0	0	0	0	0	0	0	0	0	0	0	0	0	0	0	0	0	0	0	0	0	0	0	0	0	0
SP_481	TTGCCCATATTTGGTTTATGGTAGTGTACT	1	0	0	0	0	1	0	0	0	0	0	0	0	0	0	0	0	0	0	0	0	0	0	0	0	0	0	0	0	0	0	0	0	0	0	0	0	0	0	0	0	0	0	0	0	0	0	0
SP_482	TTGGGCTAATTTACCGTATAAACTATTAAG	0	0	0	0	0	0	0	0	0	0	0	0	0	0	0	0	0	0	0	1	0	0	0	0	0	0	0	0	1	0	0	0	0	0	0	0	0	0	0	0	0	0	1	0	0	0	0	0
SP_483	TTGGGGCTTATATTCGTCGTCTTTTTCTGT	0	0	1	0	0	0	0	0	0	0	0	0	0	0	0	0	0	0	0	0	0	0	0	0	0	0	0	0	0	0	0	0	0	0	0	0	0	0	0	0	0	0	0	0	0	0	0	0
SP_484	TTGGGTCGGTATATGTTGCTAATTTATAAA	0	0	0	0	0	0	0	2	2	0	0	0	0	0	0	0	0	0	0	0	0	0	0	0	0	0	0	0	0	0	0	0	0	0	0	0	0	0	0	0	0	0	0	0	0	0	0	0
SP_485	TTGTAATTGAACAGACATACCTAGACACAT	0	0	0	0	1	0	0	0	0	0	0	0	0	0	0	0	0	0	0	0	0	0	0	0	0	0	0	0	0	0	0	0	0	0	0	0	0	0	0	0	0	0	0	0	0	0	0	0
SP_486	TTGTCTTGACATTTTGGTTTAGTATGATAG	0	0	0	0	0	0	0	0	0	2	1	1	1	2	2	1	1	0	0	0	0	0	0	0	0	0	0	0	0	0	0	0	0	0	0	0	0	0	0	0	0	0	0	0	0	0	0	0
SP_487	TTGTTGAGCTAATTGGACTTAAAGCAAATA	0	0	0	0	0	0	0	0	0	0	0	0	0	0	0	0	0	0	0	0	0	0	0	0	0	0	0	0	1	0	0	0	0	0	0	0	0	0	0	0	0	0	1	0	0	0	0	0
SP_488	TTGTTGTCGTAAAAATAGTTGATTGTATCG	0	0	0	0	0	0	0	1	1	0	0	0	0	0	0	0	0	0	0	0	0	0	0	0	0	0	0	0	0	0	0	0	0	0	0	0	0	0	0	0	0	0	0	0	0	0	0	0
SP_489	TTGTTTGATTTATTGGGTCGGTATAAGTTG	0	0	0	0	0	0	0	1	1	0	0	0	0	0	0	0	0	0	0	0	0	0	0	0	0	0	0	0	0	0	0	0	0	0	0	0	0	0	0	0	0	0	0	0	0	0	0	0
SP_490	TTTAAAAGTTAAAAACGTTGTCGTTGATGG	0	0	0	0	1	0	1	0	0	0	0	0	0	0	0	0	0	0	0	0	0	0	0	0	0	0	0	0	0	0	0	0	0	0	0	0	0	0	0	0	0	0	0	0	0	0	0	0
SP_491	TTTAAAAGTTGAAAATTATACGATTAAACA	0	0	0	0	1	0	1	0	0	0	0	0	0	0	0	0	0	0	0	0	0	0	0	0	0	0	0	0	0	0	0	0	0	0	0	0	0	0	0	0	0	0	0	0	0	0	0	0
SP_492	TTTAAGCGTTCCGATCGTTTGTCAAATGTG	0	0	0	0	0	0	0	0	0	0	0	0	0	0	0	0	0	0	0	1	1	1	0	1	1	1	1	1	1	1	1	1	1	1	1	1	1	1	1	0	1	1	1	1	1	1	1	1
SP_493*	TTTAAGTGCGCCAAAACAAACTGTTTGTTA	0	0	0	0	0	0	0	1	1	0	0	0	0	0	0	0	0	0	0	0	0	0	0	0	0	0	0	0	0	0	0	0	0	0	0	0	0	0	0	0	0	0	0	0	0	0	0	0
SP_494*	TTTAAGTGCGCTAAAACAAACTTTTTGTTA	0	0	0	0	0	0	0	1	1	0	0	0	0	0	0	0	0	0	0	0	0	0	0	0	0	0	0	0	0	0	0	0	0	0	0	0	0	0	0	0	0	0	0	0	0	0	0	0
SP_495	TTTAATGATGGTTATGATGTTTTTATTCGT	0	0	0	0	1	0	1	0	0	0	0	0	0	0	0	0	0	0	0	0	0	0	0	0	0	0	0	0	0	0	0	0	0	0	0	0	0	0	0	0	0	0	0	0	0	0	0	0
SP_496	TTTAATGTGTATTTAGCGTTATGGTTTTTA	0	0	0	0	0	0	0	1	1	0	0	0	0	0	0	0	0	0	0	0	0	0	0	0	0	0	0	0	0	0	0	0	0	0	0	0	0	0	0	0	0	0	0	0	0	0	0	0
SP_497	TTTAGAGTCTACTAACTCTGCTTTTGATCT	0	1	0	0	0	0	0	0	0	0	0	0	0	0	0	0	0	0	0	0	0	0	0	0	0	0	0	0	0	0	0	0	0	0	0	0	0	0	0	0	0	0	0	0	0	0	0	0
SP_498	TTTATAACAACAGATTACGCTTTTTTATTC	0	0	0	0	0	0	0	0	0	0	0	0	0	0	0	0	0	0	0	0	0	0	0	0	0	0	0	0	1	0	0	0	0	0	0	0	0	0	0	0	0	0	2	0	0	0	0	0
SP_499	TTTATATAAAAACGTAATAATTTAGCGTTG	0	0	0	0	1	0	0	0	0	0	0	0	0	0	0	0	0	0	0	0	0	0	0	0	0	0	0	0	0	0	0	0	0	0	0	0	0	0	0	0	0	0	0	0	0	0	0	0
SP_500	TTTCATTCGATTTTTTTGATGTTTTCGGG	0	1	0	0	0	0	0	0	0	0	0	0	0	0	0	0	0	0	0	0	0	0	0	0	0	0	0	0	0	0	0	0	0	0	0	0	0	0	0	0	0	0	0	0	0	0	0	0
SP_501	TTTCCCCCGTGATAATATCTGACGAGTTAG	0	0	1	0	0	0	0	0	0	0	0	0	0	0	0	0	0	0	0	0	0	0	0	0	0	0	0	0	0	0	0	0	0	0	0	0	0	0	0	0	0	0	0	0	0	0	0	0
SP_502	TTTCTTGATATAAGGATATAATATAATCAT	0	0	0	0	0	0	0	1	1	0	0	0	0	0	0	0	0	0	0	0	0	0	0	0	0	0	0	0	0	0	0	0	0	0	0	0	0	0	0	0	0	0	0	0	0	0	0	0
SP_503	TTTCTTTTAAATATTCTTTAATATTTCCGTG	0	1	0	0	0	0	0	0	0	0	0	0	0	0	0	0	0	0	0	0	0	0	0	0	0	0	0	0	0	0	0	0	0	0	0	0	0	0	0	0	0	0	0	0	0	0	0	0
SP_504	TTTGAAACTAACTTATTTGTGTCGATGTTA	0	1	0	0	0	0	0	0	0	0	0	0	0	0	0	0	0	0	0	0	0	0	0	0	0	0	0	0	0	0	0	0	0	0	0	0	0	0	0	0	0	0	0	0	0	0	0	0
SP_505	TTTGAAGGTGTTAAATATCTTATTTTTGAA	0	0	0	0	0	0	0	0	0	4	0	1	0	4	1	1	2	1	0	0	0	0	0	0	0	0	0	0	0	0	0	0	0	0	0	0	0	0	0	0	0	0	0	0	0	0	0	0
SP_506*	TTTGATCATCGACTGTTCAAAGAAGGCGTA	0	0	0	0	0	0	0	0	0	0	0	0	0	0	0	0	0	0	0	0	1	1	1	1	1	1	1	1	1	1	1	1	1	1	1	1	1	0	0	1	0	0	0	0	0	0	0	0
SP_507*	TTTGATTATCGACTGTTCAAAGAAGGCGTA	0	0	0	0	0	0	0	0	0	0	0	0	0	0	0	0	0	0	0	0	0	0	0	0	0	0	0	0	0	0	0	0	0	0	0	0	0	0	0	0	0	0	0	0	0	0	0	0
SP_508	TTTGCATATTTAGATCGTTACTTTGACAAA	0	0	0	0	0	0	0	0	0	0	0	0	0	0	0	0	0	0	0	0	1	1	1	1	1	1	1	1	1	1	1	1	1	1	1	0	1	1	1	1	1	1	0	0	1	0	0	0
SP_509	TTTGCGTGATAATTATGTTGGTATTGAAAA	0	1	0	0	0	0	0	0	0	0	0	0	0	0	0	0	0	0	0	0	0	0	0	0	0	0	0	0	0	0	0	0	0	0	0	0	0	0	0	0	0	0	0	0	0	0	0	0
SP_510	TTTGGATAAATTCGAATAATATCTTTATCA	0	0	0	0	1	0	1	0	0	0	0	0	0	0	0	0	0	0	0	0	0	0	0	0	0	0	0	0	0	0	0	0	0	0	0	0	0	0	0	0	0	0	0	0	0	0	0	0
SP_511	TTTGGCTATAAAGTAAGTCTTTGTGACGGT	0	0	1	0	0	0	0	0	0	0	0	0	0	0	0	0	0	0	0	0	0	0	0	0	0	0	0	0	0	0	0	0	0	0	0	0	0	0	0	0	0	0	0	0	0	0	0	0
SP_512	TTTGGGATCTTATTTTCTCACCTCACCCGT	0	0	0	1	0	0	0	0	0	0	0	0	0	0	0	0	0	0	0	0	0	0	0	0	0	0	0	0	0	0	0	0	0	0	0	0	0	0	0	0	0	0	0	0	0	0	0	0
SP_513	TTTGTATAGCTATTTATGTCATAGATATAA	0	0	0	0	0	0	0	2	2	0	0	0	0	0	0	0	0	0	0	0	0	0	0	0	0	0	0	0	0	0	0	0	0	0	0	0	0	0	0	0	0	0	0	0	0	0	0	0
SP_514	TTTGTTATGTAATTGTAATAACTGTTCGTA	0	0	0	0	1	0	1	0	0	0	0	0	0	0	0	0	0	0	0	0	0	0	0	0	0	0	0	0	0	0	0	0	0	0	0	0	0	0	0	0	0	0	0	0	0	0	0	0
SP_515	TTTGTTGCTGGTTTTATAAACTAAACCACT	0	0	0	0	0	0	0	2	2	0	0	0	0	0	0	0	0	0	0	0	0	0	0	0	0	0	0	0	0	0	0	0	0	0	0	0	0	0	0	0	0	0	0	0	0	0	0	0
SP_516*	TTTGTTTTTATCTTGATTCAAAAGACATCA	0	0	0	0	0	0	0	0	0	1	1	0	1	2	2	1	1	0	0	0	0	0	0	0	0	0	0	0	0	0	0	0	0	0	0	0	0	0	0	0	0	0	0	0	0	0	0	0
SP_517*	TTTGTTTTTATCTTGATTCAAAAGACATCAG	0	0	0	0	0	0	0	0	0	0	0	1	0	0	0	0	0	0	0	0	0	0	0	0	0	0	0	0	0	0	0	0	0	0	0	0	0	0	0	0	0	0	0	0	0	0	0	0
SP_518*	TTTGTTTTTATCTTGATTCGAAAGACATTA	0	0	0	0	0	0	0	0	0	0	0	0	0	0	0	0	0	0	0	0	1	1	1	1	1	1	1	1	1	1	1	1	1	1	1	1	1	0	1	1	1	1	1	1	1	1	1	1
SP_519*	TTTGTTTTTATCTTGATTCGAAAGACATTAG	0	0	0	0	0	0	0	0	0	0	0	0	0	0	0	0	0	0	0	0	0	0	0	0	0	0	0	0	0	0	0	0	0	0	0	0	0	1	0	0	0	0	0	0	0	0	0	0
SP_520*	TTTGTTTTTTATCTTGATTCAAAAGACATCA	0	0	0	0	0	0	0	0	0	1	0	0	0	0	0	0	0	0	0	0	0	0	0	0	0	0	0	0	0	0	0	0	0	0	0	0	0	0	0	0	0	0	0	0	0	0	0	0
SP_521	TTTTATAATTAATATATAAAAATAGGAGTT	0	0	0	0	0	0	1	0	0	0	0	0	0	0	0	0	0	0	0	0	0	0	0	0	0	0	0	0	0	0	0	0	0	0	0	0	0	0	0	0	0	0	0	0	0	0	0	0
SP_522	TTTTATTCCAGAAACTCTTAAAAAAGTTGA	1	0	0	0	0	1	0	0	0	0	0	0	0	0	0	0	0	0	0	0	0	0	0	0	0	0	0	0	0	0	0	0	0	0	0	0	0	0	0	0	0	0	0	0	0	0	0	0
SP_523	TTTTATTCCCGAAAACATCAAAAAAATTGA	0	0	1	0	0	0	0	0	0	0	0	0	0	0	0	0	0	0	0	0	0	0	0	0	0	0	0	0	0	0	0	0	0	0	0	0	0	0	0	0	0	0	0	0	0	0	0	0
SP_524	TTTTCAATACCAACATAATTATCACGCAAA	0	0	0	0	0	0	0	0	0	0	0	0	0	0	0	0	0	0	1	0	0	0	0	0	0	0	0	0	0	0	0	0	0	0	0	0	0	0	0	0	0	0	0	0	0	0	0	0
SP_525	TTTTGCAACAGCTGGAATCGTTAGTGTGAT	0	0	0	0	0	0	0	1	1	0	0	0	0	0	0	0	0	0	0	0	0	0	0	0	0	0	0	0	0	0	0	0	0	0	0	0	0	0	0	0	0	0	0	0	0	0	0	0
SP_526	TTTTGGGTATGATTTACAAACCCCAATTTA	0	0	0	1	0	0	0	0	0	0	0	0	0	0	0	0	0	0	0	0	0	0	0	0	0	0	0	0	0	0	0	0	0	0	0	0	0	0	0	0	0	0	0	0	0	0	0	0
SP_527	TTTTGTCTTGACATTTTTGTTTAATATGAT	0	0	0	0	0	0	0	0	0	1	0	0	1	1	1	0	0	0	0	0	0	0	0	0	0	0	0	0	0	0	0	0	0	0	0	0	0	0	0	0	0	0	0	0	0	0	0	0
SP_528	TTTTTAAAGTTAATTTTAAAAAAATCTTAA	1	0	0	0	0	1	0	0	0	0	0	0	0	0	0	0	0	0	0	0	0	0	0	0	0	0	0	0	0	0	0	0	0	0	0	0	0	0	0	0	0	0	0	0	0	0	0	0
SP_529	TTTTTGGTTTAAAAAAGAACCACAGGGTAA	0	0	0	0	0	0	0	1	1	0	0	0	0	0	0	0	0	0	0	0	0	0	0	0	0	0	0	0	0	0	0	0	0	0	0	0	0	0	0	0	0	0	0	0	0	0	0	0
SP_530*	TTTTTTAAGCTCATCTTCAAGGTGTTGATT	0	0	0	0	0	0	0	0	0	0	0	0	0	0	0	0	0	0	0	1	1	1	1	1	1	1	1	1	1	1	1	1	1	1	1	1	1	1	1	1	1	1	1	1	1	1	1	1
SP_531*	TTTTTTAAGCTCATCTTCAAGGTGTTGTT	0	0	0	0	0	0	0	0	0	0	0	0	0	0	0	0	0	0	0	0	0	0	0	0	0	0	0	0	0	0	0	0	0	0	0	0	0	0	0	0	0	0	0	0	0	0	0	0
SP_532	TTTTTTCAAAATTATACAATAACGATTTAA	0	0	0	0	0	0	0	0	0	0	0	0	0	0	0	0	0	0	0	0	1	1	0	1	1	1	1	1	1	1	1	1	1	1	1	0	1	1	1	1	1	1	1	1	1	1	1	1
SP_533*	TTTTTTGTTAATGAATTAAAAATCTTATCAG	0	0	0	0	0	0	0	0	0	0	0	0	0	0	0	0	0	0	0	1	1	1	0	1	1	1	1	1	1	1	1	1	1	1	1	1	1	1	1	1	1	1	1	1	1	1	1	1
SP_534*	TTTTTTGTTAATGAATTAAAAATCTTATCAG	0	0	0	0	0	0	0	0	0	0	0	0	0	0	0	0	0	0	0	1	1	1	0	1	1	1	1	1	1	1	1	1	1	1	1	1	1	1	1	1	1	1	1	1	1	1	1	1
[truncated: 57 more columns]

## Sheet: Clusters
Table S4B. Clusters of spacers found in M. gallisepticum genomes
>Cluster 0	>Cluster 1	>Cluster 2	>Cluster 3	>Cluster 4	>Cluster 5	>Cluster 6	>Cluster 7	>Cluster 8	>Cluster 9	>Cluster 10	>Cluster 11	>Cluster 12	>Cluster 13	>Cluster 14	>Cluster 15	>Cluster 16	>Cluster 17	>Cluster 18	>Cluster 19	>Cluster 20	>Cluster 21	>Cluster 22	>Cluster 23	>Cluster 24	>Cluster 25	>Cluster 26	>Cluster 27	>Cluster 28	>Cluster 29	>Cluster 30	>Cluster 31	>Cluster 32	>Cluster 33
0 31aa, >CR_264... at 96.77%	0 30aa, >CR_516... at 100.00%	0 30aa, >CR_345... at 100.00%	0 29aa, >CR_107... at 96.55%	0 38aa, >CR_3... *	0 36aa, >CR_82... *	0 36aa, >CR_329... *	0 32aa, >CR_143... *	0 30aa, >CR_383... at 100.00%	0 30aa, >CR_389... at 100.00%	0 30aa, >CR_71... at 100.00%	0 30aa, >CR_77... at 100.00%	0 30aa, >CR_179... at 100.00%	0 30aa, >CR_119... at 100.00%	0 30aa, >CR_192... at 100.00%	0 30aa, >CR_209... at 100.00%	0 31aa, >CR_269... *	0 31aa, >CR_360... *	0 30aa, >CR_399... at 100.00%	0 31aa, >CR_533... *	0 30aa, >CR_17... *	0 30aa, >CR_185... *	0 30aa, >CR_195... *	0 30aa, >CR_244... *	0 30aa, >CR_277... *	0 30aa, >CR_290... *	0 30aa, >CR_325... *	0 30aa, >CR_330... *	0 30aa, >CR_348... *	0 30aa, >CR_392... *	0 30aa, >CR_445... *	0 30aa, >CR_493... *	0 30aa, >CR_506... *	0 30aa, >CR_530... *
1 30aa, >CR_413... at 100.00%	1 31aa, >CR_517... *	1 35aa, >CR_346... *	1 30aa, >CR_114... at 100.00%	1 30aa, >CR_120... at 96.67%	1 36aa, >CR_84... at 94.44%	1 30aa, >CR_361... at 93.33%	1 30aa, >CR_150... at 93.33%	1 32aa, >CR_384... *	1 32aa, >CR_390... *	1 31aa, >CR_72... *	1 31aa, >CR_78... *	1 31aa, >CR_180... *	1 31aa, >CR_220... *	1 31aa, >CR_235... *	1 31aa, >CR_238... *	1 30aa, >CR_458... at 100.00%	1 30aa, >CR_362... at 100.00%	1 31aa, >CR_400... *	1 31aa, >CR_534... at 100.00%	1 29aa, >CR_18... at 100.00%	1 30aa, >CR_186... at 96.67%	1 30aa, >CR_196... at 93.33%	1 29aa, >CR_260... at 100.00%	1 30aa, >CR_278... at 96.67%	1 29aa, >CR_291... at 100.00%	1 30aa, >CR_487... at 93.33%	1 29aa, >CR_331... at 96.55%	1 30aa, >CR_349... at 96.67%	1 29aa, >CR_393... at 100.00%	1 30aa, >CR_449... at 93.33%	1 30aa, >CR_494... at 93.33%	1 30aa, >CR_507... at 96.67%	1 29aa, >CR_531... at 96.55%
2 33aa, >CR_414... *	2 30aa, >CR_518... at 93.33%	2 31aa, >CR_350... at 100.00%	2 31aa, >CR_115... *		CR83
3 33aa, >CR_415... at 96.97%	3 31aa, >CR_519... at 93.55%
4 33aa, >CR_418... at 90.91%	4 31aa, >CR_520... at 96.77%
5 33aa, >CR_419... at 90.91%

## Sheet: LIST OF MERGED SPACERS
Table S4C. Occurrence of slustered spacers (presence/absence)												*	*	*	*	*	*	*	*
Spacer id	Spacer sequence	F99	NCTC10115	MX_4	S6	KUVMG001	F	6_85	R_HIGH	R_LOW	TS11	K6372	K6356	K6212B	K6216D	K6208B	K5322C	K2966	K6222B	ATCC19610	Total poultry	Total HF	GA95_1	PA95_1	TN95_1	AL95_4	AL95_1	AL99_5	VA94_2	AL95_2	NC95_13295-2-2P	AL95_3	VA94_7994-1-7P	OH96_1	Spinus_tristis_SC97	MO96_1	TX97_1	TX98_1	MD98_1	AL99_3	AL99_4	NC96_1596-4-2P	AL99_1	AL99_2	NY01_2001.047-5-1P	AL01_1	AL00_1	AL00_2	AL01_8
SP_1	AAAAAAAATATCGGAAAATCTTATCAGATC	0	0	1	0	0	0	0	0	0	0	0	0	0	0	0	0	0	0	0	1	0	0	0	0	0	0	0	0	0	0	0	0	0	0	0	0	0	0	0	0	0	0	0	0	0	0	0	0
SP_2	AAAAAATAATTGAGTCAGTGTCGCAATATA	0	0	0	0	0	0	0	1	1	0	0	0	0	0	0	0	0	0	0	2	0	0	0	0	0	0	0	0	0	0	0	0	0	0	0	0	0	0	0	0	0	0	0	0	0	0	0	0
SP_3*	AAAAACAAGCGTTTGAGGTTCAGCTAATTCTGGGGTTA	0	0	0	0	0	0	0	0	0	0	0	0	0	0	0	0	0	0	0	0	57	1	1	1	1	1	1	1	1	1	1	1	1	1	1	1	1	1	0	0	1	0	0	1	1	1	1	1
SP_4	AAAAACCAGAGATAACCGATGGGTTAAAT	0	0	0	1	0	0	0	0	0	0	0	0	0	0	0	0	0	0	0	1	0	0	0	0	0	0	0	0	0	0	0	0	0	0	0	0	0	0	0	0	0	0	0	0	0	0	0	0
SP_5	AAAAACCCATCAAGTTTGTAGTAGTCAGTG	0	0	0	0	0	0	0	0	0	1	1	0	1	1	1	1	1	0	0	7	0	0	0	0	0	0	0	0	0	0	0	0	0	0	0	0	0	0	0	0	0	0	0	0	0	0	0	0
SP_6	AAAAACGAAGAAAACTTAAATAAATTTATT	1	0	0	0	0	1	0	0	0	0	0	0	0	0	0	0	0	0	0	2	0	0	0	0	0	0	0	0	0	0	0	0	0	0	0	0	0	0	0	0	0	0	0	0	0	0	0	0
SP_7	AAAAACGTCGTCAATTGCGCTAGATCAGCC	0	0	0	0	0	0	0	1	1	0	0	0	0	0	0	0	0	0	0	2	0	0	0	0	0	0	0	0	0	0	0	0	0	0	0	0	0	0	0	0	0	0	0	0	0	0	0	0
SP_8	AAAAACTTGACAAAATTAAAAATAAAAGTT	0	0	0	0	0	0	0	1	1	0	0	0	0	0	0	0	0	0	0	2	0	0	0	0	0	0	0	0	0	0	0	0	0	0	0	0	0	0	0	0	0	0	0	0	0	0	0	0
SP_9	AAAAAGAAGGTTACAGATTTAAAAAACATG	0	0	0	0	0	0	0	0	0	1	0	0	1	1	1	0	0	0	0	4	0	0	0	0	0	0	0	0	0	0	0	0	0	0	0	0	0	0	0	0	0	0	0	0	0	0	0	0
SP_10	AAAAAGTTGATATTTTGGTTGCCCAAATAG	0	0	0	0	0	0	0	1	1	0	0	0	0	0	0	0	0	0	0	2	0	0	0	0	0	0	0	0	0	0	0	0	0	0	0	0	0	0	0	0	0	0	0	0	0	0	0	0
SP_11	AAAAATAGGTACAAAAAATTGTTTTAAGTT	0	0	0	0	0	0	0	1	1	0	0	0	0	0	0	0	0	0	0	2	0	0	0	0	0	0	0	0	0	0	0	0	0	0	0	0	0	0	0	0	0	0	0	0	0	0	0	0
SP_12	AAAAATTTGGTTTTGGGTATTCTGATAATC	0	0	0	0	0	0	0	0	0	1	0	0	1	1	1	0	0	0	0	4	0	0	0	0	0	0	0	0	0	0	0	0	0	0	0	0	0	0	0	0	0	0	0	0	0	0	0	0
SP_13	AAAACAGAATGTAAATCAAATTCAACGTTA	0	0	0	0	0	0	0	0	0	1	1	1	1	1	1	1	1	1	0	9	0	0	0	0	0	0	0	0	0	0	0	0	0	0	0	0	0	0	0	0	0	0	0	0	0	0	0	0
SP_14	AAAACCAGAACAAGGTGGCTATATTGTGTG	0	0	1	0	0	0	0	0	0	0	0	0	0	0	0	0	0	0	0	1	0	0	0	0	0	0	0	0	0	0	0	0	0	0	0	0	0	0	0	0	0	0	0	0	0	0	0	0
SP_15	AAAACCAGCTGATTTAGACGACACAAATAA	0	0	0	0	0	0	0	1	1	0	0	0	0	0	0	0	0	0	0	2	0	0	0	0	0	0	0	0	0	0	0	0	0	0	0	0	0	0	0	0	0	0	0	0	0	0	0	0
SP_16	AAAACTCGATCTAATTTTGAATGTTTTGTC	0	0	0	0	0	0	0	0	0	1	0	0	1	1	1	0	0	0	0	4	0	0	0	0	0	0	0	0	0	0	0	0	0	0	0	0	0	0	0	0	0	0	0	0	0	0	0	0
SP_17*	AAAACTTAACTAATTTAACACAAAAAGTTG	0	0	0	0	0	0	0	0	0	1	0	0	1	1	1	0	0	0	0	4	0	0	0	0	0	0	0	0	0	0	0	0	0	0	0	0	0	0	0	0	0	0	0	0	0	0	0	0
SP_19	AAAACTTAATATTACGACTTAAATCGTCTC	0	0	0	0	0	0	0	0	0	1	1	1	1	1	1	1	1	1	0	9	0	0	0	0	0	0	0	0	0	0	0	0	0	0	0	0	0	0	0	0	0	0	0	0	0	0	0	0
SP_20	AAAAGCATATTGTAGAAGTTGTAAGTAACG	0	0	0	0	0	0	0	1	1	0	0	0	0	0	0	0	0	0	0	2	0	0	0	0	0	0	0	0	0	0	0	0	0	0	0	0	0	0	0	0	0	0	0	0	0	0	0	0
SP_21	AAAATAATGGAAAATTTAGGGATTAAACAT	0	1	0	0	0	0	0	0	0	0	0	0	0	0	0	0	0	0	0	1	0	0	0	0	0	0	0	0	0	0	0	0	0	0	0	0	0	0	0	0	0	0	0	0	0	0	0	0
SP_22	AAAATAGTTTTAACAGTAACTAAGTTTATT	0	0	0	0	1	0	0	0	0	0	0	0	0	0	0	0	0	0	0	1	0	0	0	0	0	0	0	0	0	0	0	0	0	0	0	0	0	0	0	0	0	0	0	0	0	0	0	0
SP_23	AAAATCCGGGTTATTAGTATAACCAAGAC	0	0	0	0	0	0	0	0	0	0	0	0	0	0	0	0	0	0	1	1	0	0	0	0	0	0	0	0	0	0	0	0	0	0	0	0	0	0	0	0	0	0	0	0	0	0	0	0
SP_24	AAAATTCTAATTAACATTCATCCAGGTTCT	0	0	0	0	0	0	1	1	1	0	0	0	0	0	0	0	0	0	0	3	0	0	0	0	0	0	0	0	0	0	0	0	0	0	0	0	0	0	0	0	0	0	0	0	0	0	0	0
SP_25	AAACGACAAAGTGAGTCTCTACTTGATGAA	0	0	0	0	1	0	1	0	0	0	0	0	0	0	0	0	0	0	0	2	0	0	0	0	0	0	0	0	0	0	0	0	0	0	0	0	0	0	0	0	0	0	0	0	0	0	0	0
SP_26	AAACGCCTACATGAACAACGAAGTTTATGT	0	0	0	0	0	0	0	0	0	0	1	1	0	0	0	1	1	1	0	5	0	0	0	0	0	0	0	0	0	0	0	0	0	0	0	0	0	0	0	0	0	0	0	0	0	0	0	0
SP_27	AAACGCGACCCCTATTTAACAAAGATTCTA	0	0	0	0	0	0	0	0	0	0	0	0	0	0	0	1	1	1	0	3	0	0	0	0	0	0	0	0	0	0	0	0	0	0	0	0	0	0	0	0	0	0	0	0	0	0	0	0
SP_28	AAACGTAGAACGTATTAAACAAGATTTTGA	0	0	0	0	0	0	0	0	0	0	1	1	0	0	0	1	1	1	0	5	0	0	0	0	0	0	0	0	0	0	0	0	0	0	0	0	0	0	0	0	0	0	0	0	0	0	0	0
SP_29	AAACTAGGTTGTATAAACATCATTTTTGGT	0	0	0	0	0	0	0	0	0	0	0	1	0	0	0	1	1	1	0	4	0	0	0	0	0	0	0	0	0	0	0	0	0	0	0	0	0	0	0	0	0	0	0	0	0	0	0	0
SP_30	AAAGCAAATAGAGTAACAGGTTCTATAACC	0	0	0	0	0	0	0	1	1	0	0	0	0	0	0	0	0	0	0	2	0	0	0	0	0	0	0	0	0	0	0	0	0	0	0	0	0	0	0	0	0	0	0	0	0	0	0	0
SP_31	AAAGCCCCGAACAACTAGCTTTCGAAAAGA	0	0	0	0	0	0	0	0	0	0	0	0	0	0	0	0	0	0	0	0	59	1	0	1	1	1	1	1	1	1	1	1	1	0	1	1	1	0	1	1	1	0	1	1	1	1	1	1
SP_32	AAAGCGTTTGGCGAATCAATCGAATACTTA	0	0	0	0	0	0	0	0	0	1	0	1	1	1	1	1	1	1	0	8	0	0	0	0	0	0	0	0	0	0	0	0	0	0	0	0	0	0	0	0	0	0	0	0	0	0	0	0
SP_33*	AAAGTGAAACTTGAGTAAGTCAAGTTACCG	1	0	0	0	0	1	0	0	0	0	0	0	0	0	0	0	0	0	0	2	0	0	0	0	0	0	0	0	0	0	0	0	0	0	0	0	0	0	0	0	0	0	0	0	0	0	0	0
SP_34*	AAAGTGAAACTTGAGTGAGCCAAGTTACTG	1	0	0	0	0	1	0	0	0	0	0	0	0	0	0	0	0	0	0	2	0	0	0	0	0	0	0	0	0	0	0	0	0	0	0	0	0	0	0	0	0	0	0	0	0	0	0	0
SP_35	AAAGTTAGTTTTTGCGACGGTCAAAACTTT	0	0	0	0	1	0	1	0	0	0	0	0	0	0	0	0	0	0	0	2	0	0	0	0	0	0	0	0	0	0	0	0	0	0	0	0	0	0	0	0	0	0	0	0	0	0	0	0
SP_36	AAAGTTGTATTGTGTTTGAACCATTTCACT	0	0	0	0	0	0	0	0	0	0	0	0	0	0	0	0	0	0	0	0	69	1	1	1	1	1	1	1	1	1	1	1	1	1	1	1	1	1	1	1	1	1	1	1	1	1	1	1
SP_37	AAATAACTATACGGGTATCAAGTTTTTCTT	0	0	0	0	0	0	0	0	0	0	0	0	0	0	0	0	0	0	1	1	0	0	0	0	0	0	0	0	0	0	0	0	0	0	0	0	0	0	0	0	0	0	0	0	0	0	0	0
SP_38	AAATAAGACTTTTTTTGAACTTGAAGATTT	0	0	0	0	0	0	0	0	0	1	0	0	1	1	1	0	0	0	0	4	0	0	0	0	0	0	0	0	0	0	0	0	0	0	0	0	0	0	0	0	0	0	0	0	0	0	0	0
SP_39	AAATAAGGGATATCAAACGACATATTATGC	0	0	0	0	0	0	0	0	0	0	0	0	0	0	0	0	0	0	0	0	42	1	1	1	1	1	1	1	1	0	1	1	0	0	1	1	1	1	1	1	1	1	1	1	1	1	1	1
SP_40	AAATACTCGCAACTTTTTTAATGTTATAAG	1	0	0	0	0	1	0	0	0	0	0	0	0	0	0	0	0	0	0	2	0	0	0	0	0	0	0	0	0	0	0	0	0	0	0	0	0	0	0	0	0	0	0	0	0	0	0	0
SP_41	AAATCTGAATGTTTGGTAATCTTCATGGTG	0	0	0	0	0	0	0	1	1	0	0	0	0	0	0	0	0	0	0	2	0	0	0	0	0	0	0	0	0	0	0	0	0	0	0	0	0	0	0	0	0	0	0	0	0	0	0	0
SP_42	AAATCTTCAAGTTCAAAAAAAGTCTTATTT	0	0	0	0	0	0	0	0	0	0	1	1	0	0	0	1	1	1	0	5	0	0	0	0	0	0	0	0	0	0	0	0	0	0	0	0	0	0	0	0	0	0	0	0	0	0	0	0
SP_43	AAATGAACGTTTAACATTAATAATATTGTT	0	0	0	0	1	0	1	0	0	0	0	0	0	0	0	0	0	0	0	2	0	0	0	0	0	0	0	0	0	0	0	0	0	0	0	0	0	0	0	0	0	0	0	0	0	0	0	0
SP_44	AAATGCAACTTGTTTTCAGCTGCAAATTTA	1	0	0	0	0	1	0	0	0	0	0	0	0	0	0	0	0	0	0	2	0	0	0	0	0	0	0	0	0	0	0	0	0	0	0	0	0	0	0	0	0	0	0	0	0	0	0	0
SP_45	AAATGGAAAACGAACAACAAGATAAACAAG	0	0	0	0	0	0	0	0	0	1	0	0	1	1	1	0	0	0	0	4	0	0	0	0	0	0	0	0	0	0	0	0	0	0	0	0	0	0	0	0	0	0	0	0	0	0	0	0
SP_46	AAATTAAACGATGAATTATCTCAATCAATT	0	1	0	0	0	0	0	0	0	0	0	0	0	0	0	0	0	0	0	1	0	0	0	0	0	0	0	0	0	0	0	0	0	0	0	0	0	0	0	0	0	0	0	0	0	0	0	0
SP_47	AAATTACGATTTTTTATTCCCGAAACTTTT	1	0	0	0	0	1	0	0	0	0	0	0	0	0	0	0	0	0	0	2	0	0	0	0	0	0	0	0	0	0	0	0	0	0	0	0	0	0	0	0	0	0	0	0	0	0	0	0
SP_48	AAATTATTGACAAAATCAAAATACTTTGTT	0	0	0	0	1	0	1	0	0	0	0	0	0	0	0	0	0	0	0	2	0	0	0	0	0	0	0	0	0	0	0	0	0	0	0	0	0	0	0	0	0	0	0	0	0	0	0	0
SP_49	AAATTGAACACTTTAACGAAGGTCAGTTAG	0	0	0	1	0	0	0	0	0	0	0	0	0	0	0	0	0	0	0	1	0	0	0	0	0	0	0	0	0	0	0	0	0	0	0	0	0	0	0	0	0	0	0	0	0	0	0	0
SP_50	AAATTTAAAATTACCAGTTGAATTTTCAAA	0	0	0	0	1	0	1	0	0	0	0	0	0	0	0	0	0	0	0	2	0	0	0	0	0	0	0	0	0	0	0	0	0	0	0	0	0	0	0	0	0	0	0	0	0	0	0	0
SP_51	AAATTTAAAATTGCCTATTGAATTCGTGAA	0	0	0	0	0	0	0	1	1	0	0	0	0	0	0	0	0	0	0	2	0	0	0	0	0	0	0	0	0	0	0	0	0	0	0	0	0	0	0	0	0	0	0	0	0	0	0	0
SP_52	AAATTTTAGTGATGGATCGTCAGTTGTTCA	1	0	0	0	0	1	0	0	0	0	0	0	0	0	0	0	0	0	0	2	0	0	0	0	0	0	0	0	0	0	0	0	0	0	0	0	0	0	0	0	0	0	0	0	0	0	0	0
SP_53	AAATTTTTTAATTTTGTCAATAATTTTTGT	0	0	0	0	1	0	1	0	0	0	0	0	0	0	0	0	0	0	0	2	0	0	0	0	0	0	0	0	0	0	0	0	0	0	0	0	0	0	0	0	0	0	0	0	0	0	0	0
SP_54	AACAACTTCTTATCCAACCGCAAGCTTCTT	0	0	0	0	0	0	0	0	0	1	0	0	1	1	1	0	0	0	0	4	0	0	0	0	0	0	0	0	0	0	0	0	0	0	0	0	0	0	0	0	0	0	0	0	0	0	0	0
SP_55	AACACCGTTAGTGTTTTGTGGTTTGTTAAT	0	0	0	0	0	0	0	0	0	1	1	1	1	1	1	1	1	1	0	9	0	0	0	0	0	0	0	0	0	0	0	0	0	0	0	0	0	0	0	0	0	0	0	0	0	0	0	0
SP_56	AACAGGTTTCTGGGTTAGTTTATAAAACAT	0	0	1	0	0	0	0	0	0	0	0	0	0	0	0	0	0	0	0	1	0	0	0	0	0	0	0	0	0	0	0	0	0	0	0	0	0	0	0	0	0	0	0	0	0	0	0	0
SP_57	AACATCTAGACTTGACAAATAACGTTCGAC	1	0	0	0	0	1	0	0	0	0	0	0	0	0	0	0	0	0	0	2	0	0	0	0	0	0	0	0	0	0	0	0	0	0	0	0	0	0	0	0	0	0	0	0	0	0	0	0
SP_58	AACCAGAACAAGGTGGCTATATTGTTTGGT	0	0	1	0	0	0	0	0	0	0	0	0	0	0	0	0	0	0	0	1	0	0	0	0	0	0	0	0	0	0	0	0	0	0	0	0	0	0	0	0	0	0	0	0	0	0	0	0
SP_59	AACCGAACGAACTTTTTCAAACTTAAGAAT	1	0	0	0	0	1	0	0	0	0	0	0	0	0	0	0	0	0	0	2	0	0	0	0	0	0	0	0	0	0	0	0	0	0	0	0	0	0	0	0	0	0	0	0	0	0	0	0
SP_60	AACCTTCTTTTTTCGTCGTTTAATAAATAT	0	0	0	0	1	0	1	0	0	0	0	0	0	0	0	0	0	0	0	2	0	0	0	0	0	0	0	0	0	0	0	0	0	0	0	0	0	0	0	0	0	0	0	0	0	0	0	0
SP_61	AACGATGTTCTTGTTGTTTAGGTGGGCAGA	0	0	0	0	1	0	1	0	0	0	0	0	0	0	0	0	0	0	0	2	0	0	0	0	0	0	0	0	0	0	0	0	0	0	0	0	0	0	0	0	0	0	0	0	0	0	0	0
SP_62	AACGTAAGTTATATCGTTATACGGTAACTT	0	0	0	0	0	0	0	0	0	0	0	1	0	0	0	1	1	1	0	4	0	0	0	0	0	0	0	0	0	0	0	0	0	0	0	0	0	0	0	0	0	0	0	0	0	0	0	0
SP_63	AACTCTATTTAGTAGTAATTATAACAGAAT	0	1	0	0	0	0	0	0	0	0	0	0	0	0	0	0	0	0	0	1	0	0	0	0	0	0	0	0	0	0	0	0	0	0	0	0	0	0	0	0	0	0	0	0	0	0	0	0
SP_64	AACTTATCTGCATAACCCTTTTGAATCTCT	0	0	0	0	0	0	0	0	0	0	0	0	0	0	0	0	0	0	0	0	74	1	0	1	1	1	1	1	1	1	1	1	1	1	1	1	1	1	1	1	1	1	1	1	1	1	1	1
SP_65	AACTTGAAAACGACTTCGTGTTTGGTCTAT	0	0	0	1	0	0	0	0	0	0	0	0	0	0	0	0	0	0	0	1	0	0	0	0	0	0	0	0	0	0	0	0	0	0	0	0	0	0	0	0	0	0	0	0	0	0	0	0
SP_66	AACTTTGGTGTGTTTGTCGTTTGACACTGT	0	0	0	0	0	0	0	0	0	0	0	0	0	0	0	1	1	0	0	2	0	0	0	0	0	0	0	0	0	0	0	0	0	0	0	0	0	0	0	0	0	0	0	0	0	0	0	0
SP_67	AAGAAAAACTTGATACCCGTATAGTTATTT	0	1	0	0	0	0	0	0	0	0	0	0	0	0	0	0	0	0	0	1	0	0	0	0	0	0	0	0	0	0	0	0	0	0	0	0	0	0	0	0	0	0	0	0	0	0	0	0
SP_68	AAGAAGCTTGCGGTTGGATAAGAAGTTGTT	0	0	0	0	0	0	0	0	0	0	1	1	0	0	0	1	1	1	0	5	0	0	0	0	0	0	0	0	0	0	0	0	0	0	0	0	0	0	0	0	0	0	0	0	0	0	0	0
SP_69	AAGATCACTAACCATCAAGTTCGTGTTAAT	1	0	0	0	0	1	0	0	0	0	0	0	0	0	0	0	0	0	0	2	0	0	0	0	0	0	0	0	0	0	0	0	0	0	0	0	0	0	0	0	0	0	0	0	0	0	0	0
SP_70	AAGATGGGTGGTTTGTGTAGATAAGTACGG	0	0	0	0	0	0	0	0	0	1	0	0	1	1	1	0	0	0	0	4	0	0	0	0	0	0	0	0	0	0	0	0	0	0	0	0	0	0	0	0	0	0	0	0	0	0	0	0
SP_71*	AAGCGGCATATCAAATTACGAACGGTGTAG	0	0	0	0	0	0	0	0	0	1	1	1	1	1	1	1	1	1	0	9	0	0	0	0	0	0	0	0	0	0	0	0	0	0	0	0	0	0	0	0	0	0	0	0	0	0	0	0
SP_73	AAGTAACTTGCAGCCGTTTCATGATCAAGT	0	0	0	0	0	0	0	0	0	0	0	0	0	0	0	0	0	0	0	0	73	1	1	1	1	1	1	1	1	0	1	1	1	1	1	1	1	1	1	1	1	1	1	1	1	1	1	1
SP_74	AAGTGGTGTAGTTAGTTATAAAGGGTGGGT	0	0	0	0	0	0	0	1	1	0	0	0	0	0	0	0	0	0	0	2	0	0	0	0	0	0	0	0	0	0	0	0	0	0	0	0	0	0	0	0	0	0	0	0	0	0	0	0
SP_75	AAGTGTTATAATGTAAGTTGTCATAGTATT	0	0	0	0	0	0	0	0	0	0	1	1	0	0	0	1	1	1	0	5	0	0	0	0	0	0	0	0	0	0	0	0	0	0	0	0	0	0	0	0	0	0	0	0	0	0	0	0
SP_76	AAGTTACCACACAACAACATCACCTACCTC	0	0	0	0	1	0	1	0	0	0	0	0	0	0	0	0	0	0	0	2	0	0	0	0	0	0	0	0	0	0	0	0	0	0	0	0	0	0	0	0	0	0	0	0	0	0	0	0
SP_77*	AAGTTACCGTATAACGATATAACTTACGTT	0	0	0	0	0	0	0	0	0	1	1	1	1	1	1	1	1	0	0	8	0	0	0	0	0	0	0	0	0	0	0	0	0	0	0	0	0	0	0	0	0	0	0	0	0	0	0	0
SP_79	AAGTTGAACTTATGTTAGCATAAATTTGAT	0	0	0	0	0	0	0	0	0	0	0	0	0	0	0	1	1	0	0	2	0	0	0	0	0	0	0	0	0	0	0	0	0	0	0	0	0	0	0	0	0	0	0	0	0	0	0	0
SP_80	AAGTTGATCATTTAAATGAGCTTTTAAAAA	0	0	0	0	0	0	0	0	0	0	0	0	0	0	0	0	0	0	0	0	74	1	1	1	1	1	1	1	1	1	1	1	1	1	1	1	1	1	1	1	1	1	1	1	1	1	1	1
SP_81	AATAAAAATACTATGTTATACTTATACTGT	0	0	0	0	1	0	0	0	0	0	0	0	0	0	0	0	0	0	0	1	0	0	0	0	0	0	0	0	0	0	0	0	0	0	0	0	0	0	0	0	0	0	0	0	0	0	0	0
SP_83*	AATAAATTTAAAATTGCCGATTGTGTTCAA	0	0	0	0	0	0	0	0	0	0	0	0	0	0	0	0	0	0	0	0	72	1	1	1	0	0	0	1	0	1	0	1	1	1	1	1	0	1	1	1	1	1	1	1	1	1	1	1
SP_85	AATACTATGACAACTTACATTATAACACTT	0	0	0	0	0	0	0	0	0	1	0	0	1	1	1	0	0	0	0	4	0	0	0	0	0	0	0	0	0	0	0	0	0	0	0	0	0	0	0	0	0	0	0	0	0	0	0	0
SP_86	AATACTTTAAAAACATACATTATGCTACAT	0	0	1	0	0	0	0	0	0	0	0	0	0	0	0	0	0	0	0	1	0	0	0	0	0	0	0	0	0	0	0	0	0	0	0	0	0	0	0	0	0	0	0	0	0	0	0	0
SP_87	AATAGCCTAATTTTGTTTTTGAAATGTTAA	0	0	0	0	0	0	0	0	0	0	1	1	0	0	0	1	1	1	0	5	0	0	0	0	0	0	0	0	0	0	0	0	0	0	0	0	0	0	0	0	0	0	0	0	0	0	0	0
SP_88	AATAGTACCATCTTTTGTTGTCTCTAAATC	0	0	0	0	1	0	0	0	0	0	0	0	0	0	0	0	0	0	0	1	0	0	0	0	0	0	0	0	0	0	0	0	0	0	0	0	0	0	0	0	0	0	0	0	0	0	0	0
SP_89	AATCAAAACATCGACGTTAACGCTATCCGT	0	0	0	0	1	0	1	0	0	0	0	0	0	0	0	0	0	0	0	2	0	0	0	0	0	0	0	0	0	0	0	0	0	0	0	0	0	0	0	0	0	0	0	0	0	0	0	0
SP_90	AATCCAACAAACGATACGGATGGTGTTAAT	0	0	0	0	0	0	0	1	1	0	0	0	0	0	0	0	0	0	0	2	0	0	0	0	0	0	0	0	0	0	0	0	0	0	0	0	0	0	0	0	0	0	0	0	0	0	0	0
SP_91	AATCGAATAATTATGTTCAGATGTACTTTG	0	0	0	0	0	0	0	0	0	0	0	0	0	0	0	0	0	0	0	0	80	1	1	1	1	1	1	1	1	1	1	1	1	1	1	1	1	1	1	1	1	1	1	0	1	1	1	1
SP_92	AATGAAGAGTACAAAAGAATTGTTGATTTG	0	0	0	0	0	0	0	0	0	1	0	0	1	1	1	0	0	0	0	4	0	0	0	0	0	0	0	0	0	0	0	0	0	0	0	0	0	0	0	0	0	0	0	0	0	0	0	0
SP_93	AATGAAGTAGATATCGTTAACTTCTTTTGT	0	0	0	0	0	0	0	1	1	0	0	0	0	0	0	0	0	0	0	2	0	0	0	0	0	0	0	0	0	0	0	0	0	0	0	0	0	0	0	0	0	0	0	0	0	0	0	0
SP_94	AATGAGTTGATCAGTGATCGCTGATTCTGA	0	0	0	0	1	0	1	0	0	0	0	0	0	0	0	0	0	0	0	2	0	0	0	0	0	0	0	0	0	0	0	0	0	0	0	0	0	0	0	0	0	0	0	0	0	0	0	0
SP_95	AATGGGTTTGAGTTCGTTTGGTAGATCACC	0	0	0	0	0	0	0	0	0	0	0	0	0	0	0	0	0	0	1	1	0	0	0	0	0	0	0	0	0	0	0	0	0	0	0	0	0	0	0	0	0	0	0	0	0	0	0	0
SP_96	AATGTTATAAGCTGAAAGTTGTTTGTGTTG	0	0	0	0	0	0	0	0	0	0	0	0	0	0	0	0	0	0	1	1	0	0	0	0	0	0	0	0	0	0	0	0	0	0	0	0	0	0	0	0	0	0	0	0	0	0	0	0
SP_97	AATTAAAAGTTAAGAACGTTGTTGCTGACG	0	0	0	0	0	0	0	0	0	0	0	0	0	0	0	0	0	0	0	0	6	0	0	0	0	0	0	0	0	1	0	0	0	0	0	0	0	0	0	0	0	0	0	1	0	0	0	0
SP_98	AATTCTACATTTAATACCATTTATGATAAC	0	0	0	0	1	0	0	0	0	0	0	0	0	0	0	0	0	0	0	1	0	0	0	0	0	0	0	0	0	0	0	0	0	0	0	0	0	0	0	0	0	0	0	0	0	0	0	0
SP_99	AATTGATTGAGATAATTCATCGTTTAATTT	0	0	0	0	0	0	0	0	0	0	0	0	0	0	0	0	0	0	1	1	0	0	0	0	0	0	0	0	0	0	0	0	0	0	0	0	0	0	0	0	0	0	0	0	0	0	0	0
SP_100	AATTGTGTGTAAGTAACTTGCAGCCGTTTC	0	0	1	0	0	0	0	0	0	0	0	0	0	0	0	0	0	0	0	1	0	0	0	0	0	0	0	0	0	0	0	0	0	0	0	0	0	0	0	0	0	0	0	0	0	0	0	0
SP_101	AATTTAAATATTTGTTTATAATTATTATGT	0	0	0	0	0	0	0	1	1	0	0	0	0	0	0	0	0	0	0	2	0	0	0	0	0	0	0	0	0	0	0	0	0	0	0	0	0	0	0	0	0	0	0	0	0	0	0	0
SP_102	AATTTAACCATTCAAGATTAGTCGTTTGCG	0	0	0	0	0	0	0	0	0	1	0	0	1	1	1	0	0	0	0	4	0	0	0	0	0	0	0	0	0	0	0	0	0	0	0	0	0	0	0	0	0	0	0	0	0	0	0	0
SP_103	AATTTAATCATTCAAGGTTAGTCGTTTGGGG	0	0	0	0	0	0	0	0	0	1	0	0	1	1	1	0	0	0	0	4	0	0	0	0	0	0	0	0	0	0	0	0	0	0	0	0	0	0	0	0	0	0	0	0	0	0	0	0
SP_104	AATTTAGAGATCATTTTATCACGGCATCAA	0	0	1	0	0	0	0	0	0	0	0	0	0	0	0	0	0	0	0	1	0	0	0	0	0	0	0	0	0	0	0	0	0	0	0	0	0	0	0	0	0	0	0	0	0	0	0	0
SP_105	AATTTGAAGGTGTTAAGTACTTGGTTTTTG	0	0	1	0	0	0	0	0	0	0	0	0	0	0	0	0	0	0	0	1	0	0	0	0	0	0	0	0	0	0	0	0	0	0	0	0	0	0	0	0	0	0	0	0	0	0	0	0
SP_106	AATTTTTTCAAAAACTATTGACAAATTCAA	0	0	0	0	0	0	0	1	1	0	0	0	0	0	0	0	0	0	0	2	0	0	0	0	0	0	0	0	0	0	0	0	0	0	0	0	0	0	0	0	0	0	0	0	0	0	0	0
SP_107*	ACAAAAATGATGTTTATACAACCTAGTTT	0	0	0	0	0	0	0	0	0	1	1	1	1	1	1	1	1	0	0	8	0	0	0	0	0	0	0	0	0	0	0	0	0	0	0	0	0	0	0	0	0	0	0	0	0	0	0	0
SP_108	ACAATATAAAAAATACTTAGATAATAATAG	0	0	0	0	0	0	0	0	0	0	0	0	0	0	0	0	0	0	1	1	0	0	0	0	0	0	0	0	0	0	0	0	0	0	0	0	0	0	0	0	0	0	0	0	0	0	0	0
SP_109	ACACCCTAAATATCAAACTCGAACAAGTTG	0	0	0	0	0	0	0	0	0	1	1	1	1	1	1	1	1	1	0	9	0	0	0	0	0	0	0	0	0	0	0	0	0	0	0	0	0	0	0	0	0	0	0	0	0	0	0	0
SP_110	ACAGCAAGCGCTTATCTTGGTTGATCAAGC	0	0	0	0	1	0	1	0	0	0	0	0	0	0	0	0	0	0	0	2	0	0	0	0	0	0	0	0	0	0	0	0	0	0	0	0	0	0	0	0	0	0	0	0	0	0	0	0
SP_111	ACAGTGTCAAACGACAAACACACCAAAGTT	0	0	0	0	0	0	0	0	0	1	1	1	1	1	1	1	1	1	0	9	0	0	0	0	0	0	0	0	0	0	0	0	0	0	0	0	0	0	0	0	0	0	0	0	0	0	0	0
SP_112	ACATAAACTTCGTTGTTCATGTAGGCGTTT	0	0	0	0	0	0	0	0	0	1	0	0	1	1	1	0	0	0	0	4	0	0	0	0	0	0	0	0	0	0	0	0	0	0	0	0	0	0	0	0	0	0	0	0	0	0	0	0
SP_113	ACCAAAAACAAAGTCGTTTTCACGTTTTAT	0	0	0	0	1	0	1	0	0	0	0	0	0	0	0	0	0	0	0	2	0	0	0	0	0	0	0	0	0	0	0	0	0	0	0	0	0	0	0	0	0	0	0	0	0	0	0	0
SP_116	ACCACCGCCATAAATTAAATCTGGTTTAAT	0	0	0	0	1	0	0	0	0	0	0	0	0	0	0	0	0	0	0	1	0	0	0	0	0	0	0	0	0	0	0	0	0	0	0	0	0	0	0	0	0	0	0	0	0	0	0	0
SP_117	ACGAATCAAATTATTATTTGAATACAATCG	0	0	0	0	0	0	0	1	1	0	0	0	0	0	0	0	0	0	0	2	0	0	0	0	0	0	0	0	0	0	0	0	0	0	0	0	0	0	0	0	0	0	0	0	0	0	0	0
SP_118	ACGTAAATAACAAGAACATAGCGGTTTTTA	0	0	0	0	0	0	0	0	0	1	0	0	1	1	1	0	0	0	0	4	0	0	0	0	0	0	0	0	0	0	0	0	0	0	0	0	0	0	0	0	0	0	0	0	0	0	0	0
SP_119*	ACGTTACAGTTTTGTAAATTGGAGTTTGTA	0	0	0	0	0	0	0	0	0	0	0	1	0	0	1	1	0	1	0	4	3	0	0	0	0	0	0	0	0	0	0	0	0	0	0	0	0	0	0	0	0	0	0	0	0	0	0	0
SP_121	ACTAACAACTCTAACGTCTCATTTTTCATA	0	0	0	0	0	0	0	1	0	0	0	0	0	0	0	0	0	0	0	1	0	0	0	0	0	0	0	0	0	0	0	0	0	0	0	0	0	0	0	0	0	0	0	0	0	0	0	0
SP_122	ACTAATTTAAATTTGTCAATAGTTTTTGTA	0	0	0	1	0	0	0	0	0	0	0	0	0	0	0	0	0	0	0	1	0	0	0	0	0	0	0	0	0	0	0	0	0	0	0	0	0	0	0	0	0	0	0	0	0	0	0	0
SP_123	ACTACAACACCATCATTAACGACAAGTCAC	0	0	0	0	0	0	0	0	0	0	1	1	0	0	0	1	1	1	0	5	0	0	0	0	0	0	0	0	0	0	0	0	0	0	0	0	0	0	0	0	0	0	0	0	0	0	0	0
SP_124	ACTATTAAACGTTAAAGACATTAACAACAT	0	0	0	0	1	0	1	0	0	0	0	0	0	0	0	0	0	0	0	2	0	0	0	0	0	0	0	0	0	0	0	0	0	0	0	0	0	0	0	0	0	0	0	0	0	0	0	0
SP_125	ACTCACCAGCAACGATGTCTATTTCTGTGC	0	0	1	0	0	0	0	0	0	0	0	0	0	0	0	0	0	0	0	1	0	0	0	0	0	0	0	0	0	0	0	0	0	0	0	0	0	0	0	0	0	0	0	0	0	0	0	0
SP_126	ACTCGATCATTTTTTCAGCTCAAAATTTAG	1	0	0	0	0	1	0	0	0	0	0	0	0	0	0	0	0	0	0	2	0	0	0	0	0	0	0	0	0	0	0	0	0	0	0	0	0	0	0	0	0	0	0	0	0	0	0	0
SP_127	ACTGTATTAGCTCAGAATCAAGCTTGACCC	0	0	0	0	1	0	0	0	0	0	0	0	0	0	0	0	0	0	0	1	0	0	0	0	0	0	0	0	0	0	0	0	0	0	0	0	0	0	0	0	0	0	0	0	0	0	0	0
SP_128	ACTTTAAAGATAAAACAGCTTTAGAAGTCG	0	0	0	0	0	0	0	0	0	1	0	0	1	1	1	0	0	0	0	4	0	0	0	0	0	0	0	0	0	0	0	0	0	0	0	0	0	0	0	0	0	0	0	0	0	0	0	0
SP_129	AGAACAACGAACCTTACATTTTCAATCAAT	0	0	0	0	0	0	0	0	0	0	1	1	0	0	0	1	1	1	0	5	0	0	0	0	0	0	0	0	0	0	0	0	0	0	0	0	0	0	0	0	0	0	0	0	0	0	0	0
SP_130	AGAATAAAGGGTTAGATAGTTCTTGTTTTT	0	0	0	0	0	0	0	1	1	0	0	0	0	0	0	0	0	0	0	2	0	0	0	0	0	0	0	0	0	0	0	0	0	0	0	0	0	0	0	0	0	0	0	0	0	0	0	0
SP_131	AGACCTATAACCACAACTTACTATTTAGTT	1	0	0	0	0	1	0	0	0	0	0	0	0	0	0	0	0	0	0	2	0	0	0	0	0	0	0	0	0	0	0	0	0	0	0	0	0	0	0	0	0	0	0	0	0	0	0	0
SP_132	AGACTGTTTGGTGTAACTATTTATGTCGTA	0	0	0	0	0	0	0	1	1	0	0	0	0	0	0	0	0	0	0	2	0	0	0	0	0	0	0	0	0	0	0	0	0	0	0	0	0	0	0	0	0	0	0	0	0	0	0	0
SP_133	AGATCAAAAGCAGAGTTAGTAGACTCTAAA	0	0	0	0	0	0	0	0	0	0	0	0	0	0	0	0	0	0	1	1	0	0	0	0	0	0	0	0	0	0	0	0	0	0	0	0	0	0	0	0	0	0	0	0	0	0	0	0
SP_134	AGCAAAAAAACTGCAAGCGCTTATTTAG	0	0	1	0	0	0	0	0	0	0	0	0	0	0	0	0	0	0	0	1	0	0	0	0	0	0	0	0	0	0	0	0	0	0	0	0	0	0	0	0	0	0	0	0	0	0	0	0
SP_135	AGGTCAAATAAACGCTAACAACAATAAGAT	0	0	0	0	0	0	0	0	0	0	1	1	0	0	0	1	1	1	0	5	0	0	0	0	0	0	0	0	0	0	0	0	0	0	0	0	0	0	0	0	0	0	0	0	0	0	0	0
SP_136	AGGTTAACTCTTGTGTCTTGAACTATAAAAGTA	0	0	0	0	0	0	0	0	0	0	0	0	0	0	0	0	0	0	0	0	1	0	0	0	0	0	0	0	0	0	0	0	0	0	0	0	0	0	0	0	0	0	0	0	0	0	0	0
SP_137	AGGTTGTTCATGATTGACATTAAAATTAAA	0	0	0	0	0	0	0	0	0	0	0	0	0	0	0	0	0	0	0	0	77	1	1	1	1	1	1	1	1	1	1	1	1	1	1	1	1	1	0	0	1	0	0	1	1	1	1	1
SP_138	AGTGGGTTATTAGGAGCGAACGATTGACA	0	0	1	0	0	0	0	0	0	0	0	0	0	0	0	0	0	0	0	1	0	0	0	0	0	0	0	0	0	0	0	0	0	0	0	0	0	0	0	0	0	0	0	0	0	0	0	0
SP_139	AGTTAACATCAATGTAATAAATTTGACCTA	0	0	0	0	0	0	0	1	1	0	0	0	0	0	0	0	0	0	0	2	0	0	0	0	0	0	0	0	0	0	0	0	0	0	0	0	0	0	0	0	0	0	0	0	0	0	0	0
SP_140	AGTTAATAAGTAACTCATCTATACCACAAA	0	1	0	0	0	0	0	0	0	0	0	0	0	0	0	0	0	0	0	1	0	0	0	0	0	0	0	0	0	0	0	0	0	0	0	0	0	0	0	0	0	0	0	0	0	0	0	0
SP_141	AGTTGGTAAGTTAAACGTAGTTGTATTAGT	0	0	0	0	0	0	0	1	1	0	0	0	0	0	0	0	0	0	0	2	0	0	0	0	0	0	0	0	0	0	0	0	0	0	0	0	0	0	0	0	0	0	0	0	0	0	0	0
SP_142	AGTTTTTTTTGCAGATATTTTTTATTTGTA	0	0	1	0	0	0	0	0	0	0	0	0	0	0	0	0	0	0	0	1	0	0	0	0	0	0	0	0	0	0	0	0	0	0	0	0	0	0	0	0	0	0	0	0	0	0	0	0
SP_143*	ATAAAAACTCAAGAACTATCTAACGCTTTTTG	0	0	0	0	0	0	0	0	0	0	0	0	0	0	0	0	0	0	0	0	6	0	0	0	0	0	0	0	0	1	0	0	0	0	0	0	0	0	0	0	0	0	0	1	0	0	0	0
SP_144	ATAAAAATTTATAAGATCGCTTATGTAGTT	0	0	0	0	0	0	0	1	1	0	0	0	0	0	0	0	0	0	0	2	0	0	0	0	0	0	0	0	0	0	0	0	0	0	0	0	0	0	0	0	0	0	0	0	0	0	0	0
SP_145	ATAAAACATCGGACAAATACGACATTGATA	0	0	0	0	0	0	0	0	0	1	1	1	1	1	1	1	1	0	0	8	0	0	0	0	0	0	0	0	0	0	0	0	0	0	0	0	0	0	0	0	0	0	0	0	0	0	0	0
SP_146	ATAAACTGCAATTTTTTCTCGATGAACCA	0	0	0	0	0	0	1	1	1	0	0	0	0	0	0	0	0	0	0	3	0	0	0	0	0	0	0	0	0	0	0	0	0	0	0	0	0	0	0	0	0	0	0	0	0	0	0	0
SP_147	ATAAAGTCATTAACTCTATCATTATTTTGT	0	0	0	0	1	0	1	0	0	0	0	0	0	0	0	0	0	0	0	2	0	0	0	0	0	0	0	0	0	0	0	0	0	0	0	0	0	0	0	0	0	0	0	0	0	0	0	0
SP_148	ATAAATGCGAATAATGTCCTTGTCGAAGAT	0	0	0	1	0	0	0	0	0	0	0	0	0	0	0	0	0	0	0	1	0	0	0	0	0	0	0	0	0	0	0	0	0	0	0	0	0	0	0	0	0	0	0	0	0	0	0	0
SP_149	ATAAATTTATTGAATTTGATAATCTCGTCT	0	0	0	1	0	0	0	0	0	0	0	0	0	0	0	0	0	0	0	1	0	0	0	0	0	0	0	0	0	0	0	0	0	0	0	0	0	0	0	0	0	0	0	0	0	0	0	0
SP_151	ATAAGTAAATATAATTATGTTAGTCGCCCC	0	0	1	0	0	0	0	0	0	0	0	0	0	0	0	0	0	0	0	1	0	0	0	0	0	0	0	0	0	0	0	0	0	0	0	0	0	0	0	0	0	0	0	0	0	0	0	0
SP_152	ATAATGTAGGTTGTTATAGTATTCGTGGTT	0	1	0	0	0	0	0	0	0	0	0	0	0	0	0	0	0	0	0	1	0	0	0	0	0	0	0	0	0	0	0	0	0	0	0	0	0	0	0	0	0	0	0	0	0	0	0	0
SP_153	ATAATTAAATTTGTCTGTAAATATAAAGAC	0	0	0	0	1	0	1	0	0	0	0	0	0	0	0	0	0	0	0	2	0	0	0	0	0	0	0	0	0	0	0	0	0	0	0	0	0	0	0	0	0	0	0	0	0	0	0	0
SP_154	ATATTTAAAGTTGTTAAATAGCTTAACGGT	0	0	0	0	0	0	0	1	1	0	0	0	0	0	0	0	0	0	0	2	0	0	0	0	0	0	0	0	0	0	0	0	0	0	0	0	0	0	0	0	0	0	0	0	0	0	0	0
SP_155	ATCAAATTTATGCTAACATAAGTTCAACTT	0	0	0	0	0	0	0	0	0	1	1	1	1	1	1	1	1	1	0	9	0	0	0	0	0	0	0	0	0	0	0	0	0	0	0	0	0	0	0	0	0	0	0	0	0	0	0	0
SP_156	ATCAACAACTGTATCAACGCTTTCTAACCG	1	0	0	0	0	1	0	0	0	0	0	0	0	0	0	0	0	0	0	2	0	0	0	0	0	0	0	0	0	0	0	0	0	0	0	0	0	0	0	0	0	0	0	0	0	0	0	0
SP_157	ATCACAACACGATTGATCATGGTATAATCG	0	0	0	0	1	0	1	0	0	0	0	0	0	0	0	0	0	0	0	2	0	0	0	0	0	0	0	0	0	0	0	0	0	0	0	0	0	0	0	0	0	0	0	0	0	0	0	0
SP_158	ATCATATTAAACAAAAATGTCAAGACAAAA	0	0	0	0	0	0	0	0	0	0	1	1	0	0	0	1	1	1	0	5	0	0	0	0	0	0	0	0	0	0	0	0	0	0	0	0	0	0	0	0	0	0	0	0	0	0	0	0
SP_159	ATCCATCACTAGAATTTGGTTAGCACGATC	0	0	0	0	0	0	0	1	1	0	0	0	0	0	0	0	0	0	0	2	0	0	0	0	0	0	0	0	0	0	0	0	0	0	0	0	0	0	0	0	0	0	0	0	0	0	0	0
SP_160	ATCGGAATGTTTTTATTGTTGATCCTGAA	1	0	0	0	0	1	0	0	0	0	0	0	0	0	0	0	0	0	0	2	0	0	0	0	0	0	0	0	0	0	0	0	0	0	0	0	0	0	0	0	0	0	0	0	0	0	0	0
SP_161	ATCGTCAAGTTCGCAGTTTACGCAGCTGGG	0	0	1	0	0	0	0	0	0	0	0	0	0	0	0	0	0	0	0	1	0	0	0	0	0	0	0	0	0	0	0	0	0	0	0	0	0	0	0	0	0	0	0	0	0	0	0	0
SP_162	ATCTCTCTAAAAAGTTGACGATCCATCACC	0	0	0	0	0	0	0	0	0	1	0	0	1	1	1	0	0	0	0	4	0	0	0	0	0	0	0	0	0	0	0	0	0	0	0	0	0	0	0	0	0	0	0	0	0	0	0	0
SP_163	ATCTGCGGGCTTAACATAACCCATTGTTAT	0	0	0	0	0	0	1	0	0	0	0	0	0	0	0	0	0	0	0	1	0	0	0	0	0	0	0	0	0	0	0	0	0	0	0	0	0	0	0	0	0	0	0	0	0	0	0	0
SP_164	ATCTGGTTTTATAAAATATCTAAGCCCTTT	0	0	0	0	1	0	0	0	0	0	0	0	0	0	0	0	0	0	0	1	0	0	0	0	0	0	0	0	0	0	0	0	0	0	0	0	0	0	0	0	0	0	0	0	0	0	0	0
SP_165	ATCTTATTGTTGTTAGCGTTTATTTGACCT	0	0	0	0	0	0	0	0	0	1	0	0	1	1	1	0	0	0	0	4	0	0	0	0	0	0	0	0	0	0	0	0	0	0	0	0	0	0	0	0	0	0	0	0	0	0	0	0
SP_166	ATCTTGTTATTATTAGCGTTTATTTGGCCA	0	0	0	0	0	0	0	0	0	0	0	0	0	0	0	0	0	0	0	0	44	1	1	1	1	1	1	1	1	1	1	1	0	1	1	1	1	1	1	1	1	1	1	1	0	1	1	0
SP_167	ATGCTACCACAACCATGTTCTCTAAAAACA	0	0	0	0	0	0	0	0	0	0	1	1	0	0	0	1	1	1	0	5	0	0	0	0	0	0	0	0	0	0	0	0	0	0	0	0	0	0	0	0	0	0	0	0	0	0	0	0
SP_168	ATGGTGACGAATATAAACCCCAACTTGATC	0	0	0	0	0	0	0	0	0	0	0	0	0	0	0	0	0	0	0	0	56	1	1	1	1	1	1	1	1	1	1	1	1	1	1	1	1	1	1	1	1	1	1	1	1	1	1	1
SP_169	ATGTACTGATAATAAGTGTTTGTATAAATT	0	0	0	0	0	0	1	0	0	0	0	0	0	0	0	0	0	0	0	1	0	0	0	0	0	0	0	0	0	0	0	0	0	0	0	0	0	0	0	0	0	0	0	0	0	0	0	0
SP_170	ATGTTAACTCGATGTATCCTTACGTAATGA	0	0	0	0	0	0	0	1	1	0	0	0	0	0	0	0	0	0	0	2	0	0	0	0	0	0	0	0	0	0	0	0	0	0	0	0	0	0	0	0	0	0	0	0	0	0	0	0
SP_171	ATGTTGAAAAACTTGAAAAACAAGAGATAA	0	0	0	0	0	0	0	0	0	1	1	1	0	1	1	1	1	1	0	8	0	0	0	0	0	0	0	0	0	0	0	0	0	0	0	0	0	0	0	0	0	0	0	0	0	0	0	0
SP_172	ATGTTTCCACATCCGTTGTCTCTAAAGACA	0	0	0	0	0	0	0	0	0	0	0	1	0	0	1	1	0	1	0	4	0	0	0	0	0	0	0	0	0	0	0	0	0	0	0	0	0	0	0	0	0	0	0	0	0	0	0	0
SP_173	ATTAAAATTTAAATTATAAAATTCGCCAGC	0	0	0	0	0	0	0	1	1	0	0	0	0	0	0	0	0	0	0	2	0	0	0	0	0	0	0	0	0	0	0	0	0	0	0	0	0	0	0	0	0	0	0	0	0	0	0	0
SP_174	ATTAACGACACTAACGCAGTTGTAAAAATT	1	0	0	0	0	1	0	0	0	0	0	0	0	0	0	0	0	0	0	2	0	0	0	0	0	0	0	0	0	0	0	0	0	0	0	0	0	0	0	0	0	0	0	0	0	0	0	0
SP_175	ATTAATATTTTTATCAGTGATATTAGCTTC	0	0	0	0	0	0	0	0	0	1	0	0	1	1	1	0	0	0	0	4	0	0	0	0	0	0	0	0	0	0	0	0	0	0	0	0	0	0	0	0	0	0	0	0	0	0	0	0
SP_176	ATTAATTCTTCTGACTTTCAAACTCATCGT	0	0	0	0	1	0	1	0	0	0	0	0	0	0	0	0	0	0	0	2	0	0	0	0	0	0	0	0	0	0	0	0	0	0	0	0	0	0	0	0	0	0	0	0	0	0	0	0
SP_177	ATTAGCAGTACTATTTAGTGCGGTATTAAC	0	0	0	0	0	0	0	0	0	0	1	1	0	0	0	1	1	1	0	5	0	0	0	0	0	0	0	0	0	0	0	0	0	0	0	0	0	0	0	0	0	0	0	0	0	0	0	0
SP_178	ATTATATTGATTGACAAAACCAAAACTTAT	0	0	0	0	1	0	0	0	0	0	0	0	0	0	0	0	0	0	0	1	0	0	0	0	0	0	0	0	0	0	0	0	0	0	0	0	0	0	0	0	0	0	0	0	0	0	0	0
SP_179*	ATTCAATTGCGTTTTTTAAACGTACAAATA	0	0	0	0	0	0	0	0	0	0	0	0	0	0	0	0	0	0	0	0	79	1	1	1	1	1	1	1	1	1	1	1	1	1	1	1	0	1	1	1	1	1	1	1	1	1	1	1
SP_181	ATTCACTACATTATCACAAACCTAACGTTG	0	0	0	0	1	0	1	0	0	0	0	0	0	0	0	0	0	0	0	2	0	0	0	0	0	0	0	0	0	0	0	0	0	0	0	0	0	0	0	0	0	0	0	0	0	0	0	0
SP_182	ATTCATTAACAAAAAAGATGTTAAATAAAC	0	0	0	0	0	0	0	0	0	0	0	0	0	0	0	0	0	0	0	0	60	1	1	1	1	1	1	1	1	1	1	1	1	1	1	1	0	1	1	1	1	1	1	1	1	1	1	1
SP_183	ATTCCCATTATTTCAACCGCACTAGTAGCG	0	0	0	0	1	0	1	0	0	0	0	0	0	0	0	0	0	0	0	2	0	0	0	0	0	0	0	0	0	0	0	0	0	0	0	0	0	0	0	0	0	0	0	0	0	0	0	0
SP_184	ATTCTGCCGCCACGATATCCACGATATCGATTTCAGTTC	0	0	0	0	0	0	0	0	0	0	0	0	0	0	0	0	0	0	0	0	1	0	0	0	0	0	0	0	0	0	0	0	0	0	0	0	0	0	0	0	0	0	0	0	0	0	0	0
SP_185*	ATTCTGCCGCCACGATATCGATTTCAGTTC	0	0	0	0	0	0	0	0	0	0	0	0	0	0	0	0	0	0	0	0	87	1	1	1	1	1	1	1	1	1	1	1	1	1	1	1	1	1	1	1	1	1	1	1	1	1	1	1
SP_187	ATTCTGCCGCCCCACGATATCGATTTCAGAGT	0	0	0	0	0	0	0	0	0	0	0	0	0	0	0	0	0	0	0	0	1	0	0	0	0	0	0	0	0	0	0	0	0	0	0	0	0	0	0	0	0	0	0	0	0	0	0	0
SP_188	ATTCTGCCTTAATGAATTAAAAATCTTATCAG	0	0	0	0	0	0	0	0	0	0	0	0	0	0	0	0	0	0	0	0	1	0	0	0	0	0	0	0	0	0	0	0	0	0	0	0	0	0	0	0	0	0	0	0	0	0	0	0
SP_189	ATTGAGCACTCGCAGAGTTTTGTAAATTGG	0	0	0	0	0	0	0	0	0	0	0	0	0	0	0	1	1	1	0	3	0	0	0	0	0	0	0	0	0	0	0	0	0	0	0	0	0	0	0	0	0	0	0	0	0	0	0	0
SP_190	ATTGATTGAAAATGTAAGGTTCGTTGTTCT	0	0	0	0	0	0	0	0	0	1	0	0	1	1	1	0	0	0	0	4	0	0	0	0	0	0	0	0	0	0	0	0	0	0	0	0	0	0	0	0	0	0	0	0	0	0	0	0
SP_191	ATTTAACAAAGAATGAGATCGAATTGAGT	0	0	0	0	0	0	0	0	0	0	0	0	0	0	0	0	0	0	0	0	77	1	1	0	1	1	1	1	1	0	1	1	1	1	1	1	1	0	1	1	1	1	1	1	1	1	1	1
SP_192*	ATTTAAGAATAAGTAATAGAAATAATCCGA	0	0	0	0	0	0	0	0	0	0	0	1	0	0	1	1	0	1	0	4	0	0	0	0	0	0	0	0	0	0	0	0	0	0	0	0	0	0	0	0	0	0	0	0	0	0	0	0
SP_193	ATTTACGAGCTAATTGGACTTAAGTAAATA	1	0	0	0	0	1	0	0	0	0	0	0	0	0	0	0	0	0	0	2	0	0	0	0	0	0	0	0	0	0	0	0	0	0	0	0	0	0	0	0	0	0	0	0	0	0	0	0
SP_194	ATTTCTCTAAACAGTTGGCGATCCATCACT	0	0	0	0	1	0	0	0	0	0	0	0	0	0	0	0	0	0	0	1	0	0	0	0	0	0	0	0	0	0	0	0	0	0	0	0	0	0	0	0	0	0	0	0	0	0	0	0
SP_195*	ATTTTAAAGATAAAACTGCGCTTGAAGTGG	1	0	0	0	0	1	0	0	0	1	0	0	0	1	0	1	1	0	0	6	0	0	0	0	0	0	0	0	0	0	0	0	0	0	0	0	0	0	0	0	0	0	0	0	0	0	0	0
SP_197	ATTTTAGCGAACCTAACTGATATTGTTACT	1	0	0	0	0	1	0	0	0	0	0	0	0	0	0	0	0	0	0	2	0	0	0	0	0	0	0	0	0	0	0	0	0	0	0	0	0	0	0	0	0	0	0	0	0	0	0	0
SP_198	ATTTTCTCTTGGAAAATTACCAATTATACC	0	0	0	0	0	0	0	1	1	0	0	0	0	0	0	0	0	0	0	2	0	0	0	0	0	0	0	0	0	0	0	0	0	0	0	0	0	0	0	0	0	0	0	0	0	0	0	0
SP_199	ATTTTCTTCTCCTTGATTATTCTCTAACAC	0	0	0	0	1	0	1	0	0	0	0	0	0	0	0	0	0	0	0	2	0	0	0	0	0	0	0	0	0	0	0	0	0	0	0	0	0	0	0	0	0	0	0	0	0	0	0	0
SP_200	ATTTTTGATTTCAAGAAACTAATATCACGC	0	1	0	0	0	0	0	0	0	0	0	0	0	0	0	0	0	0	0	1	0	0	0	0	0	0	0	0	0	0	0	0	0	0	0	0	0	0	0	0	0	0	0	0	0	0	0	0
SP_201	ATTTTTTAAACCCTGTTAAATACATTAATA	0	0	0	0	0	0	0	0	0	1	0	0	1	1	1	0	0	0	0	4	0	0	0	0	0	0	0	0	0	0	0	0	0	0	0	0	0	0	0	0	0	0	0	0	0	0	0	0
SP_202	CAAAAATTAAATTTAATGTTCTTAATGTCT	0	0	0	0	1	0	1	0	0	0	0	0	0	0	0	0	0	0	0	2	0	0	0	0	0	0	0	0	0	0	0	0	0	0	0	0	0	0	0	0	0	0	0	0	0	0	0	0
SP_203	CAAACCGCAAAAGACAAAATATTTATTAAA	0	0	1	0	0	0	0	0	0	0	0	0	0	0	0	0	0	0	0	1	0	0	0	0	0	0	0	0	0	0	0	0	0	0	0	0	0	0	0	0	0	0	0	0	0	0	0	0
SP_204	CAAATAAGCGCTTATATCTATTAAATTTA	0	0	0	1	0	0	0	0	0	0	0	0	0	0	0	0	0	0	0	1	0	0	0	0	0	0	0	0	0	0	0	0	0	0	0	0	0	0	0	0	0	0	0	0	0	0	0	0
SP_205	CAAATCAACAATTCTTTTGTACTCTTCATT	0	0	0	0	0	0	0	0	0	0	1	1	0	0	0	1	1	1	0	5	0	0	0	0	0	0	0	0	0	0	0	0	0	0	0	0	0	0	0	0	0	0	0	0	0	0	0	0
SP_206	CAAATTTAAAACACGTTTATATTTTTGACA	1	0	0	0	0	1	0	0	0	0	0	0	0	0	0	0	0	0	0	2	0	0	0	0	0	0	0	0	0	0	0	0	0	0	0	0	0	0	0	0	0	0	0	0	0	0	0	0
SP_207	CAACACAAACAACTTTCAGCTTATAACATT	0	1	0	0	0	0	0	0	0	0	0	0	0	0	0	0	0	0	0	1	0	0	0	0	0	0	0	0	0	0	0	0	0	0	0	0	0	0	0	0	0	0	0	0	0	0	0	0
SP_208	CAACAGCCGTTGTTAAAATTAAAAAAACTA	0	0	0	0	0	0	0	0	0	0	0	0	0	0	0	0	0	0	0	0	55	1	1	1	1	1	1	1	1	1	1	1	1	1	1	1	1	1	1	1	1	1	1	1	1	1	1	1
SP_209*	CAACTTCAAGCGCAGATTTATCTTTAAAAT	0	0	0	0	0	0	0	0	0	0	0	1	0	0	1	1	0	0	0	3	0	0	0	0	0	0	0	0	0	0	0	0	0	0	0	0	0	0	0	0	0	0	0	0	0	0	0	0
SP_210	CAACTTTTTGTGTTAAATTAGTTAAGTTTT	0	0	0	0	0	0	0	0	0	0	1	1	0	0	0	1	1	1	0	5	0	0	0	0	0	0	0	0	0	0	0	0	0	0	0	0	0	0	0	0	0	0	0	0	0	0	0	0
SP_211	CAAGACATTTTAATGTTACTAAACGGTCTT	0	0	0	0	0	0	0	1	1	0	0	0	0	0	0	0	0	0	0	2	0	0	0	0	0	0	0	0	0	0	0	0	0	0	0	0	0	0	0	0	0	0	0	0	0	0	0	0
SP_212	CAAGATTTTAAATTCTGTTATAATCACCAC	0	0	0	0	0	0	0	1	1	0	0	0	0	0	0	0	0	0	0	2	0	0	0	0	0	0	0	0	0	0	0	0	0	0	0	0	0	0	0	0	0	0	0	0	0	0	0	0
SP_213	CAAGTCGATATAATTAAGCTATTTGATCCTA	0	0	0	0	0	0	0	1	1	0	0	0	0	0	0	0	0	0	0	2	0	0	0	0	0	0	0	0	0	0	0	0	0	0	0	0	0	0	0	0	0	0	0	0	0	0	0	0
SP_214	CAATAAATCAAAAAATTCAAGAATTAAATG	0	0	0	0	0	0	0	0	0	1	0	0	1	1	0	0	1	0	0	4	0	0	0	0	0	0	0	0	0	0	0	0	0	0	0	0	0	0	0	0	0	0	0	0	0	0	0	0
SP_215	CAATAGTTTATATAAACCTGCAAAAAAATA	0	0	0	0	0	0	0	0	0	0	1	1	0	0	0	1	1	1	0	5	0	0	0	0	0	0	0	0	0	0	0	0	0	0	0	0	0	0	0	0	0	0	0	0	0	0	0	0
SP_216	CAATCTCAACTTTAGATCAAAAACTGTTAA	0	0	0	0	0	0	0	0	0	1	0	0	1	1	1	0	0	0	0	4	0	0	0	0	0	0	0	0	0	0	0	0	0	0	0	0	0	0	0	0	0	0	0	0	0	0	0	0
SP_217	CACACACCAAAGATAAGTCGTGACTAGCTC	1	0	0	0	0	1	0	0	0	0	0	0	0	0	0	0	0	0	0	2	0	0	0	0	0	0	0	0	0	0	0	0	0	0	0	0	0	0	0	0	0	0	0	0	0	0	0	0
SP_218	CACACGATAGTGTTAAAAACAAACCCATCG	0	0	0	0	0	0	0	1	1	0	0	0	0	0	0	0	0	0	0	2	0	0	0	0	0	0	0	0	0	0	0	0	0	0	0	0	0	0	0	0	0	0	0	0	0	0	0	0
SP_219	CACACGATTGTCTTAAAGTCAAATCCTTCA	0	0	0	0	0	0	0	1	1	0	0	0	0	0	0	0	0	0	0	2	0	0	0	0	0	0	0	0	0	0	0	0	0	0	0	0	0	0	0	0	0	0	0	0	0	0	0	0
SP_221	CACTACCCCGATTTGCTTATAAACTGTTAC	0	0	0	0	0	0	0	0	0	0	1	1	0	0	0	1	1	1	0	5	0	0	0	0	0	0	0	0	0	0	0	0	0	0	0	0	0	0	0	0	0	0	0	0	0	0	0	0
SP_222	CACTAGTTTTATTTTGTTCAACTTTTTGG	0	0	0	0	0	0	0	0	0	0	1	1	0	0	0	1	1	1	0	5	0	0	0	0	0	0	0	0	0	0	0	0	0	0	0	0	0	0	0	0	0	0	0	0	0	0	0	0
SP_223	CACTGACTACTACAAACTTGATGGGTTTTT	0	0	0	0	0	0	0	0	0	0	0	0	0	0	0	1	1	1	0	3	0	0	0	0	0	0	0	0	0	0	0	0	0	0	0	0	0	0	0	0	0	0	0	0	0	0	0	0
SP_224	CACTTTAACAACACAACAAACTGAGTTAGT	1	0	0	0	0	1	0	0	0	0	0	0	0	0	0	0	0	0	0	2	0	0	0	0	0	0	0	0	0	0	0	0	0	0	0	0	0	0	0	0	0	0	0	0	0	0	0	0
SP_225	CAGATTTTAAGAAAGAACGTTTAATTACAA	0	0	0	0	0	0	0	0	0	0	0	0	0	0	0	0	0	0	0	0	43	1	1	0	1	1	1	1	1	1	1	1	1	1	1	1	0	1	1	1	1	1	1	1	1	1	1	1
SP_226	CAGCGCTTGAAGTCGTTGAAAAGATCAATA	1	0	0	0	0	1	0	0	0	0	0	0	0	0	0	0	0	0	0	2	0	0	0	0	0	0	0	0	0	0	0	0	0	0	0	0	0	0	0	0	0	0	0	0	0	0	0	0
SP_227	CATAATGATATTTATTTGCATCAACTTGCT	0	0	0	0	1	0	0	0	0	0	0	0	0	0	0	0	0	0	0	1	0	0	0	0	0	0	0	0	0	0	0	0	0	0	0	0	0	0	0	0	0	0	0	0	0	0	0	0
SP_228	CATCAACAACAGTATCAACACTTTCAAGTC	0	0	0	0	0	0	0	0	0	1	1	1	1	1	1	1	1	1	0	9	0	0	0	0	0	0	0	0	0	0	0	0	0	0	0	0	0	0	0	0	0	0	0	0	0	0	0	0
SP_229	CATCCAAATCCGCAGGCTTAACATAACCCA	0	0	1	0	0	0	0	0	0	0	0	0	0	0	0	0	0	0	0	1	0	0	0	0	0	0	0	0	0	0	0	0	0	0	0	0	0	0	0	0	0	0	0	0	0	0	0	0
SP_230	CATCTTTAAATAGCTCAGTTAATTTTGTTT	0	0	1	0	0	0	0	0	0	0	0	0	0	0	0	0	0	0	0	1	0	0	0	0	0	0	0	0	0	0	0	0	0	0	0	0	0	0	0	0	0	0	0	0	0	0	0	0
SP_231	CATGTAAATTCCCAAACATCCAAATTTCAA	0	0	0	0	0	0	0	0	0	0	1	1	0	0	0	1	1	1	0	5	0	0	0	0	0	0	0	0	0	0	0	0	0	0	0	0	0	0	0	0	0	0	0	0	0	0	0	0
SP_232	CATGTTTTTTAAATCTGTAACCTTCTTTTT	0	0	0	0	0	0	0	0	0	0	1	1	0	0	0	1	1	1	0	5	0	0	0	0	0	0	0	0	0	0	0	0	0	0	0	0	0	0	0	0	0	0	0	0	0	0	0	0
SP_233	CATTAGCCGATTTTCGCCGTGCAAATTCCC	0	0	0	0	0	0	0	0	0	0	1	1	0	0	0	1	1	1	0	5	0	0	0	0	0	0	0	0	0	0	0	0	0	0	0	0	0	0	0	0	0	0	0	0	0	0	0	0
SP_234	CATTTAACATATTTTGTATATCTGCAAAAT	0	0	0	1	0	0	0	0	0	0	0	0	0	0	0	0	0	0	0	1	0	0	0	0	0	0	0	0	0	0	0	0	0	0	0	0	0	0	0	0	0	0	0	0	0	0	0	0
SP_236	CATTTAATTCTTGAATTTTTTGATTTATTG	0	0	0	0	0	0	0	0	0	0	0	0	0	0	1	1	0	0	0	2	0	0	0	0	0	0	0	0	0	0	0	0	0	0	0	0	0	0	0	0	0	0	0	0	0	0	0	0
SP_237	CCAAAAAGTTGAACAAAATAAAACTAGTG	0	0	0	0	0	0	0	0	0	1	0	0	1	1	1	0	0	0	0	4	0	0	0	0	0	0	0	0	0	0	0	0	0	0	0	0	0	0	0	0	0	0	0	0	0	0	0	0
SP_239	CCAATTTACAAAACTCTGCGAGTGCTCAAT	0	0	0	0	0	0	0	0	0	1	0	0	1	1	1	0	0	0	0	4	0	0	0	0	0	0	0	0	0	0	0	0	0	0	0	0	0	0	0	0	0	0	0	0	0	0	0	0
SP_240	CCCCAAACGACTAACCTTGAATGATTAAATT	0	0	0	0	0	0	0	0	0	0	1	1	0	0	0	1	1	1	0	5	0	0	0	0	0	0	0	0	0	0	0	0	0	0	0	0	0	0	0	0	0	0	0	0	0	0	0	0
SP_241	CCCCCCTATAACAATAGTTAAATCAAATAACG	0	0	0	0	1	0	0	0	0	0	0	0	0	0	0	0	0	0	0	1	0	0	0	0	0	0	0	0	0	0	0	0	0	0	0	0	0	0	0	0	0	0	0	0	0	0	0	0
SP_242	CCGCACTAAATAGTAGTGCTAATATGATAA	0	0	1	0	0	0	0	0	0	0	0	0	0	0	0	0	0	0	0	1	0	0	0	0	0	0	0	0	0	0	0	0	0	0	0	0	0	0	0	0	0	0	0	0	0	0	0	0
SP_243	CCGTACTTATCTACACAAACCACCCATCTT	0	0	0	0	0	0	0	0	0	0	1	1	0	0	0	1	1	1	0	5	0	0	0	0	0	0	0	0	0	0	0	0	0	0	0	0	0	0	0	0	0	0	0	0	0	0	0	0
SP_244*	CCTCAAATTAAAAAAGATATTTTAAAAAGT	0	0	0	0	0	0	0	0	0	1	1	1	1	1	1	1	1	1	0	9	0	0	0	0	0	0	0	0	0	0	0	0	0	0	0	0	0	0	0	0	0	0	0	0	0	0	0	0
SP_245	CCTTGAGCACTTGAACGATGATTAAAATAC	1	0	0	0	0	1	0	0	0	0	0	0	0	0	0	0	0	0	0	2	0	0	0	0	0	0	0	0	0	0	0	0	0	0	0	0	0	0	0	0	0	0	0	0	0	0	0	0
SP_246	CGACTTCTAAAGCTGTTTTATCTTTAAAGT	0	0	0	0	0	0	0	0	0	0	1	1	0	0	0	1	1	1	0	5	0	0	0	0	0	0	0	0	0	0	0	0	0	0	0	0	0	0	0	0	0	0	0	0	0	0	0	0
SP_247	CGATTTACCAAACGAACTCAAACCTATCGA	0	1	0	0	0	0	0	0	0	0	0	0	0	0	0	0	0	0	0	1	0	0	0	0	0	0	0	0	0	0	0	0	0	0	0	0	0	0	0	0	0	0	0	0	0	0	0	0
SP_248	CGCAAACGACTAATCTTGAATGGTTAAATT	0	0	0	0	0	0	0	0	0	0	1	1	0	0	0	1	1	1	0	5	0	0	0	0	0	0	0	0	0	0	0	0	0	0	0	0	0	0	0	0	0	0	0	0	0	0	0	0
SP_249	CGCCTAATAACCCACTACTAAACGCCACCC	0	0	0	0	0	0	0	1	1	0	0	0	0	0	0	0	0	0	0	2	0	0	0	0	0	0	0	0	0	0	0	0	0	0	0	0	0	0	0	0	0	0	0	0	0	0	0	0
SP_250	CGTTCGGTTGAGCCGTAGTTTTCTGTCGTA	0	0	0	0	0	0	0	1	1	0	0	0	0	0	0	0	0	0	0	2	0	0	0	0	0	0	0	0	0	0	0	0	0	0	0	0	0	0	0	0	0	0	0	0	0	0	0	0
SP_251	CGTTTTGATAGAAATCTTGATCAAATATTG	0	1	0	0	0	0	0	0	0	0	0	0	0	0	0	0	0	0	0	1	0	0	0	0	0	0	0	0	0	0	0	0	0	0	0	0	0	0	0	0	0	0	0	0	0	0	0	0
SP_252	CTAATTTGACTAAGTAATACTTGTCGCGCTT	0	0	1	0	0	0	0	0	0	0	0	0	0	0	0	0	0	0	0	1	0	0	0	0	0	0	0	0	0	0	0	0	0	0	0	0	0	0	0	0	0	0	0	0	0	0	0	0
SP_253	CTACACCGTTCGTAATTTGATATGCCGCTT	0	0	0	0	0	0	0	0	0	0	0	1	0	0	0	1	1	1	0	4	0	0	0	0	0	0	0	0	0	0	0	0	0	0	0	0	0	0	0	0	0	0	0	0	0	0	0	0
SP_254	CTACTTCATTAAATCTACCCTCTGGAATAA	0	0	0	0	0	0	0	1	1	0	0	0	0	0	0	0	0	0	0	2	0	0	0	0	0	0	0	0	0	0	0	0	0	0	0	0	0	0	0	0	0	0	0	0	0	0	0	0
SP_255	CTATCATACTAAACCAAAATGTCAAGACAA	0	0	0	0	0	0	0	0	0	0	0	0	0	0	0	1	1	1	0	3	0	0	0	0	0	0	0	0	0	0	0	0	0	0	0	0	0	0	0	0	0	0	0	0	0	0	0	0
SP_256	CTATGATCTTTAAAGCACAAAGTTAAAGAC	0	0	0	0	0	0	0	0	0	1	0	1	0	1	0	1	1	1	0	6	0	0	0	0	0	0	0	0	0	0	0	0	0	0	0	0	0	0	0	0	0	0	0	0	0	0	0	0
SP_257	CTATTAGTCTAAGACATTTAGTCGCATCAT	0	0	0	0	1	0	1	0	0	0	0	0	0	0	0	0	0	0	0	2	0	0	0	0	0	0	0	0	0	0	0	0	0	0	0	0	0	0	0	0	0	0	0	0	0	0	0	0
SP_258	CTATTATTATCTAAGTATTTTTTATATTGT	0	1	0	0	0	0	0	0	0	0	0	0	0	0	0	0	0	0	0	1	0	0	0	0	0	0	0	0	0	0	0	0	0	0	0	0	0	0	0	0	0	0	0	0	0	0	0	0
SP_259	CTATTTTTATATTAATTATAAAACATATTT	0	0	0	0	1	0	1	0	0	0	0	0	0	0	0	0	0	0	0	2	0	0	0	0	0	0	0	0	0	0	0	0	0	0	0	0	0	0	0	0	0	0	0	0	0	0	0	0
SP_261	CTCGGCCCATTCATTCCCACGGCCGATATCA	0	0	0	1	0	0	0	0	0	0	0	0	0	0	0	0	0	0	0	1	0	0	0	0	0	0	0	0	0	0	0	0	0	0	0	0	0	0	0	0	0	0	0	0	0	0	0	0
SP_262	CTCTAATCACTCACGTTTAAGTGTTTTGCG	0	0	0	0	0	0	0	1	1	0	0	0	0	0	0	0	0	0	0	2	0	0	0	0	0	0	0	0	0	0	0	0	0	0	0	0	0	0	0	0	0	0	0	0	0	0	0	0
SP_263	CTGAAAACCATAAAACCGACTTAACTTGAC	0	0	0	0	1	0	1	0	0	0	0	0	0	0	0	0	0	0	0	2	0	0	0	0	0	0	0	0	0	0	0	0	0	0	0	0	0	0	0	0	0	0	0	0	0	0	0	0
SP_264*	CTGATTAATAATAAAGTCAATCTTTCACATT	0	0	0	0	0	0	0	0	0	0	0	0	0	0	0	0	0	0	0	0	16	0	0	0	0	0	0	0	0	0	0	0	0	0	0	0	0	0	0	0	1	0	0	0	0	0	0	0
SP_265	CTGATTCCGGTTGGTAAACTTAACGAACTA	0	0	0	0	0	0	0	0	0	1	0	1	1	1	1	1	1	1	0	8	0	0	0	0	0	0	0	0	0	0	0	0	0	0	0	0	0	0	0	0	0	0	0	0	0	0	0	0
SP_266	CTGATTTTAAAAAAGAACGGCTAATTACAT	0	0	1	0	0	0	0	0	0	0	0	0	0	0	0	0	0	0	0	1	0	0	0	0	0	0	0	0	0	0	0	0	0	0	0	0	0	0	0	0	0	0	0	0	0	0	0	0
SP_267	CTGTAACAGAAATTACAAAAGCGCAAACAC	0	0	0	0	1	0	0	0	0	0	0	0	0	0	0	0	0	0	0	1	0	0	0	0	0	0	0	0	0	0	0	0	0	0	0	0	0	0	0	0	0	0	0	0	0	0	0	0
SP_268	CTTAATAATGCCTACAAAATATTTATATTC	0	0	0	0	1	0	1	0	0	0	0	0	0	0	0	0	0	0	0	2	0	0	0	0	0	0	0	0	0	0	0	0	0	0	0	0	0	0	0	0	0	0	0	0	0	0	0	0
SP_269*	CTTATATAAACGTCATAAACTAAGTTGTATA	0	0	0	0	0	0	0	0	0	0	0	1	0	0	1	1	0	1	0	4	0	0	0	0	0	0	0	0	0	0	0	0	0	0	0	0	0	0	0	0	0	0	0	0	0	0	0	0
SP_270	CTTATATTCATCATCTTGTTTAGTTTCATA	0	0	0	1	0	0	0	0	0	0	0	0	0	0	0	0	0	0	0	1	0	0	0	0	0	0	0	0	0	0	0	0	0	0	0	0	0	0	0	0	0	0	0	0	0	0	0	0
SP_271	CTTCGTCGATCTTTTCTGTTAAATCTTGGGG	0	0	1	0	0	0	0	0	0	0	0	0	0	0	0	0	0	0	0	1	0	0	0	0	0	0	0	0	0	0	0	0	0	0	0	0	0	0	0	0	0	0	0	0	0	0	0	0
SP_272	CTTGTTTATCTTGTTGTTCGTTTTCCATTT	0	0	0	0	0	0	0	0	0	0	0	1	0	0	0	1	1	1	0	4	0	0	0	0	0	0	0	0	0	0	0	0	0	0	0	0	0	0	0	0	0	0	0	0	0	0	0	0
SP_273	CTTTTATCATAATACTTATTGTAAAATTCG	0	0	0	0	0	0	0	1	1	0	0	0	0	0	0	0	0	0	0	2	0	0	0	0	0	0	0	0	0	0	0	0	0	0	0	0	0	0	0	0	0	0	0	0	0	0	0	0
SP_274	CTTTTTGTGCCAATTTACCGTACAAAGAGT	0	0	0	0	0	0	0	1	1	0	0	0	0	0	0	0	0	0	0	2	0	0	0	0	0	0	0	0	0	0	0	0	0	0	0	0	0	0	0	0	0	0	0	0	0	0	0	0
SP_275	CTTTTTTAACGTTTTGAGATAATTCATCGT	0	0	0	0	1	0	1	0	0	0	0	0	0	0	0	0	0	0	0	2	0	0	0	0	0	0	0	0	0	0	0	0	0	0	0	0	0	0	0	0	0	0	0	0	0	0	0	0
SP_276	GAAAACGTCATCTTAACGACTTCGTTGTTG	1	0	0	0	0	1	0	0	0	0	0	0	0	0	0	0	0	0	0	2	0	0	0	0	0	0	0	0	0	0	0	0	0	0	0	0	0	0	0	0	0	0	0	0	0	0	0	0
SP_277*	GAAACGGCCACAAGTTACTTACATACAATT	0	0	0	0	0	0	0	0	0	0	0	0	0	0	0	0	0	0	0	0	73	1	1	1	1	1	1	1	1	1	1	1	1	1	1	1	1	1	0	0	1	0	0	0	1	1	1	1
SP_279	GAAGCTAATATCACTGATAAAAATATTAAT	0	0	0	0	0	0	0	0	0	0	1	1	0	0	0	1	1	1	0	5	0	0	0	0	0	0	0	0	0	0	0	0	0	0	0	0	0	0	0	0	0	0	0	0	0	0	0	0
SP_280	GAATCAAGATAAAAACAAAGTCGTGATCTC	0	0	0	0	0	0	0	1	1	0	0	0	0	0	0	0	0	0	0	2	0	0	0	0	0	0	0	0	0	0	0	0	0	0	0	0	0	0	0	0	0	0	0	0	0	0	0	0
SP_281	GAATTAAATTATCTTTATAAGTAAAATAAA	0	0	0	0	0	0	0	0	0	0	0	0	0	0	0	0	0	0	0	0	64	1	1	1	1	1	1	1	1	1	1	1	1	1	1	1	1	1	0	0	1	0	0	1	0	1	0	0
SP_282	GACAAAACATTCAAAATTAGATCGAGTTTT	0	0	0	0	0	0	0	0	0	0	1	1	0	0	0	1	1	1	0	5	0	0	0	0	0	0	0	0	0	0	0	0	0	0	0	0	0	0	0	0	0	0	0	0	0	0	0	0
SP_283	GACCGAAAAAATATTACCCACGTTTGGTTT	1	0	0	0	0	1	0	0	0	0	0	0	0	0	0	0	0	0	0	2	0	0	0	0	0	0	0	0	0	0	0	0	0	0	0	0	0	0	0	0	0	0	0	0	0	0	0	0
SP_284	GACTCAAAAACGTCTTTGTTCGTCGTTTAA	0	0	0	1	0	0	0	0	0	0	0	0	0	0	0	0	0	0	0	1	0	0	0	0	0	0	0	0	0	0	0	0	0	0	0	0	0	0	0	0	0	0	0	0	0	0	0	0
SP_285	GACTTGAAAGTGTTGATACTGTTGTTGATG	0	0	0	0	0	0	0	0	0	0	0	0	0	0	0	1	1	0	0	2	0	0	0	0	0	0	0	0	0	0	0	0	0	0	0	0	0	0	0	0	0	0	0	0	0	0	0	0
SP_286	GAGACGATTTAAGTCGTAATATTAAGTTTT	0	0	0	0	0	0	0	0	0	0	0	0	0	0	0	1	1	0	0	2	0	0	0	0	0	0	0	0	0	0	0	0	0	0	0	0	0	0	0	0	0	0	0	0	0	0	0	0
SP_287	GATCCAAGAAAAGATGAAATCTTAAGATACTT	0	0	0	0	0	0	0	0	0	1	1	1	0	1	1	1	1	1	0	8	0	0	0	0	0	0	0	0	0	0	0	0	0	0	0	0	0	0	0	0	0	0	0	0	0	0	0	0
SP_288	GATCGTTTTGAGTTATTTCGTTTTTGCTAA	0	0	0	0	0	0	0	0	0	0	1	1	0	0	0	1	1	1	0	5	0	0	0	0	0	0	0	0	0	0	0	0	0	0	0	0	0	0	0	0	0	0	0	0	0	0	0	0
SP_289	GATTAATATATCAAAAACAAAGTTAGGTTA	0	0	0	0	0	0	0	0	0	1	1	0	1	1	1	1	1	1	0	8	0	0	0	0	0	0	0	0	0	0	0	0	0	0	0	0	0	0	0	0	0	0	0	0	0	0	0	0
SP_290*	GATTAATATTTCAAAAACCAAACTAGGTCA	0	0	0	0	0	0	0	0	0	1	0	0	1	1	1	0	0	0	0	4	0	0	0	0	0	0	0	0	0	0	0	0	0	0	0	0	0	0	0	0	0	0	0	0	0	0	0	0
SP_292	GATTATCAGAATACCCAAAACCAAATTTTT	0	0	0	0	0	0	0	0	0	0	1	1	0	0	0	1	1	1	0	5	0	0	0	0	0	0	0	0	0	0	0	0	0	0	0	0	0	0	0	0	0	0	0	0	0	0	0	0
SP_293	GCAACGTTAATAATCTTATTATTATTTACA	0	0	0	0	1	0	0	0	0	0	0	0	0	0	0	0	0	0	0	1	0	0	0	0	0	0	0	0	0	0	0	0	0	0	0	0	0	0	0	0	0	0	0	0	0	0	0	0
SP_294	GCAATAGTTTGTAAGCAAAACGTGGGAGGGG	0	0	0	0	0	0	0	0	0	0	0	0	0	0	0	0	0	0	0	0	6	0	0	0	0	0	0	0	0	1	0	0	0	0	0	0	0	0	0	0	0	0	0	1	0	0	0	0
SP_295	GCAGGTATATATATAACAAGTCAAGCGCGT	1	0	0	0	0	1	0	0	0	0	0	0	0	0	0	0	0	0	0	2	0	0	0	0	0	0	0	0	0	0	0	0	0	0	0	0	0	0	0	0	0	0	0	0	0	0	0	0
SP_296	GCGCGATCACAAGATGCATGATACTTTTGA	0	0	0	1	0	0	0	0	0	0	0	0	0	0	0	0	0	0	0	1	0	0	0	0	0	0	0	0	0	0	0	0	0	0	0	0	0	0	0	0	0	0	0	0	0	0	0	0
SP_297	GCGTAATAGCGATCTCTCGATGTGTTTGAA	0	0	0	0	0	0	0	0	0	0	0	0	0	0	0	1	1	1	0	3	0	0	0	0	0	0	0	0	0	0	0	0	0	0	0	0	0	0	0	0	0	0	0	0	0	0	0	0
SP_298	GCGTGGTCGGCCTAAAATTCCTCGCCGCAC	0	0	0	0	0	0	0	0	0	0	1	1	0	0	0	1	1	1	0	5	0	0	0	0	0	0	0	0	0	0	0	0	0	0	0	0	0	0	0	0	0	0	0	0	0	0	0	0
SP_299	GGGAATTTGCACGGCGAAAATCGGCTAATG	0	0	0	0	0	0	0	0	0	1	0	0	1	1	1	0	0	0	0	4	0	0	0	0	0	0	0	0	0	0	0	0	0	0	0	0	0	0	0	0	0	0	0	0	0	0	0	0
SP_300	GGGGTCGTGATAGCCTTTAATGCCAAGATA	0	0	0	0	1	0	1	0	0	0	0	0	0	0	0	0	0	0	0	2	0	0	0	0	0	0	0	0	0	0	0	0	0	0	0	0	0	0	0	0	0	0	0	0	0	0	0	0
SP_301	GGGTGATTGCGATCTCTCGATGTGTTTGAA	0	0	0	0	0	0	0	0	0	0	0	0	0	0	0	1	1	1	0	3	0	0	0	0	0	0	0	0	0	0	0	0	0	0	0	0	0	0	0	0	0	0	0	0	0	0	0	0
SP_302	GGTAATAGTGTAGGACAGTGGGGTGGTGGA	0	0	0	0	0	0	0	0	0	0	1	1	0	0	0	1	1	1	0	5	0	0	0	0	0	0	0	0	0	0	0	0	0	0	0	0	0	0	0	0	0	0	0	0	0	0	0	0
SP_303	GGTAGTTGGTAATTTGTCTGGTTCACTATT	0	0	1	0	0	0	0	0	0	0	0	0	0	0	0	0	0	0	0	1	0	0	0	0	0	0	0	0	0	0	0	0	0	0	0	0	0	0	0	0	0	0	0	0	0	0	0	0
SP_304	GGTGATCTACCAAACGAACTCAAACCCATT	0	1	0	0	0	0	0	0	0	0	0	0	0	0	0	0	0	0	0	1	0	0	0	0	0	0	0	0	0	0	0	0	0	0	0	0	0	0	0	0	0	0	0	0	0	0	0	0
SP_305	GGTGATGGATCGTCAACTTTTTAGAGAGAT	0	0	0	0	0	0	0	0	0	0	1	1	0	0	0	1	1	1	0	5	0	0	0	0	0	0	0	0	0	0	0	0	0	0	0	0	0	0	0	0	0	0	0	0	0	0	0	0
SP_306	GTAACAGTTTATAAGCAAATCGGGGTAGTG	0	0	0	0	0	0	0	0	0	1	0	0	1	1	1	0	0	0	0	4	0	0	0	0	0	0	0	0	0	0	0	0	0	0	0	0	0	0	0	0	0	0	0	0	0	0	0	0
SP_307	GTAAGTTGTCGATCTCTTCACTAACGACAG	0	0	0	0	0	0	0	0	0	0	0	0	0	0	0	0	0	0	0	0	5	0	0	0	0	0	0	0	0	1	0	0	0	0	0	0	0	0	0	0	0	0	0	1	0	0	0	0
SP_308	GTAATACTCAAGAACTGCATCGCGCAAGTC	0	0	0	0	0	0	0	0	0	0	0	0	0	0	0	0	0	0	0	0	47	1	1	1	1	1	1	1	1	1	1	1	1	1	1	1	0	1	1	1	1	1	1	1	0	1	0	0
SP_309	GTAATGTTTGGAATTGTTAACTTGTCACTT	1	0	0	0	0	1	0	0	0	0	0	0	0	0	0	0	0	0	0	2	0	0	0	0	0	0	0	0	0	0	0	0	0	0	0	0	0	0	0	0	0	0	0	0	0	0	0	0
SP_310	GTAGTTCGTTAAATTTACCAACCGGAATTA	0	0	0	0	1	0	1	0	0	0	0	0	0	0	0	0	0	0	0	2	0	0	0	0	0	0	0	0	0	0	0	0	0	0	0	0	0	0	0	0	0	0	0	0	0	0	0	0
SP_311	GTAGTTGTTATAACTGTCTGTATTATAGTG	0	0	0	0	1	0	0	0	0	0	0	0	0	0	0	0	0	0	0	1	0	0	0	0	0	0	0	0	0	0	0	0	0	0	0	0	0	0	0	0	0	0	0	0	0	0	0	0
SP_312	GTATTCTGGTAACTTTGATTTACGTGAAGA	0	0	0	0	0	0	0	0	0	0	0	0	0	0	1	0	0	0	0	1	0	0	0	0	0	0	0	0	0	0	0	0	0	0	0	0	0	0	0	0	0	0	0	0	0	0	0	0
SP_313	GTCAGTTAAATTTCTTAAATCTTCTAGTTC	0	1	0	0	0	0	0	0	0	0	0	0	0	0	0	0	0	0	0	1	0	0	0	0	0	0	0	0	0	0	0	0	0	0	0	0	0	0	0	0	0	0	0	0	0	0	0	0
SP_314	GTCTATACAACTTAGTTTATGATGTTTATG	0	0	0	0	1	0	1	0	0	0	0	0	0	0	0	0	0	0	0	2	0	0	0	0	0	0	0	0	0	0	0	0	0	0	0	0	0	0	0	0	0	0	0	0	0	0	0	0
SP_315	GTCTCAAAAACAATATCAATCAGGTTCACT	0	0	0	1	0	0	0	0	0	0	0	0	0	0	0	0	0	0	0	1	0	0	0	0	0	0	0	0	0	0	0	0	0	0	0	0	0	0	0	0	0	0	0	0	0	0	0	0
SP_316	GTCTTAATTCAAGACGAATTAGCTTATTT	0	1	0	0	0	0	0	0	0	0	0	0	0	0	0	0	0	0	0	1	0	0	0	0	0	0	0	0	0	0	0	0	0	0	0	0	0	0	0	0	0	0	0	0	0	0	0	0
SP_317	GTCTTGGTTATACTAATAACCCGGATTTT	0	1	0	0	0	0	0	0	0	0	0	0	0	0	0	0	0	0	0	1	0	0	0	0	0	0	0	0	0	0	0	0	0	0	0	0	0	0	0	0	0	0	0	0	0	0	0	0
SP_318	GTCTTTAACTTTGTGCTTTAAAGATCATAG	0	0	0	0	0	0	0	0	0	0	0	1	0	0	1	0	0	1	0	3	0	0	0	0	0	0	0	0	0	0	0	0	0	0	0	0	0	0	0	0	0	0	0	0	0	0	0	0
SP_319	GTGACTTGTCGTTAATGATGGTGTTGTAGT	0	0	0	0	0	0	0	0	0	1	0	0	1	1	1	0	0	0	0	4	0	0	0	0	0	0	0	0	0	0	0	0	0	0	0	0	0	0	0	0	0	0	0	0	0	0	0	0
SP_320	GTGCGGCGAGGAATTTTAGGCCGACCACGC	0	0	0	0	0	0	0	0	0	1	0	0	1	1	1	0	0	0	0	4	0	0	0	0	0	0	0	0	0	0	0	0	0	0	0	0	0	0	0	0	0	0	0	0	0	0	0	0
SP_321	GTTAATACCGCACTAAATAGTACTGCTAAT	0	0	0	0	0	0	0	0	0	1	0	0	1	1	1	0	0	0	0	4	0	0	0	0	0	0	0	0	0	0	0	0	0	0	0	0	0	0	0	0	0	0	0	0	0	0	0	0
SP_322	GTTATGCAGATAAGTTTCACACCGACTACT	0	0	0	0	0	0	0	1	1	0	0	0	0	0	0	0	0	0	0	2	0	0	0	0	0	0	0	0	0	0	0	0	0	0	0	0	0	0	0	0	0	0	0	0	0	0	0	0
SP_323	GTTATTTTTCAATAAACTAATCTATTGTAT	0	1	0	0	0	0	0	0	0	0	0	0	0	0	0	0	0	0	0	1	0	0	0	0	0	0	0	0	0	0	0	0	0	0	0	0	0	0	0	0	0	0	0	0	0	0	0	0
SP_324	GTTGAGAGGGAGTATCGAAACTTTATGGTT	0	0	0	0	1	0	0	0	0	0	0	0	0	0	0	0	0	0	0	1	0	0	0	0	0	0	0	0	0	0	0	0	0	0	0	0	0	0	0	0	0	0	0	0	0	0	0	0
SP_325*	GTTGAGCTAATTGGACTTAAAGCAAATATT	0	0	0	0	0	0	0	1	1	0	0	0	0	0	0	0	0	0	0	2	5	0	0	0	0	0	0	0	0	1	0	0	0	0	0	0	0	0	0	0	0	0	0	1	0	0	0	0
SP_326	GTTGTCATGATAGCCTTTAACGCCTATATA	0	0	0	0	1	0	1	0	0	0	0	0	0	0	0	0	0	0	0	2	0	0	0	0	0	0	0	0	0	0	0	0	0	0	0	0	0	0	0	0	0	0	0	0	0	0	0	0
SP_327	GTTTAATGGTTATGACCAGATTTTGATACC	1	0	0	0	0	1	0	0	0	0	0	0	0	0	0	0	0	0	0	2	0	0	0	0	0	0	0	0	0	0	0	0	0	0	0	0	0	0	0	0	0	0	0	0	0	0	0	0
SP_328	GTTTGGTGTAGCTGTTTATGTCGTAAAGGT	0	0	0	1	0	0	0	0	0	0	0	0	0	0	0	0	0	0	0	1	0	0	0	0	0	0	0	0	0	0	0	0	0	0	0	0	0	0	0	0	0	0	0	0	0	0	0	0
SP_329*	GTTTTGCTTATAAATTAATTTTTAAAAAATGGTTTA	0	0	0	0	0	0	0	0	0	0	0	0	0	0	0	0	0	0	0	0	2	0	0	0	0	0	0	0	0	0	0	0	0	0	0	0	0	0	0	0	0	0	0	0	0	0	0	0
SP_330*	GTTTTGCTTATAAATTGTTACAAGACTTCT	0	0	0	0	0	0	0	0	0	0	0	0	0	0	0	0	0	0	0	0	84	1	1	1	1	1	1	1	1	1	1	1	1	1	1	1	1	1	1	1	1	1	1	1	1	1	1	1
SP_332	GTTTTGTCAAAATTAAATGTTACGGACTTA	0	0	0	0	0	0	0	1	1	0	0	0	0	0	0	0	0	0	0	2	0	0	0	0	0	0	0	0	0	0	0	0	0	0	0	0	0	0	0	0	0	0	0	0	0	0	0	0
SP_333	TAAAAAAGATTGAATTCTTCTTCTCGATCA	0	0	0	0	1	0	0	0	0	0	0	0	0	0	0	0	0	0	0	1	0	0	0	0	0	0	0	0	0	0	0	0	0	0	0	0	0	0	0	0	0	0	0	0	0	0	0	0
SP_334	TAAAAACAAAAAATGAGCTGACTTTGAACA	0	0	0	0	1	0	1	0	0	0	0	0	0	0	0	0	0	0	0	2	0	0	0	0	0	0	0	0	0	0	0	0	0	0	0	0	0	0	0	0	0	0	0	0	0	0	0	0
SP_335	TAAAAACCGCTATGTTCTTGTTATTTACGT	0	0	0	0	0	0	0	0	0	0	1	1	0	0	0	1	1	1	0	5	0	0	0	0	0	0	0	0	0	0	0	0	0	0	0	0	0	0	0	0	0	0	0	0	0	0	0	0
SP_336	TAAAATAATGGAAAATTTAGGAATCAAACA	0	1	0	0	0	0	0	0	0	0	0	0	0	0	0	0	0	0	0	1	0	0	0	0	0	0	0	0	0	0	0	0	0	0	0	0	0	0	0	0	0	0	0	0	0	0	0	0
SP_337	TAAAATTTAATTTTGAAGAAAATAGATTAG	0	0	0	0	1	0	0	0	0	0	0	0	0	0	0	0	0	0	0	1	0	0	0	0	0	0	0	0	0	0	0	0	0	0	0	0	0	0	0	0	0	0	0	0	0	0	0	0
SP_338	TAAACCCCAAAAACAGCTTCTAATTTTACC	0	0	0	0	1	0	1	0	0	0	0	0	0	0	0	0	0	0	0	2	0	0	0	0	0	0	0	0	0	0	0	0	0	0	0	0	0	0	0	0	0	0	0	0	0	0	0	0
SP_339	TAAACCGTTATGTTTTCTCAAAATTGTACA	0	1	0	0	0	0	0	0	0	0	0	0	0	0	0	0	0	0	0	1	0	0	0	0	0	0	0	0	0	0	0	0	0	0	0	0	0	0	0	0	0	0	0	0	0	0	0	0
SP_340	TAAAGTCCATTAAGCTAACAATTTTACTCA	0	0	0	0	0	0	0	1	1	0	0	0	0	0	0	0	0	0	0	2	0	0	0	0	0	0	0	0	0	0	0	0	0	0	0	0	0	0	0	0	0	0	0	0	0	0	0	0
SP_341	TAAATAATGTAATTATATCACGTTTGTCAA	0	0	0	0	0	0	0	0	0	1	0	0	1	1	1	0	0	0	0	4	0	0	0	0	0	0	0	0	0	0	0	0	0	0	0	0	0	0	0	0	0	0	0	0	0	0	0	0
SP_342	TAAATAATTTACTCGCATTAACTTTAGCTA	0	0	0	0	0	0	0	1	1	0	0	0	0	0	0	0	0	0	0	2	0	0	0	0	0	0	0	0	0	0	0	0	0	0	0	0	0	0	0	0	0	0	0	0	0	0	0	0
SP_343	TAAATGTTGACAAAACACTTGGAATGTTGT	0	0	0	0	0	0	0	1	1	0	0	0	0	0	0	0	0	0	0	2	0	0	0	0	0	0	0	0	0	0	0	0	0	0	0	0	0	0	0	0	0	0	0	0	0	0	0	0
SP_344	TAACATCGACACAAATAAGTTAGTTTCAAA	0	0	0	0	0	0	0	0	0	0	0	0	0	0	0	0	0	0	1	1	0	0	0	0	0	0	0	0	0	0	0	0	0	0	0	0	0	0	0	0	0	0	0	0	0	0	0	0
SP_345*	TAATAATCTTAATTTTAGTGTGTTTGTCGT	0	0	0	0	0	0	0	0	0	0	0	0	0	0	0	0	0	0	0	0	66	1	1	1	1	1	1	1	1	1	1	1	0	1	1	1	1	1	0	0	1	0	0	1	0	1	0	0
SP_347	TAATGAAGAAGTTGCAAAAGGTGAAGGTTG	0	0	0	0	1	0	0	0	0	0	0	0	0	0	0	0	0	0	0	1	0	0	0	0	0	0	0	0	0	0	0	0	0	0	0	0	0	0	0	0	0	0	0	0	0	0	0	0
SP_348*	TAATTAATCGCGATAATACAATGTATTTTG	0	0	0	0	0	0	0	0	0	0	0	0	0	0	0	0	0	0	0	0	41	1	1	0	1	1	1	1	1	1	1	1	1	1	1	1	1	1	0	0	1	0	0	0	1	0	1	1
SP_351	TACAAACTCCAATTTACAAAACTGTAACGT	0	0	0	0	0	0	0	0	0	1	0	1	1	1	0	1	1	1	0	7	0	0	0	0	0	0	0	0	0	0	0	0	0	0	0	0	0	0	0	0	0	0	0	0	0	0	0	0
SP_352	TACGTCGTTTAACTTTTTGGTTCTAAAGAG	0	0	0	0	0	0	0	1	1	0	0	0	0	0	0	0	0	0	0	2	0	0	0	0	0	0	0	0	0	0	0	0	0	0	0	0	0	0	0	0	0	0	0	0	0	0	0	0
SP_353	TAGAACAAATTAATCGAGATTTGCAACTTC	0	0	0	0	0	0	0	1	1	0	0	0	0	0	0	0	0	0	0	2	0	0	0	0	0	0	0	0	0	0	0	0	0	0	0	0	0	0	0	0	0	0	0	0	0	0	0	0
SP_354	TAGAATCTTTGTTAAATAGGGGTCGCGTTT	0	0	0	0	0	0	0	0	0	1	1	0	1	1	1	1	1	0	0	7	0	0	0	0	0	0	0	0	0	0	0	0	0	0	0	0	0	0	0	0	0	0	0	0	0	0	0	0
SP_355	TAGAGTTTTTCAAAAATGCTTACATGAATA	0	0	0	0	0	0	0	0	0	1	0	0	1	1	1	0	0	0	0	4	0	0	0	0	0	0	0	0	0	0	0	0	0	0	0	0	0	0	0	0	0	0	0	0	0	0	0	0
SP_356	TAGCATAAATTTGATTAACAAATTGTGTAT	0	0	0	1	0	0	0	0	0	0	0	0	0	0	0	0	0	0	0	1	0	0	0	0	0	0	0	0	0	0	0	0	0	0	0	0	0	0	0	0	0	0	0	0	0	0	0	0
SP_357	TAGGCTATTGAGATTTAGAAACACAAGGAA	0	0	0	0	0	0	0	0	0	1	0	0	1	1	1	0	0	0	0	4	0	0	0	0	0	0	0	0	0	0	0	0	0	0	0	0	0	0	0	0	0	0	0	0	0	0	0	0
SP_358	TAGGGGTGGAGATTTGTGATATCGGCTGTG	0	0	0	1	0	0	0	0	0	0	0	0	0	0	0	0	0	0	0	1	0	0	0	0	0	0	0	0	0	0	0	0	0	0	0	0	0	0	0	0	0	0	0	0	0	0	0	0
SP_359	TAGTGTATTTTAACCACCGTTCAAGCGCTC	0	0	0	0	0	0	0	0	0	0	0	0	0	0	0	0	0	0	0	0	8	0	0	0	0	0	0	0	0	1	0	0	0	0	0	0	0	0	0	0	0	0	0	1	0	0	0	0
SP_360*	TAGTTAAAATTAATTTTTAAAGGATGGTTTA	0	0	0	0	0	0	0	0	0	0	0	0	0	0	0	0	0	0	0	0	53	1	1	1	1	1	1	1	1	1	1	1	0	1	1	1	1	1	0	0	1	0	0	0	0	1	0	0
SP_363	TAGTTCGTTAAGTTTACCAACCGGAATCAG	0	0	0	0	0	0	0	0	0	0	0	0	0	0	0	1	1	0	0	2	0	0	0	0	0	0	0	0	0	0	0	0	0	0	0	0	0	0	0	0	0	0	0	0	0	0	0	0
SP_364	TAGTTGATAGTTATTTAGACTATTTTGCTG	1	0	0	0	0	1	0	0	0	0	0	0	0	0	0	0	0	0	0	2	0	0	0	0	0	0	0	0	0	0	0	0	0	0	0	0	0	0	0	0	0	0	0	0	0	0	0	0
SP_365	TAGTTTGTAATTAACTTCTCTATTTTCTTC	0	0	0	0	1	0	1	0	0	0	0	0	0	0	0	0	0	0	0	2	0	0	0	0	0	0	0	0	0	0	0	0	0	0	0	0	0	0	0	0	0	0	0	0	0	0	0	0
SP_366	TATACAACTTAGTTTATGACGTTTATATAA	0	0	0	0	0	0	0	0	0	1	0	0	1	0	0	0	1	0	0	3	0	0	0	0	0	0	0	0	0	0	0	0	0	0	0	0	0	0	0	0	0	0	0	0	0	0	0	0
SP_367	TATAGAACCTGTTGCTCTATTTGCTTTTGA	0	0	0	0	0	0	0	1	1	0	0	0	0	0	0	0	0	0	0	2	0	0	0	0	0	0	0	0	0	0	0	0	0	0	0	0	0	0	0	0	0	0	0	0	0	0	0	0
SP_368	TATATTCCCTCATATGAATTATATCACATA	0	0	0	0	1	0	0	0	0	0	0	0	0	0	0	0	0	0	0	1	0	0	0	0	0	0	0	0	0	0	0	0	0	0	0	0	0	0	0	0	0	0	0	0	0	0	0	0
SP_369	TATCAATGTCGTATTTGTCCGATGTTTTAT	0	0	0	0	0	0	0	0	0	0	0	0	0	0	0	1	1	1	0	3	0	0	0	0	0	0	0	0	0	0	0	0	0	0	0	0	0	0	0	0	0	0	0	0	0	0	0	0
SP_370	TATCCCCGAAAACATAAAAAACATTCAATG	1	0	0	0	0	1	0	0	0	0	0	0	0	0	0	0	0	0	0	2	0	0	0	0	0	0	0	0	0	0	0	0	0	0	0	0	0	0	0	0	0	0	0	0	0	0	0	0
SP_371	TATTAATGTATTTAACAGGGTTTAAAAAAT	0	0	0	0	0	0	0	0	0	0	1	1	0	0	0	1	1	1	0	5	0	0	0	0	0	0	0	0	0	0	0	0	0	0	0	0	0	0	0	0	0	0	0	0	0	0	0	0
SP_372	TATTACAGATATAAAAGAAATTAAAAAGAT	0	0	0	0	0	0	0	1	1	0	0	0	0	0	0	0	0	0	0	2	0	0	0	0	0	0	0	0	0	0	0	0	0	0	0	0	0	0	0	0	0	0	0	0	0	0	0	0
SP_373	TATTCATGTAAGCATTTTTGAAAAACTCTA	0	0	0	0	0	0	0	0	0	0	0	1	0	0	0	1	1	1	0	4	0	0	0	0	0	0	0	0	0	0	0	0	0	0	0	0	0	0	0	0	0	0	0	0	0	0	0	0
SP_374	TATTGATCTCTTCCATTAAATCGTTATTAT	0	0	0	0	1	0	1	0	0	0	0	0	0	0	0	0	0	0	0	2	0	0	0	0	0	0	0	0	0	0	0	0	0	0	0	0	0	0	0	0	0	0	0	0	0	0	0	0
SP_375	TATTGCATCTACGTCAATTTGTTCATTTTT	0	0	0	0	1	0	0	0	0	0	0	0	0	0	0	0	0	0	0	1	0	0	0	0	0	0	0	0	0	0	0	0	0	0	0	0	0	0	0	0	0	0	0	0	0	0	0	0
SP_376	TATTTGTCAATAAGCCGTCTTGAGTTCGTT	0	0	0	0	0	0	0	1	1	0	0	0	0	0	0	0	0	0	0	2	0	0	0	0	0	0	0	0	0	0	0	0	0	0	0	0	0	0	0	0	0	0	0	0	0	0	0	0
SP_377	TATTTTTTAAATGTGTAACCTTCTTTTTCA	0	0	0	0	0	0	0	1	1	0	0	0	0	0	0	0	0	0	0	2	0	0	0	0	0	0	0	0	0	0	0	0	0	0	0	0	0	0	0	0	0	0	0	0	0	0	0	0
SP_378	TATTTTTTTGCAGGTTTATATAAACTATTG	0	0	0	0	0	0	0	0	0	1	0	0	1	1	1	0	0	0	0	4	0	0	0	0	0	0	0	0	0	0	0	0	0	0	0	0	0	0	0	0	0	0	0	0	0	0	0	0
SP_379	TCAAAATCTTGTTTAATACGTTCTACGTTT	0	0	0	0	0	0	0	0	0	1	0	0	1	1	1	0	0	0	0	4	0	0	0	0	0	0	0	0	0	0	0	0	0	0	0	0	0	0	0	0	0	0	0	0	0	0	0	0
SP_380	TCAAACGAAAAAATACTTTTGGCGACAACA	0	0	0	0	0	0	0	0	0	1	0	1	1	1	1	1	1	1	0	8	0	0	0	0	0	0	0	0	0	0	0	0	0	0	0	0	0	0	0	0	0	0	0	0	0	0	0	0
SP_381	TCAATAGCACTTGCCGCGCTTTTGATGTGA	0	0	0	0	0	0	0	0	0	0	0	0	0	0	0	1	1	1	0	3	0	0	0	0	0	0	0	0	0	0	0	0	0	0	0	0	0	0	0	0	0	0	0	0	0	0	0	0
SP_382	TCAATATTTACTTTAAGTCCAATTAGCTCA	0	0	0	1	0	0	0	0	0	0	0	0	0	0	0	0	0	0	0	1	0	0	0	0	0	0	0	0	0	0	0	0	0	0	0	0	0	0	0	0	0	0	0	0	0	0	0	0
SP_383*	TCACATCAAAAGCGCGGCAAGTGCTATTGA	0	0	0	0	0	0	0	0	0	1	1	1	1	1	1	1	1	0	0	8	0	0	0	0	0	0	0	0	0	0	0	0	0	0	0	0	0	0	0	0	0	0	0	0	0	0	0	0
SP_385	TCAGATAATTCTTCAACTGCAACAACGTTA	0	0	0	0	0	0	0	0	0	0	0	0	0	0	0	0	0	0	0	0	3	0	0	0	0	0	0	0	0	1	0	0	0	0	0	0	0	0	0	0	0	0	0	1	0	0	0	0
SP_386	TCATTAAAACGAGAATATTTAGTTCATAAA	0	1	0	0	0	0	0	0	0	0	0	0	0	0	0	0	0	0	0	1	0	0	0	0	0	0	0	0	0	0	0	0	0	0	0	0	0	0	0	0	0	0	0	0	0	0	0	0
SP_387*	TCATTAAATGTCGATCAAAAAATAAGTACA	0	0	0	0	0	0	0	0	0	1	0	0	1	1	1	0	0	0	0	4	0	0	0	0	0	0	0	0	0	0	0	0	0	0	0	0	0	0	0	0	0	0	0	0	0	0	0	0
SP_388	TCCAAATCAGCTGGTTTAACATAGCCCATT	0	0	0	1	0	0	0	0	0	0	0	0	0	0	0	0	0	0	0	1	0	0	0	0	0	0	0	0	0	0	0	0	0	0	0	0	0	0	0	0	0	0	0	0	0	0	0	0
SP_389*	TCCACCACCCCACTGTCCTACACTATTACC	0	0	0	0	0	0	0	0	0	1	0	0	1	1	1	0	0	0	0	4	0	0	0	0	0	0	0	0	0	0	0	0	0	0	0	0	0	0	0	0	0	0	0	0	0	0	0	0
SP_391	TCCCATACAAAACCCGTCTTTGGACGGGTT	0	0	0	0	0	0	0	1	1	0	0	0	0	0	0	0	0	0	0	2	0	0	0	0	0	0	0	0	0	0	0	0	0	0	0	0	0	0	0	0	0	0	0	0	0	0	0	0
SP_392*	TCCCATTCTATTTTAACGTTTGAAAATGAA	0	0	0	0	0	0	0	0	0	1	0	0	1	1	1	0	0	0	0	4	0	0	0	0	0	0	0	0	0	0	0	0	0	0	0	0	0	0	0	0	0	0	0	0	0	0	0	0
SP_394	TCGAAGTAGGCAAAACTTAATATTACGACT	0	0	0	0	0	0	0	1	1	0	0	0	0	0	0	0	0	0	0	2	0	0	0	0	0	0	0	0	0	0	0	0	0	0	0	0	0	0	0	0	0	0	0	0	0	0	0	0
SP_395	TCGATAGGTTTGAGTTCGTTTGGTAAATCG	0	0	0	0	0	0	0	0	0	0	0	0	0	0	0	0	0	0	1	1	0	0	0	0	0	0	0	0	0	0	0	0	0	0	0	0	0	0	0	0	0	0	0	0	0	0	0	0
SP_396	TCGCGCGAAGAATAGTATAACACTTGTTTA	0	0	0	0	0	0	0	1	1	0	0	0	0	0	0	0	0	0	0	2	0	0	0	0	0	0	0	0	0	0	0	0	0	0	0	0	0	0	0	0	0	0	0	0	0	0	0	0
SP_397	TCGGATTATTTCTATTACTTATTCTTAAAT	0	0	0	0	0	0	0	0	0	1	0	0	0	1	0	1	1	0	0	4	0	0	0	0	0	0	0	0	0	0	0	0	0	0	0	0	0	0	0	0	0	0	0	0	0	0	0	0
SP_398	TCGGTTATTGAGATCTTGAAACACAAGGAA	0	0	0	0	0	0	0	0	0	1	1	1	1	1	1	1	1	0	0	8	0	0	0	0	0	0	0	0	0	0	0	0	0	0	0	0	0	0	0	0	0	0	0	0	0	0	0	0
SP_399*	TCTAATACCCCATTTGAATTTGAAAATACA	0	0	0	0	0	0	0	0	0	1	1	1	1	1	1	1	1	0	0	8	0	0	0	0	0	0	0	0	0	0	0	0	0	0	0	0	0	0	0	0	0	0	0	0	0	0	0	0
SP_401	TCTACAAATTGTCAACATATACCGACCCAA	0	0	0	0	1	0	1	0	0	0	0	0	0	0	0	0	0	0	0	2	0	0	0	0	0	0	0	0	0	0	0	0	0	0	0	0	0	0	0	0	0	0	0	0	0	0	0	0
SP_402	TCTTAATCAATGAACCCGCACCATATTTTA	0	0	0	0	1	0	1	1	1	0	0	0	0	0	0	0	0	0	0	4	0	0	0	0	0	0	0	0	0	0	0	0	0	0	0	0	0	0	0	0	0	0	0	0	0	0	0	0
SP_403	TCTTCACGTAAATCAAAGTTACCAGAATAC	0	0	0	0	0	0	0	0	0	1	0	0	1	0	0	0	1	0	0	3	0	0	0	0	0	0	0	0	0	0	0	0	0	0	0	0	0	0	0	0	0	0	0	0	0	0	0	0
SP_404	TCTTGTGTCTTGAAACTTGCTATAAAAGTA	0	0	0	0	0	0	0	0	0	0	0	0	0	0	0	0	0	0	0	0	48	1	1	1	1	1	1	1	1	1	1	1	1	1	1	1	1	1	1	1	1	1	1	1	1	1	1	1
SP_405	TGAATCCATAGGAATTATTTCATCAAAAAT	1	0	0	0	0	1	0	0	0	0	0	0	0	0	0	0	0	0	0	2	0	0	0	0	0	0	0	0	0	0	0	0	0	0	0	0	0	0	0	0	0	0	0	0	0	0	0	0
SP_406	TGAATTTAATGTTCTTAGTCTCTTTAATAT	0	0	0	0	0	0	1	0	0	0	0	0	0	0	0	0	0	0	0	1	0	0	0	0	0	0	0	0	0	0	0	0	0	0	0	0	0	0	0	0	0	0	0	0	0	0	0	0
SP_407	TGACCTAGTTTGGTTTTTGAAATATTAATC	0	0	0	0	0	0	0	0	0	0	0	1	0	0	0	1	1	1	0	4	0	0	0	0	0	0	0	0	0	0	0	0	0	0	0	0	0	0	0	0	0	0	0	0	0	0	0	0
SP_408	TGACTTTAAATGATATCCGCAACATTGATA	0	0	0	0	0	0	0	1	1	0	0	0	0	0	0	0	0	0	0	2	0	0	0	0	0	0	0	0	0	0	0	0	0	0	0	0	0	0	0	0	0	0	0	0	0	0	0	0
SP_409	TGATCACCTTCAACTTTAAACCCAAAATTT	0	0	0	0	1	0	1	0	0	0	0	0	0	0	0	0	0	0	0	2	0	0	0	0	0	0	0	0	0	0	0	0	0	0	0	0	0	0	0	0	0	0	0	0	0	0	0	0
SP_410	TGATCAGAGTTATGCAGAATCATTATCT	1	0	0	0	0	1	0	0	0	0	0	0	0	0	0	0	0	0	0	2	0	0	0	0	0	0	0	0	0	0	0	0	0	0	0	0	0	0	0	0	0	0	0	0	0	0	0	0
SP_411	TGATGTCTTTTGAATCAAGATAAAAACAAA	0	0	0	0	0	0	0	0	0	0	0	1	0	0	0	1	1	1	0	4	0	0	0	0	0	0	0	0	0	0	0	0	0	0	0	0	0	0	0	0	0	0	0	0	0	0	0	0
SP_412	TGATTAATAATAAAGTCAATCTTTAATCTTTCACATT	0	0	0	0	0	0	0	0	0	0	0	0	0	0	0	0	0	0	0	0	1	0	0	0	0	0	0	0	0	0	0	0	0	0	0	0	0	0	0	0	0	0	0	0	0	0	0	0
SP_416	TGATTGTTATTATTAGCGTTTATTTGGCCA	0	0	0	0	0	0	0	0	0	0	0	0	0	0	0	0	0	0	0	0	1	0	0	0	0	0	0	0	0	0	0	0	0	0	0	0	0	0	0	0	0	0	0	0	0	0	0	0
SP_417	TGATTTGTGTAAGTAATACTTGTCGCGCTT	1	0	0	0	0	1	0	0	0	0	0	0	0	0	0	0	0	0	0	2	0	0	0	0	0	0	0	0	0	0	0	0	0	0	0	0	0	0	0	0	0	0	0	0	0	0	0	0
SP_420	TGCTTATCTTGAGCGATATTTTGATAAGGA	0	1	0	0	0	0	0	0	0	0	0	0	0	0	0	0	0	0	0	1	0	0	0	0	0	0	0	0	0	0	0	0	0	0	0	0	0	0	0	0	0	0	0	0	0	0	0	0
SP_421	TGGGAGGATTTACATCTTTTAATCCTAACA	0	0	0	1	0	0	0	0	0	0	0	0	0	0	0	0	0	0	0	1	0	0	0	0	0	0	0	0	0	0	0	0	0	0	0	0	0	0	0	0	0	0	0	0	0	0	0	0
SP_422	TGGGTTTACAAGCTTTAATCCTAACATAAA	0	0	0	0	1	0	1	0	0	0	0	0	0	0	0	0	0	0	0	2	0	0	0	0	0	0	0	0	0	0	0	0	0	0	0	0	0	0	0	0	0	0	0	0	0	0	0	0
SP_423	TGGTCTTAATTGAAGACGAATTACTTTATT	0	0	1	0	0	0	0	0	0	0	0	0	0	0	0	0	0	0	0	1	0	0	0	0	0	0	0	0	0	0	0	0	0	0	0	0	0	0	0	0	0	0	0	0	0	0	0	0
SP_424	TGTACTTATTTTTTGATCGACATTTAATGA	0	0	0	0	0	0	0	0	0	0	1	1	0	0	0	1	1	1	0	5	0	0	0	0	0	0	0	0	0	0	0	0	0	0	0	0	0	0	0	0	0	0	0	0	0	0	0	0
SP_425	TGTATTTTCAAATTCAAATGGGGTATTAGA	0	0	0	0	0	0	0	0	0	0	0	1	0	0	0	1	1	1	0	4	0	0	0	0	0	0	0	0	0	0	0	0	0	0	0	0	0	0	0	0	0	0	0	0	0	0	0	0
SP_426	TGTCAAATATATAAACGTGTTTTAAGTTAG	0	0	0	0	0	0	0	1	1	0	0	0	0	0	0	0	0	0	0	2	0	0	0	0	0	0	0	0	0	0	0	0	0	0	0	0	0	0	0	0	0	0	0	0	0	0	0	0
SP_427	TGTCCCAGTTTTTGGTGTTCTATTTAATGA	0	0	0	0	0	0	0	1	1	0	0	0	0	0	0	0	0	0	0	2	0	0	0	0	0	0	0	0	0	0	0	0	0	0	0	0	0	0	0	0	0	0	0	0	0	0	0	0
SP_428	TGTCGCTATACCCAAACCCAAGTTTTTCCA	0	0	0	0	1	0	1	1	1	0	0	0	0	0	0	0	0	0	0	4	0	0	0	0	0	0	0	0	0	0	0	0	0	0	0	0	0	0	0	0	0	0	0	0	0	0	0	0
SP_429	TGTCTTTAGAGACAACGGATGTGGAAACAT	0	0	0	0	0	0	0	0	0	1	0	0	1	1	0	0	1	0	0	4	0	0	0	0	0	0	0	0	0	0	0	0	0	0	0	0	0	0	0	0	0	0	0	0	0	0	0	0
SP_430	TGTTTTGTGTAGCTATTGATGTCGTAAAGA	0	0	0	0	0	0	0	0	0	1	1	1	1	1	1	1	1	1	0	9	0	0	0	0	0	0	0	0	0	0	0	0	0	0	0	0	0	0	0	0	0	0	0	0	0	0	0	0
SP_431	TGTTTTTAGAGAACATGGTTGTGGTAGCAT	0	0	0	0	0	0	0	0	0	1	0	0	1	1	1	0	0	0	0	4	0	0	0	0	0	0	0	0	0	0	0	0	0	0	0	0	0	0	0	0	0	0	0	0	0	0	0	0
SP_432	TTAAAAAACGCAATTGTATCGTTTTGACGA	0	0	0	0	0	0	0	1	1	0	0	0	0	0	0	0	0	0	0	2	0	0	0	0	0	0	0	0	0	0	0	0	0	0	0	0	0	0	0	0	0	0	0	0	0	0	0	0
SP_433	TTAAAAAAGAAGTTTATAAAACTTTGATTA	0	0	0	1	0	0	0	0	0	0	0	0	0	0	0	0	0	0	0	1	0	0	0	0	0	0	0	0	0	0	0	0	0	0	0	0	0	0	0	0	0	0	0	0	0	0	0	0
SP_434	TTAAAAAGTGAATTTTGATCTCCGTTTTTT	0	1	0	0	0	0	0	0	0	0	0	0	0	0	0	0	0	0	0	1	0	0	0	0	0	0	0	0	0	0	0	0	0	0	0	0	0	0	0	0	0	0	0	0	0	0	0	0
SP_435	TTAAAACGAAACGATCGCTCTTGCCCTTTT	0	0	0	1	0	0	0	0	0	0	0	0	0	0	0	0	0	0	0	1	0	0	0	0	0	0	0	0	0	0	0	0	0	0	0	0	0	0	0	0	0	0	0	0	0	0	0	0
SP_436	TTAAAACTAACTAAGTTTGTTTCTCCGTTG	0	0	0	1	0	0	0	0	0	0	0	0	0	0	0	0	0	0	0	1	0	0	0	0	0	0	0	0	0	0	0	0	0	0	0	0	0	0	0	0	0	0	0	0	0	0	0	0
SP_437	TTAAAAGACCTAAATAGTCTTGTTGGTTAA	0	0	0	0	0	0	0	0	0	0	1	1	0	0	0	1	1	1	0	5	0	0	0	0	0	0	0	0	0	0	0	0	0	0	0	0	0	0	0	0	0	0	0	0	0	0	0	0
SP_438	TTAAAAGATTTAAAAGTAATTTCTCACCAC	0	0	0	0	1	0	1	0	0	0	0	0	0	0	0	0	0	0	0	2	0	0	0	0	0	0	0	0	0	0	0	0	0	0	0	0	0	0	0	0	0	0	0	0	0	0	0	0
SP_439	TTAAACAGATCGATAAATTTGCAGCTGAAA	0	0	0	1	0	0	0	0	0	0	0	0	0	0	0	0	0	0	0	1	0	0	0	0	0	0	0	0	0	0	0	0	0	0	0	0	0	0	0	0	0	0	0	0	0	0	0	0
SP_440	TTAAAGTAATAACAGATCAGATTGACATAT	0	0	0	0	1	0	1	0	0	0	0	0	0	0	0	0	0	0	0	2	0	0	0	0	0	0	0	0	0	0	0	0	0	0	0	0	0	0	0	0	0	0	0	0	0	0	0	0
SP_441	TTAAAGTGCCGATAGTTTGTCAGATGTGTT	0	0	0	0	0	0	0	1	1	0	0	0	0	0	0	0	0	0	0	2	0	0	0	0	0	0	0	0	0	0	0	0	0	0	0	0	0	0	0	0	0	0	0	0	0	0	0	0
SP_442	TTAAATTATCACCATCATAAGCATCTATGT	0	0	0	0	1	0	1	0	0	0	0	0	0	0	0	0	0	0	0	2	0	0	0	0	0	0	0	0	0	0	0	0	0	0	0	0	0	0	0	0	0	0	0	0	0	0	0	0
SP_443	TTAACAGTTTTTGATCTAAAGTTGAGATTG	0	0	0	0	0	0	0	0	0	0	0	1	0	0	0	1	1	1	0	4	0	0	0	0	0	0	0	0	0	0	0	0	0	0	0	0	0	0	0	0	0	0	0	0	0	0	0	0
SP_444	TTAACATTTCAAAAACAAAATTAGGCTATT	0	0	0	0	0	0	0	0	0	1	0	0	1	1	1	0	0	0	0	4	0	0	0	0	0	0	0	0	0	0	0	0	0	0	0	0	0	0	0	0	0	0	0	0	0	0	0	0
SP_445*	TTAACCAACAAGACTATTTAGGTCTTTTAA	1	0	0	0	0	1	0	0	0	1	0	0	1	1	1	0	0	0	0	6	0	0	0	0	0	0	0	0	0	0	0	0	0	0	0	0	0	0	0	0	0	0	0	0	0	0	0	0
SP_446	TTAACTTTAGTTTTTCTGAATTTAGTCTAT	0	0	0	0	1	0	1	1	1	0	0	0	0	0	0	0	0	0	0	4	0	0	0	0	0	0	0	0	0	0	0	0	0	0	0	0	0	0	0	0	0	0	0	0	0	0	0	0
SP_447	TTAATATTTTTGTATTTAAATCAAATTTTT	0	0	0	0	1	0	1	0	0	0	0	0	0	0	0	0	0	0	0	2	0	0	0	0	0	0	0	0	0	0	0	0	0	0	0	0	0	0	0	0	0	0	0	0	0	0	0	0
SP_448	TTAATCTTAAAATAATAACTGTCTACTTGT	0	0	0	0	0	0	0	1	1	0	0	0	0	0	0	0	0	0	0	2	0	0	0	0	0	0	0	0	0	0	0	0	0	0	0	0	0	0	0	0	0	0	0	0	0	0	0	0
SP_450	TTAATTTAATAGGTGTTAAGGGTTATGAAG	0	0	0	1	0	0	0	0	0	0	0	0	0	0	0	0	0	0	0	1	0	0	0	0	0	0	0	0	0	0	0	0	0	0	0	0	0	0	0	0	0	0	0	0	0	0	0	0
SP_451	TTAATTTTCACAATTGCGGTTGATAGTGCT	0	0	0	0	0	0	0	1	1	0	0	0	0	0	0	0	0	0	0	2	0	0	0	0	0	0	0	0	0	0	0	0	0	0	0	0	0	0	0	0	0	0	0	0	0	0	0	0
SP_452	TTAGACTTTCGCGACGATCTGATTAACGGT	0	1	0	0	0	0	0	0	0	0	0	0	0	0	0	0	0	0	0	1	0	0	0	0	0	0	0	0	0	0	0	0	0	0	0	0	0	0	0	0	0	0	0	0	0	0	0	0
SP_453	TTAGAGGGCTCGGTTCATACCCGAGTTGTC	0	0	0	0	0	0	0	0	0	0	1	0	0	0	0	0	0	0	0	1	0	0	0	0	0	0	0	0	0	0	0	0	0	0	0	0	0	0	0	0	0	0	0	0	0	0	0	0
SP_454	TTAGCAAAAACGAAATAACTCAAAACGATC	0	0	0	0	0	0	0	0	0	1	0	0	1	1	1	0	0	0	0	4	0	0	0	0	0	0	0	0	0	0	0	0	0	0	0	0	0	0	0	0	0	0	0	0	0	0	0	0
SP_455	TTAGTTTAAATAGTGCAACTGACCCACTTT	0	0	0	0	1	0	1	0	0	0	0	0	0	0	0	0	0	0	0	2	0	0	0	0	0	0	0	0	0	0	0	0	0	0	0	0	0	0	0	0	0	0	0	0	0	0	0	0
SP_456	TTATAACAGATAATAAATAACACTTGACGCGCTT	0	0	0	0	0	0	0	0	0	0	0	0	0	0	0	0	0	0	0	0	1	0	0	0	0	0	0	0	0	0	0	0	0	0	0	0	0	0	0	0	0	0	0	0	0	0	0	0
SP_457	TTATAACAGATAATAACACTTGACGCGCTT	0	0	0	0	0	0	0	0	0	0	0	0	0	0	0	0	0	0	0	0	4	0	0	0	0	0	0	0	0	1	0	0	0	0	0	0	0	0	0	0	0	0	0	1	0	0	0	0
SP_459	TTATTAATAAACCTCTCTAAATTTTGTGGT	1	0	0	0	0	1	0	0	0	0	0	0	0	0	0	0	0	0	0	2	0	0	0	0	0	0	0	0	0	0	0	0	0	0	0	0	0	0	0	0	0	0	0	0	0	0	0	0
SP_460	TTATTATCAAAAATGCCAAGACAACAGTCT	0	0	0	0	0	0	0	1	1	0	0	0	0	0	0	0	0	0	0	2	0	0	0	0	0	0	0	0	0	0	0	0	0	0	0	0	0	0	0	0	0	0	0	0	0	0	0	0
SP_461	TTATTGAACAACTTAAAACACTTGACAAAC	1	0	0	0	0	1	0	0	0	0	0	0	0	0	0	0	0	0	0	2	0	0	0	0	0	0	0	0	0	0	0	0	0	0	0	0	0	0	0	0	0	0	0	0	0	0	0	0
SP_462	TTATTTATTAAACGACGAACAAAGACGTTT	0	0	0	0	0	0	0	0	0	0	0	0	0	0	0	0	0	0	0	0	3	0	0	0	0	0	0	0	0	1	0	0	0	0	0	0	0	0	0	0	0	0	0	1	0	0	0	0
SP_463	TTCAAAAATAAGATATTTAACACCTTCAAA	0	0	0	0	0	0	0	0	0	0	0	0	0	0	1	1	1	1	0	4	0	0	0	0	0	0	0	0	0	0	0	0	0	0	0	0	0	0	0	0	0	0	0	0	0	0	0	0
SP_464	TTCAAACACATCGAGAGATCGCAATCACCC	0	0	0	0	0	0	0	0	0	1	1	1	1	1	1	1	1	0	0	8	0	0	0	0	0	0	0	0	0	0	0	0	0	0	0	0	0	0	0	0	0	0	0	0	0	0	0	0
SP_465	TTCAAACACATCGAGAGATCGCTATTACGC	0	0	0	0	0	0	0	0	0	1	1	1	1	1	1	1	1	0	0	8	0	0	0	0	0	0	0	0	0	0	0	0	0	0	0	0	0	0	0	0	0	0	0	0	0	0	0	0
SP_466	TTCATTAAACCAGATTTAATTTATGGTGCA	0	0	0	0	0	0	0	1	1	0	0	0	0	0	0	0	0	0	0	2	0	0	0	0	0	0	0	0	0	0	0	0	0	0	0	0	0	0	0	0	0	0	0	0	0	0	0	0
SP_467	TTCATTTTCAAACGTTAAAATAGAATGGGA	0	0	0	0	0	0	0	0	0	0	0	0	0	0	0	1	1	1	0	3	0	0	0	0	0	0	0	0	0	0	0	0	0	0	0	0	0	0	0	0	0	0	0	0	0	0	0	0
SP_468	TTCCTTGTGTTTCAAGATCTCAATAACCGA	0	0	0	0	0	0	0	0	0	0	0	0	0	0	0	1	1	1	0	3	0	0	0	0	0	0	0	0	0	0	0	0	0	0	0	0	0	0	0	0	0	0	0	0	0	0	0	0
SP_469	TTCCTTGTGTTTCTAAATCTCAATAGCCTA	0	0	0	0	0	0	0	0	0	0	1	1	0	0	0	1	1	1	0	5	0	0	0	0	0	0	0	0	0	0	0	0	0	0	0	0	0	0	0	0	0	0	0	0	0	0	0	0
SP_470	TTCGAACTTTCGAATTAAGTCGTTTTGGTT	0	0	0	0	1	0	1	0	0	0	0	0	0	0	0	0	0	0	0	2	0	0	0	0	0	0	0	0	0	0	0	0	0	0	0	0	0	0	0	0	0	0	0	0	0	0	0	0
SP_471	TTCGTAAAACTCGAGACGAGTTTTAGAAAC	0	0	1	0	0	0	0	0	0	0	0	0	0	0	0	0	0	0	0	1	0	0	0	0	0	0	0	0	0	0	0	0	0	0	0	0	0	0	0	0	0	0	0	0	0	0	0	0
SP_472	TTGAAATTTGAATGTTTGGAAATCTTCACG	0	0	0	0	0	0	0	0	0	0	0	0	0	0	0	0	0	0	0	0	5	0	0	0	0	0	0	0	0	1	0	0	0	0	0	0	0	0	0	0	0	0	0	1	0	0	0	0
SP_473	TTGAAATTTGGATGTTTGGGAATTTACATG	0	0	0	0	0	0	0	0	0	1	0	0	1	1	1	0	0	0	0	4	0	0	0	0	0	0	0	0	0	0	0	0	0	0	0	0	0	0	0	0	0	0	0	0	0	0	0	0
SP_474	TTGAACAAATAACACAAACCCAGCTTTATA	0	0	0	0	1	0	1	0	0	0	0	0	0	0	0	0	0	0	0	2	0	0	0	0	0	0	0	0	0	0	0	0	0	0	0	0	0	0	0	0	0	0	0	0	0	0	0	0
SP_475	TTGAACACAATTGGCAACTTTAAGTTTATT	0	1	0	0	0	0	0	0	0	0	0	0	0	0	0	0	0	0	0	1	0	0	0	0	0	0	0	0	0	0	0	0	0	0	0	0	0	0	0	0	0	0	0	0	0	0	0	0
SP_476	TTGACAAACGTGATATAATTACATTATTTA	0	0	0	0	0	0	0	0	0	0	1	1	0	0	0	1	1	1	0	5	0	0	0	0	0	0	0	0	0	0	0	0	0	0	0	0	0	0	0	0	0	0	0	0	0	0	0	0
SP_477	TTGACAATCTTATGATCTCAACTCACCCGC	0	0	0	0	0	0	0	1	1	0	0	0	0	0	0	0	0	0	0	2	0	0	0	0	0	0	0	0	0	0	0	0	0	0	0	0	0	0	0	0	0	0	0	0	0	0	0	0
SP_478	TTGAGATATTAATCTGATCTAAATTTTGAG	0	0	1	0	0	0	0	0	0	0	0	0	0	0	0	0	0	0	0	1	0	0	0	0	0	0	0	0	0	0	0	0	0	0	0	0	0	0	0	0	0	0	0	0	0	0	0	0
SP_479	TTGATGTAGCTATTTATGTCATATAAATAA	0	0	0	0	1	0	1	0	0	0	0	0	0	0	0	0	0	0	0	2	0	0	0	0	0	0	0	0	0	0	0	0	0	0	0	0	0	0	0	0	0	0	0	0	0	0	0	0
SP_480	TTGCAATGAGTTGATCAGTGATCGCTGATT	0	0	0	0	0	0	1	0	0	0	0	0	0	0	0	0	0	0	0	1	0	0	0	0	0	0	0	0	0	0	0	0	0	0	0	0	0	0	0	0	0	0	0	0	0	0	0	0
SP_481	TTGCCCATATTTGGTTTATGGTAGTGTACT	1	0	0	0	0	1	0	0	0	0	0	0	0	0	0	0	0	0	0	2	0	0	0	0	0	0	0	0	0	0	0	0	0	0	0	0	0	0	0	0	0	0	0	0	0	0	0	0
SP_482	TTGGGCTAATTTACCGTATAAACTATTAAG	0	0	0	0	0	0	0	0	0	0	0	0	0	0	0	0	0	0	0	0	4	0	0	0	0	0	0	0	0	1	0	0	0	0	0	0	0	0	0	0	0	0	0	1	0	0	0	0
SP_483	TTGGGGCTTATATTCGTCGTCTTTTTCTGT	0	0	1	0	0	0	0	0	0	0	0	0	0	0	0	0	0	0	0	1	0	0	0	0	0	0	0	0	0	0	0	0	0	0	0	0	0	0	0	0	0	0	0	0	0	0	0	0
SP_484	TTGGGTCGGTATATGTTGCTAATTTATAAA	0	0	0	0	0	0	0	1	1	0	0	0	0	0	0	0	0	0	0	2	0	0	0	0	0	0	0	0	0	0	0	0	0	0	0	0	0	0	0	0	0	0	0	0	0	0	0	0
SP_485	TTGTAATTGAACAGACATACCTAGACACAT	0	0	0	0	1	0	0	0	0	0	0	0	0	0	0	0	0	0	0	1	0	0	0	0	0	0	0	0	0	0	0	0	0	0	0	0	0	0	0	0	0	0	0	0	0	0	0	0
SP_486	TTGTCTTGACATTTTGGTTTAGTATGATAG	0	0	0	0	0	0	0	0	0	1	1	1	1	1	1	1	1	0	0	8	0	0	0	0	0	0	0	0	0	0	0	0	0	0	0	0	0	0	0	0	0	0	0	0	0	0	0	0
SP_488	TTGTTGTCGTAAAAATAGTTGATTGTATCG	0	0	0	0	0	0	0	1	1	0	0	0	0	0	0	0	0	0	0	2	0	0	0	0	0	0	0	0	0	0	0	0	0	0	0	0	0	0	0	0	0	0	0	0	0	0	0	0
SP_489	TTGTTTGATTTATTGGGTCGGTATAAGTTG	0	0	0	0	0	0	0	1	1	0	0	0	0	0	0	0	0	0	0	2	0	0	0	0	0	0	0	0	0	0	0	0	0	0	0	0	0	0	0	0	0	0	0	0	0	0	0	0
SP_490	TTTAAAAGTTAAAAACGTTGTCGTTGATGG	0	0	0	0	1	0	1	0	0	0	0	0	0	0	0	0	0	0	0	2	0	0	0	0	0	0	0	0	0	0	0	0	0	0	0	0	0	0	0	0	0	0	0	0	0	0	0	0
SP_491	TTTAAAAGTTGAAAATTATACGATTAAACA	0	0	0	0	1	0	1	0	0	0	0	0	0	0	0	0	0	0	0	2	0	0	0	0	0	0	0	0	0	0	0	0	0	0	0	0	0	0	0	0	0	0	0	0	0	0	0	0
SP_492	TTTAAGCGTTCCGATCGTTTGTCAAATGTG	0	0	0	0	0	0	0	0	0	0	0	0	0	0	0	0	0	0	0	0	63	1	1	0	1	1	1	1	1	1	1	1	1	1	1	1	1	1	1	1	0	1	1	1	1	1	1	1
SP_493*	TTTAAGTGCGCCAAAACAAACTGTTTGTTA	0	0	0	0	0	0	0	1	1	0	0	0	0	0	0	0	0	0	0	2	0	0	0	0	0	0	0	0	0	0	0	0	0	0	0	0	0	0	0	0	0	0	0	0	0	0	0	0
SP_495	TTTAATGATGGTTATGATGTTTTTATTCGT	0	0	0	0	1	0	1	0	0	0	0	0	0	0	0	0	0	0	0	2	0	0	0	0	0	0	0	0	0	0	0	0	0	0	0	0	0	0	0	0	0	0	0	0	0	0	0	0
SP_496	TTTAATGTGTATTTAGCGTTATGGTTTTTA	0	0	0	0	0	0	0	1	1	0	0	0	0	0	0	0	0	0	0	2	0	0	0	0	0	0	0	0	0	0	0	0	0	0	0	0	0	0	0	0	0	0	0	0	0	0	0	0
SP_497	TTTAGAGTCTACTAACTCTGCTTTTGATCT	0	1	0	0	0	0	0	0	0	0	0	0	0	0	0	0	0	0	0	1	0	0	0	0	0	0	0	0	0	0	0	0	0	0	0	0	0	0	0	0	0	0	0	0	0	0	0	0
SP_498	TTTATAACAACAGATTACGCTTTTTTATTC	0	0	0	0	0	0	0	0	0	0	0	0	0	0	0	0	0	0	0	0	3	0	0	0	0	0	0	0	0	1	0	0	0	0	0	0	0	0	0	0	0	0	0	1	0	0	0	0
SP_499	TTTATATAAAAACGTAATAATTTAGCGTTG	0	0	0	0	1	0	0	0	0	0	0	0	0	0	0	0	0	0	0	1	0	0	0	0	0	0	0	0	0	0	0	0	0	0	0	0	0	0	0	0	0	0	0	0	0	0	0	0
SP_500	TTTCATTCGATTTTTTTGATGTTTTCGGG	0	1	0	0	0	0	0	0	0	0	0	0	0	0	0	0	0	0	0	1	0	0	0	0	0	0	0	0	0	0	0	0	0	0	0	0	0	0	0	0	0	0	0	0	0	0	0	0
SP_501	TTTCCCCCGTGATAATATCTGACGAGTTAG	0	0	1	0	0	0	0	0	0	0	0	0	0	0	0	0	0	0	0	1	0	0	0	0	0	0	0	0	0	0	0	0	0	0	0	0	0	0	0	0	0	0	0	0	0	0	0	0
SP_502	TTTCTTGATATAAGGATATAATATAATCAT	0	0	0	0	0	0	0	1	1	0	0	0	0	0	0	0	0	0	0	2	0	0	0	0	0	0	0	0	0	0	0	0	0	0	0	0	0	0	0	0	0	0	0	0	0	0	0	0
SP_503	TTTCTTTTAAATATTCTTTAATATTTCCGTG	0	1	0	0	0	0	0	0	0	0	0	0	0	0	0	0	0	0	0	1	0	0	0	0	0	0	0	0	0	0	0	0	0	0	0	0	0	0	0	0	0	0	0	0	0	0	0	0
SP_504	TTTGAAACTAACTTATTTGTGTCGATGTTA	0	1	0	0	0	0	0	0	0	0	0	0	0	0	0	0	0	0	0	1	0	0	0	0	0	0	0	0	0	0	0	0	0	0	0	0	0	0	0	0	0	0	0	0	0	0	0	0
SP_505	TTTGAAGGTGTTAAATATCTTATTTTTGAA	0	0	0	0	0	0	0	0	0	1	0	1	0	1	1	1	1	1	0	7	0	0	0	0	0	0	0	0	0	0	0	0	0	0	0	0	0	0	0	0	0	0	0	0	0	0	0	0
SP_506*	TTTGATCATCGACTGTTCAAAGAAGGCGTA	0	0	0	0	0	0	0	0	0	0	0	0	0	0	0	0	0	0	0	0	26	1	1	1	1	1	1	1	1	1	1	1	1	1	1	1	1	1	0	0	1	0	0	0	0	0	0	0
SP_508	TTTGCATATTTAGATCGTTACTTTGACAAA	0	0	0	0	0	0	0	0	0	0	0	0	0	0	0	0	0	0	0	0	65	1	1	1	1	1	1	1	1	1	1	1	1	1	1	1	0	1	1	1	1	1	1	0	0	1	0	0
SP_509	TTTGCGTGATAATTATGTTGGTATTGAAAA	0	1	0	0	0	0	0	0	0	0	0	0	0	0	0	0	0	0	0	1	0	0	0	0	0	0	0	0	0	0	0	0	0	0	0	0	0	0	0	0	0	0	0	0	0	0	0	0
SP_510	TTTGGATAAATTCGAATAATATCTTTATCA	0	0	0	0	1	0	1	0	0	0	0	0	0	0	0	0	0	0	0	2	0	0	0	0	0	0	0	0	0	0	0	0	0	0	0	0	0	0	0	0	0	0	0	0	0	0	0	0
SP_511	TTTGGCTATAAAGTAAGTCTTTGTGACGGT	0	0	1	0	0	0	0	0	0	0	0	0	0	0	0	0	0	0	0	1	0	0	0	0	0	0	0	0	0	0	0	0	0	0	0	0	0	0	0	0	0	0	0	0	0	0	0	0
SP_512	TTTGGGATCTTATTTTCTCACCTCACCCGT	0	0	0	1	0	0	0	0	0	0	0	0	0	0	0	0	0	0	0	1	0	0	0	0	0	0	0	0	0	0	0	0	0	0	0	0	0	0	0	0	0	0	0	0	0	0	0	0
SP_513	TTTGTATAGCTATTTATGTCATAGATATAA	0	0	0	0	0	0	0	1	1	0	0	0	0	0	0	0	0	0	0	2	0	0	0	0	0	0	0	0	0	0	0	0	0	0	0	0	0	0	0	0	0	0	0	0	0	0	0	0
SP_514	TTTGTTATGTAATTGTAATAACTGTTCGTA	0	0	0	0	1	0	1	0	0	0	0	0	0	0	0	0	0	0	0	2	0	0	0	0	0	0	0	0	0	0	0	0	0	0	0	0	0	0	0	0	0	0	0	0	0	0	0	0
SP_515	TTTGTTGCTGGTTTTATAAACTAAACCACT	0	0	0	0	0	0	0	1	1	0	0	0	0	0	0	0	0	0	0	2	0	0	0	0	0	0	0	0	0	0	0	0	0	0	0	0	0	0	0	0	0	0	0	0	0	0	0	0
SP_516*	TTTGTTTTTATCTTGATTCAAAAGACATCA	0	0	0	0	0	0	0	0	0	1	1	1	1	1	1	1	1	0	0	8	79	1	1	1	1	1	1	1	1	1	1	1	1	1	1	1	1	1	1	1	1	1	1	1	1	1	1	1
SP_521	TTTTATAATTAATATATAAAAATAGGAGTT	0	0	0	0	0	0	1	0	0	0	0	0	0	0	0	0	0	0	0	1	0	0	0	0	0	0	0	0	0	0	0	0	0	0	0	0	0	0	0	0	0	0	0	0	0	0	0	0
SP_522	TTTTATTCCAGAAACTCTTAAAAAAGTTGA	1	0	0	0	0	1	0	0	0	0	0	0	0	0	0	0	0	0	0	2	0	0	0	0	0	0	0	0	0	0	0	0	0	0	0	0	0	0	0	0	0	0	0	0	0	0	0	0
SP_523	TTTTATTCCCGAAAACATCAAAAAAATTGA	0	0	1	0	0	0	0	0	0	0	0	0	0	0	0	0	0	0	0	1	0	0	0	0	0	0	0	0	0	0	0	0	0	0	0	0	0	0	0	0	0	0	0	0	0	0	0	0
SP_524	TTTTCAATACCAACATAATTATCACGCAAA	0	0	0	0	0	0	0	0	0	0	0	0	0	0	0	0	0	0	1	1	0	0	0	0	0	0	0	0	0	0	0	0	0	0	0	0	0	0	0	0	0	0	0	0	0	0	0	0
SP_525	TTTTGCAACAGCTGGAATCGTTAGTGTGAT	0	0	0	0	0	0	0	1	1	0	0	0	0	0	0	0	0	0	0	2	0	0	0	0	0	0	0	0	0	0	0	0	0	0	0	0	0	0	0	0	0	0	0	0	0	0	0	0
SP_526	TTTTGGGTATGATTTACAAACCCCAATTTA	0	0	0	1	0	0	0	0	0	0	0	0	0	0	0	0	0	0	0	1	0	0	0	0	0	0	0	0	0	0	0	0	0	0	0	0	0	0	0	0	0	0	0	0	0	0	0	0
SP_527	TTTTGTCTTGACATTTTTGTTTAATATGAT	0	0	0	0	0	0	0	0	0	1	0	0	1	1	1	0	0	0	0	4	0	0	0	0	0	0	0	0	0	0	0	0	0	0	0	0	0	0	0	0	0	0	0	0	0	0	0	0
SP_528	TTTTTAAAGTTAATTTTAAAAAAATCTTAA	1	0	0	0	0	1	0	0	0	0	0	0	0	0	0	0	0	0	0	2	0	0	0	0	0	0	0	0	0	0	0	0	0	0	0	0	0	0	0	0	0	0	0	0	0	0	0	0
SP_529	TTTTTGGTTTAAAAAAGAACCACAGGGTAA	0	0	0	0	0	0	0	1	1	0	0	0	0	0	0	0	0	0	0	2	0	0	0	0	0	0	0	0	0	0	0	0	0	0	0	0	0	0	0	0	0	0	0	0	0	0	0	0
SP_530*	TTTTTTAAGCTCATCTTCAAGGTGTTGATT	0	0	0	0	0	0	0	0	0	0	0	0	0	0	0	0	0	0	0	0	66	1	1	1	1	1	1	1	1	1	1	1	1	1	1	1	1	1	1	1	1	1	1	1	1	1	1	1
SP_532	TTTTTTCAAAATTATACAATAACGATTTAA	0	0	0	0	0	0	0	0	0	0	0	0	0	0	0	0	0	0	0	0	60	1	1	0	1	1	1	1	1	1	1	1	1	1	1	1	0	1	1	1	1	1	1	1	1	1	1	1
SP_533*	TTTTTTGTTAATGAATTAAAAATCTTATCAG	0	0	0	0	0	0	0	0	0	0	0	0	0	0	0	0	0	0	0	0	79	1	1	0	1	1	1	1	1	1	1	1	1	1	1	1	1	1	1	1	1	1	1	1	1	1	1	1
		39	28	29	26	76	39	61	79	78	80	63	80	74	78	81	101	99	81	10	TotSpacerdiffPoultry	TotSpacerDiffHF
																					438	55
	Spacers shared by poultry and HF																				Spacers shared by poultry and HF
	Recently acquired HF spacers																				Recently acquired HF spacers		174194119_6_JUL_01_2001	177190547_27_NOV_02_2002	AU2011_020	AU2012_BLACK	AU2013_OY79	2015_L
	Spacerss matching M. imitans ICE-like																				Spacerss matching M. imitans ICE-like
Spacer occurrence (with number of repeats)
Spacer id	Spacer sequence	F99	NCTC10115	MX_4	S6	KUVMG001	F	6_85	R_HIGH	R_LOW	TS11	K6372	K6356	K6212B	K6216D	K6208B	K5322C	K2966	K6222B	ATCC19610			3891_12MAR04_1995	4013_12MAR04_1995	4094_12MAR04_1995	Nov95_3_1995	Nov95_8_12_00_1995	Nov95_10_11_99	S11_1994	95DEC2_1995	NC95	1561_12_NOV_95_1995	VA94	K4269_17_MAR_04_1996	K4366_GF_1997	K4376_1996	K4409_16MAR04_1997	K4548_2_3_04_1998	K4593_2_06_04_1998	MG99_2NS_1999	MG99_ICE_NII_1999	NC96	1553_LATE_1_AUG_00_1999	1999_2_16_1_14	NY01	169124371_2001	169125226_1_2000	169125267_2000	169125297_31_JAN_01_2001
SP_1	AAAAAAAATATCGGAAAATCTTATCAGATC	0	0	1	0	0	0	0	0	0	0	0	0	0	0	0	0	0	0	0			0	0	0	0	0	0	0	0	0	0	0	0	0	0	0	0	0	0	0	0	0	0	0	0	0	0	0
SP_2	AAAAAATAATTGAGTCAGTGTCGCAATATA	0	0	0	0	0	0	0	2	2	0	0	0	0	0	0	0	0	0	0			0	0	0	0	0	0	0	0	0	0	0	0	0	0	0	0	0	0	0	0	0	0	0	0	0	0	0
SP_3*	AAAAACAAGCGTTTGAGGTTCAGCTAATTCTGGGGTTA	0	0	0	0	0	0	0	0	0	0	0	0	0	0	0	0	0	0	0			1	1	1	1	1	1	1	1	1	1	1	1	1	1	1	1	1	0	0	1	0	0	1	1	2	1	1
SP_4	AAAAACCAGAGATAACCGATGGGTTAAAT	0	0	0	1	0	0	0	0	0	0	0	0	0	0	0	0	0	0	0			0	0	0	0	0	0	0	0	0	0	0	0	0	0	0	0	0	0	0	0	0	0	0	0	0	0	0
SP_5	AAAAACCCATCAAGTTTGTAGTAGTCAGTG	0	0	0	0	0	0	0	0	0	2	1	0	1	2	2	1	1	0	0			0	0	0	0	0	0	0	0	0	0	0	0	0	0	0	0	0	0	0	0	0	0	0	0	0	0	0
SP_6	AAAAACGAAGAAAACTTAAATAAATTTATT	1	0	0	0	0	1	0	0	0	0	0	0	0	0	0	0	0	0	0			0	0	0	0	0	0	0	0	0	0	0	0	0	0	0	0	0	0	0	0	0	0	0	0	0	0	0
SP_7	AAAAACGTCGTCAATTGCGCTAGATCAGCC	0	0	0	0	0	0	0	1	1	0	0	0	0	0	0	0	0	0	0			0	0	0	0	0	0	0	0	0	0	0	0	0	0	0	0	0	0	0	0	0	0	0	0	0	0	0
SP_8	AAAAACTTGACAAAATTAAAAATAAAAGTT	0	0	0	0	0	0	0	1	1	0	0	0	0	0	0	0	0	0	0			0	0	0	0	0	0	0	0	0	0	0	0	0	0	0	0	0	0	0	0	0	0	0	0	0	0	0
SP_9	AAAAAGAAGGTTACAGATTTAAAAAACATG	0	0	0	0	0	0	0	0	0	1	0	0	1	1	1	0	0	0	0			0	0	0	0	0	0	0	0	0	0	0	0	0	0	0	0	0	0	0	0	0	0	0	0	0	0	0
SP_10	AAAAAGTTGATATTTTGGTTGCCCAAATAG	0	0	0	0	0	0	0	2	2	0	0	0	0	0	0	0	0	0	0			0	0	0	0	0	0	0	0	0	0	0	0	0	0	0	0	0	0	0	0	0	0	0	0	0	0	0
SP_11	AAAAATAGGTACAAAAAATTGTTTTAAGTT	0	0	0	0	0	0	0	1	1	0	0	0	0	0	0	0	0	0	0			0	0	0	0	0	0	0	0	0	0	0	0	0	0	0	0	0	0	0	0	0	0	0	0	0	0	0
SP_12	AAAAATTTGGTTTTGGGTATTCTGATAATC	0	0	0	0	0	0	0	0	0	1	0	0	1	1	1	0	0	0	0			0	0	0	0	0	0	0	0	0	0	0	0	0	0	0	0	0	0	0	0	0	0	0	0	0	0	0
SP_13	AAAACAGAATGTAAATCAAATTCAACGTTA	0	0	0	0	0	0	0	0	0	1	1	1	1	1	1	1	1	1	0			0	0	0	0	0	0	0	0	0	0	0	0	0	0	0	0	0	0	0	0	0	0	0	0	0	0	0
SP_14	AAAACCAGAACAAGGTGGCTATATTGTGTG	0	0	1	0	0	0	0	0	0	0	0	0	0	0	0	0	0	0	0			0	0	0	0	0	0	0	0	0	0	0	0	0	0	0	0	0	0	0	0	0	0	0	0	0	0	0
SP_15	AAAACCAGCTGATTTAGACGACACAAATAA	0	0	0	0	0	0	0	1	1	0	0	0	0	0	0	0	0	0	0			0	0	0	0	0	0	0	0	0	0	0	0	0	0	0	0	0	0	0	0	0	0	0	0	0	0	0
SP_16	AAAACTCGATCTAATTTTGAATGTTTTGTC	0	0	0	0	0	0	0	0	0	1	0	0	1	1	1	0	0	0	0			0	0	0	0	0	0	0	0	0	0	0	0	0	0	0	0	0	0	0	0	0	0	0	0	0	0	0
SP_17*	AAAACTTAACTAATTTAACACAAAAAGTTG	0	0	0	0	0	0	0	0	0	1	0	0	1	1	1	0	0	0	0			0	0	0	0	0	0	0	0	0	0	0	0	0	0	0	0	0	0	0	0	0	0	0	0	0	0	0
SP_19	AAAACTTAATATTACGACTTAAATCGTCTC	0	0	0	0	0	0	0	0	0	2	1	1	1	2	2	1	1	1	0			0	0	0	0	0	0	0	0	0	0	0	0	0	0	0	0	0	0	0	0	0	0	0	0	0	0	0
SP_20	AAAAGCATATTGTAGAAGTTGTAAGTAACG	0	0	0	0	0	0	0	2	2	0	0	0	0	0	0	0	0	0	0			0	0	0	0	0	0	0	0	0	0	0	0	0	0	0	0	0	0	0	0	0	0	0	0	0	0	0
SP_21	AAAATAATGGAAAATTTAGGGATTAAACAT	0	1	0	0	0	0	0	0	0	0	0	0	0	0	0	0	0	0	0			0	0	0	0	0	0	0	0	0	0	0	0	0	0	0	0	0	0	0	0	0	0	0	0	0	0	0
SP_22	AAAATAGTTTTAACAGTAACTAAGTTTATT	0	0	0	0	1	0	0	0	0	0	0	0	0	0	0	0	0	0	0			0	0	0	0	0	0	0	0	0	0	0	0	0	0	0	0	0	0	0	0	0	0	0	0	0	0	0
SP_23	AAAATCCGGGTTATTAGTATAACCAAGAC	0	0	0	0	0	0	0	0	0	0	0	0	0	0	0	0	0	0	1			0	0	0	0	0	0	0	0	0	0	0	0	0	0	0	0	0	0	0	0	0	0	0	0	0	0	0
SP_24	AAAATTCTAATTAACATTCATCCAGGTTCT	0	0	0	0	0	0	1	1	1	0	0	0	0	0	0	0	0	0	0			0	0	0	0	0	0	0	0	0	0	0	0	0	0	0	0	0	0	0	0	0	0	0	0	0	0	0
SP_25	AAACGACAAAGTGAGTCTCTACTTGATGAA	0	0	0	0	1	0	1	0	0	0	0	0	0	0	0	0	0	0	0			0	0	0	0	0	0	0	0	0	0	0	0	0	0	0	0	0	0	0	0	0	0	0	0	0	0	0
SP_26	AAACGCCTACATGAACAACGAAGTTTATGT	0	0	0	0	0	0	0	0	0	0	1	1	0	0	0	1	1	1	0			0	0	0	0	0	0	0	0	0	0	0	0	0	0	0	0	0	0	0	0	0	0	0	0	0	0	0
SP_27	AAACGCGACCCCTATTTAACAAAGATTCTA	0	0	0	0	0	0	0	0	0	0	0	0	0	0	0	1	1	1	0			0	0	0	0	0	0	0	0	0	0	0	0	0	0	0	0	0	0	0	0	0	0	0	0	0	0	0
SP_28	AAACGTAGAACGTATTAAACAAGATTTTGA	0	0	0	0	0	0	0	0	0	0	1	1	0	0	0	1	1	1	0			0	0	0	0	0	0	0	0	0	0	0	0	0	0	0	0	0	0	0	0	0	0	0	0	0	0	0
SP_29	AAACTAGGTTGTATAAACATCATTTTTGGT	0	0	0	0	0	0	0	0	0	0	0	1	0	0	0	1	1	1	0			0	0	0	0	0	0	0	0	0	0	0	0	0	0	0	0	0	0	0	0	0	0	0	0	0	0	0
SP_30	AAAGCAAATAGAGTAACAGGTTCTATAACC	0	0	0	0	0	0	0	1	1	0	0	0	0	0	0	0	0	0	0			0	0	0	0	0	0	0	0	0	0	0	0	0	0	0	0	0	0	0	0	0	0	0	0	0	0	0
SP_31	AAAGCCCCGAACAACTAGCTTTCGAAAAGA	0	0	0	0	0	0	0	0	0	0	0	0	0	0	0	0	0	0	0			1	0	1	1	1	1	1	1	1	1	1	1	0	1	1	1	0	1	1	1	0	1	1	1	1	1	1
SP_32	AAAGCGTTTGGCGAATCAATCGAATACTTA	0	0	0	0	0	0	0	0	0	1	0	1	1	1	1	1	1	1	0			0	0	0	0	0	0	0	0	0	0	0	0	0	0	0	0	0	0	0	0	0	0	0	0	0	0	0
SP_33*	AAAGTGAAACTTGAGTAAGTCAAGTTACCG	1	0	0	0	0	1	0	0	0	0	0	0	0	0	0	0	0	0	0			0	0	0	0	0	0	0	0	0	0	0	0	0	0	0	0	0	0	0	0	0	0	0	0	0	0	0
SP_34*	AAAGTGAAACTTGAGTGAGCCAAGTTACTG	1	0	0	0	0	1	0	0	0	0	0	0	0	0	0	0	0	0	0			0	0	0	0	0	0	0	0	0	0	0	0	0	0	0	0	0	0	0	0	0	0	0	0	0	0	0
SP_35	AAAGTTAGTTTTTGCGACGGTCAAAACTTT	0	0	0	0	1	0	1	0	0	0	0	0	0	0	0	0	0	0	0			0	0	0	0	0	0	0	0	0	0	0	0	0	0	0	0	0	0	0	0	0	0	0	0	0	0	0
SP_36	AAAGTTGTATTGTGTTTGAACCATTTCACT	0	0	0	0	0	0	0	0	0	0	0	0	0	0	0	0	0	0	0			1	1	1	1	1	1	1	1	1	1	1	1	1	1	1	1	1	1	1	1	1	1	1	1	1	1	1
SP_37	AAATAACTATACGGGTATCAAGTTTTTCTT	0	0	0	0	0	0	0	0	0	0	0	0	0	0	0	0	0	0	1			0	0	0	0	0	0	0	0	0	0	0	0	0	0	0	0	0	0	0	0	0	0	0	0	0	0	0
SP_38	AAATAAGACTTTTTTTGAACTTGAAGATTT	0	0	0	0	0	0	0	0	0	1	0	0	1	1	1	0	0	0	0			0	0	0	0	0	0	0	0	0	0	0	0	0	0	0	0	0	0	0	0	0	0	0	0	0	0	0
SP_39	AAATAAGGGATATCAAACGACATATTATGC	0	0	0	0	0	0	0	0	0	0	0	0	0	0	0	0	0	0	0			1	1	1	1	1	1	1	1	0	1	1	0	0	1	1	1	1	1	1	1	1	1	1	1	1	1	1
SP_40	AAATACTCGCAACTTTTTTAATGTTATAAG	1	0	0	0	0	1	0	0	0	0	0	0	0	0	0	0	0	0	0			0	0	0	0	0	0	0	0	0	0	0	0	0	0	0	0	0	0	0	0	0	0	0	0	0	0	0
SP_41	AAATCTGAATGTTTGGTAATCTTCATGGTG	0	0	0	0	0	0	0	1	1	0	0	0	0	0	0	0	0	0	0			0	0	0	0	0	0	0	0	0	0	0	0	0	0	0	0	0	0	0	0	0	0	0	0	0	0	0
SP_42	AAATCTTCAAGTTCAAAAAAAGTCTTATTT	0	0	0	0	0	0	0	0	0	0	1	1	0	0	0	1	1	1	0			0	0	0	0	0	0	0	0	0	0	0	0	0	0	0	0	0	0	0	0	0	0	0	0	0	0	0
SP_43	AAATGAACGTTTAACATTAATAATATTGTT	0	0	0	0	1	0	1	0	0	0	0	0	0	0	0	0	0	0	0			0	0	0	0	0	0	0	0	0	0	0	0	0	0	0	0	0	0	0	0	0	0	0	0	0	0	0
SP_44	AAATGCAACTTGTTTTCAGCTGCAAATTTA	1	0	0	0	0	1	0	0	0	0	0	0	0	0	0	0	0	0	0			0	0	0	0	0	0	0	0	0	0	0	0	0	0	0	0	0	0	0	0	0	0	0	0	0	0	0
SP_45	AAATGGAAAACGAACAACAAGATAAACAAG	0	0	0	0	0	0	0	0	0	1	0	0	1	1	1	0	0	0	0			0	0	0	0	0	0	0	0	0	0	0	0	0	0	0	0	0	0	0	0	0	0	0	0	0	0	0
SP_46	AAATTAAACGATGAATTATCTCAATCAATT	0	1	0	0	0	0	0	0	0	0	0	0	0	0	0	0	0	0	0			0	0	0	0	0	0	0	0	0	0	0	0	0	0	0	0	0	0	0	0	0	0	0	0	0	0	0
SP_47	AAATTACGATTTTTTATTCCCGAAACTTTT	1	0	0	0	0	1	0	0	0	0	0	0	0	0	0	0	0	0	0			0	0	0	0	0	0	0	0	0	0	0	0	0	0	0	0	0	0	0	0	0	0	0	0	0	0	0
SP_48	AAATTATTGACAAAATCAAAATACTTTGTT	0	0	0	0	1	0	1	0	0	0	0	0	0	0	0	0	0	0	0			0	0	0	0	0	0	0	0	0	0	0	0	0	0	0	0	0	0	0	0	0	0	0	0	0	0	0
SP_49	AAATTGAACACTTTAACGAAGGTCAGTTAG	0	0	0	1	0	0	0	0	0	0	0	0	0	0	0	0	0	0	0			0	0	0	0	0	0	0	0	0	0	0	0	0	0	0	0	0	0	0	0	0	0	0	0	0	0	0
SP_50	AAATTTAAAATTACCAGTTGAATTTTCAAA	0	0	0	0	1	0	1	0	0	0	0	0	0	0	0	0	0	0	0			0	0	0	0	0	0	0	0	0	0	0	0	0	0	0	0	0	0	0	0	0	0	0	0	0	0	0
SP_51	AAATTTAAAATTGCCTATTGAATTCGTGAA	0	0	0	0	0	0	0	1	1	0	0	0	0	0	0	0	0	0	0			0	0	0	0	0	0	0	0	0	0	0	0	0	0	0	0	0	0	0	0	0	0	0	0	0	0	0
SP_52	AAATTTTAGTGATGGATCGTCAGTTGTTCA	1	0	0	0	0	1	0	0	0	0	0	0	0	0	0	0	0	0	0			0	0	0	0	0	0	0	0	0	0	0	0	0	0	0	0	0	0	0	0	0	0	0	0	0	0	0
SP_53	AAATTTTTTAATTTTGTCAATAATTTTTGT	0	0	0	0	1	0	1	0	0	0	0	0	0	0	0	0	0	0	0			0	0	0	0	0	0	0	0	0	0	0	0	0	0	0	0	0	0	0	0	0	0	0	0	0	0	0
SP_54	AACAACTTCTTATCCAACCGCAAGCTTCTT	0	0	0	0	0	0	0	0	0	1	0	0	1	1	1	0	0	0	0			0	0	0	0	0	0	0	0	0	0	0	0	0	0	0	0	0	0	0	0	0	0	0	0	0	0	0
SP_55	AACACCGTTAGTGTTTTGTGGTTTGTTAAT	0	0	0	0	0	0	0	0	0	1	1	1	1	1	1	1	1	1	0			0	0	0	0	0	0	0	0	0	0	0	0	0	0	0	0	0	0	0	0	0	0	0	0	0	0	0
SP_56	AACAGGTTTCTGGGTTAGTTTATAAAACAT	0	0	1	0	0	0	0	0	0	0	0	0	0	0	0	0	0	0	0			0	0	0	0	0	0	0	0	0	0	0	0	0	0	0	0	0	0	0	0	0	0	0	0	0	0	0
SP_57	AACATCTAGACTTGACAAATAACGTTCGAC	1	0	0	0	0	1	0	0	0	0	0	0	0	0	0	0	0	0	0			0	0	0	0	0	0	0	0	0	0	0	0	0	0	0	0	0	0	0	0	0	0	0	0	0	0	0
SP_58	AACCAGAACAAGGTGGCTATATTGTTTGGT	0	0	1	0	0	0	0	0	0	0	0	0	0	0	0	0	0	0	0			0	0	0	0	0	0	0	0	0	0	0	0	0	0	0	0	0	0	0	0	0	0	0	0	0	0	0
SP_59	AACCGAACGAACTTTTTCAAACTTAAGAAT	1	0	0	0	0	1	0	0	0	0	0	0	0	0	0	0	0	0	0			0	0	0	0	0	0	0	0	0	0	0	0	0	0	0	0	0	0	0	0	0	0	0	0	0	0	0
SP_60	AACCTTCTTTTTTCGTCGTTTAATAAATAT	0	0	0	0	1	0	1	0	0	0	0	0	0	0	0	0	0	0	0			0	0	0	0	0	0	0	0	0	0	0	0	0	0	0	0	0	0	0	0	0	0	0	0	0	0	0
SP_61	AACGATGTTCTTGTTGTTTAGGTGGGCAGA	0	0	0	0	1	0	1	0	0	0	0	0	0	0	0	0	0	0	0			0	0	0	0	0	0	0	0	0	0	0	0	0	0	0	0	0	0	0	0	0	0	0	0	0	0	0
SP_62	AACGTAAGTTATATCGTTATACGGTAACTT	0	0	0	0	0	0	0	0	0	0	0	1	0	0	0	1	1	1	0			0	0	0	0	0	0	0	0	0	0	0	0	0	0	0	0	0	0	0	0	0	0	0	0	0	0	0
SP_63	AACTCTATTTAGTAGTAATTATAACAGAAT	0	2	0	0	0	0	0	0	0	0	0	0	0	0	0	0	0	0	0			0	0	0	0	0	0	0	0	0	0	0	0	0	0	0	0	0	0	0	0	0	0	0	0	0	0	0
SP_64	AACTTATCTGCATAACCCTTTTGAATCTCT	0	0	0	0	0	0	0	0	0	0	0	0	0	0	0	0	0	0	0			1	0	1	1	1	1	1	1	1	1	1	1	1	1	1	1	1	1	1	1	1	1	1	1	1	1	1
SP_65	AACTTGAAAACGACTTCGTGTTTGGTCTAT	0	0	0	1	0	0	0	0	0	0	0	0	0	0	0	0	0	0	0			0	0	0	0	0	0	0	0	0	0	0	0	0	0	0	0	0	0	0	0	0	0	0	0	0	0	0
SP_66	AACTTTGGTGTGTTTGTCGTTTGACACTGT	0	0	0	0	0	0	0	0	0	0	0	0	0	0	0	1	1	0	0			0	0	0	0	0	0	0	0	0	0	0	0	0	0	0	0	0	0	0	0	0	0	0	0	0	0	0
SP_67	AAGAAAAACTTGATACCCGTATAGTTATTT	0	1	0	0	0	0	0	0	0	0	0	0	0	0	0	0	0	0	0			0	0	0	0	0	0	0	0	0	0	0	0	0	0	0	0	0	0	0	0	0	0	0	0	0	0	0
SP_68	AAGAAGCTTGCGGTTGGATAAGAAGTTGTT	0	0	0	0	0	0	0	0	0	0	1	1	0	0	0	1	1	1	0			0	0	0	0	0	0	0	0	0	0	0	0	0	0	0	0	0	0	0	0	0	0	0	0	0	0	0
SP_69	AAGATCACTAACCATCAAGTTCGTGTTAAT	1	0	0	0	0	1	0	0	0	0	0	0	0	0	0	0	0	0	0			0	0	0	0	0	0	0	0	0	0	0	0	0	0	0	0	0	0	0	0	0	0	0	0	0	0	0
SP_70	AAGATGGGTGGTTTGTGTAGATAAGTACGG	0	0	0	0	0	0	0	0	0	1	0	0	1	1	1	0	0	0	0			0	0	0	0	0	0	0	0	0	0	0	0	0	0	0	0	0	0	0	0	0	0	0	0	0	0	0
SP_71*	AAGCGGCATATCAAATTACGAACGGTGTAG	0	0	0	0	0	0	0	0	0	2	1	1	1	2	2	1	1	1	0			0	0	0	0	0	0	0	0	0	0	0	0	0	0	0	0	0	0	0	0	0	0	0	0	0	0	0
SP_73	AAGTAACTTGCAGCCGTTTCATGATCAAGT	0	0	0	0	0	0	0	0	0	0	0	0	0	0	0	0	0	0	0			1	1	1	1	1	1	1	1	0	1	1	1	1	1	1	1	1	1	1	1	1	1	1	1	1	1	1
SP_74	AAGTGGTGTAGTTAGTTATAAAGGGTGGGT	0	0	0	0	0	0	0	2	2	0	0	0	0	0	0	0	0	0	0			0	0	0	0	0	0	0	0	0	0	0	0	0	0	0	0	0	0	0	0	0	0	0	0	0	0	0
SP_75	AAGTGTTATAATGTAAGTTGTCATAGTATT	0	0	0	0	0	0	0	0	0	0	1	1	0	0	0	1	1	1	0			0	0	0	0	0	0	0	0	0	0	0	0	0	0	0	0	0	0	0	0	0	0	0	0	0	0	0
SP_76	AAGTTACCACACAACAACATCACCTACCTC	0	0	0	0	1	0	1	0	0	0	0	0	0	0	0	0	0	0	0			0	0	0	0	0	0	0	0	0	0	0	0	0	0	0	0	0	0	0	0	0	0	0	0	0	0	0
SP_77*	AAGTTACCGTATAACGATATAACTTACGTT	0	0	0	0	0	0	0	0	0	2	1	1	1	2	2	1	1	0	0			0	0	0	0	0	0	0	0	0	0	0	0	0	0	0	0	0	0	0	0	0	0	0	0	0	0	0
SP_79	AAGTTGAACTTATGTTAGCATAAATTTGAT	0	0	0	0	0	0	0	0	0	0	0	0	0	0	0	1	1	0	0			0	0	0	0	0	0	0	0	0	0	0	0	0	0	0	0	0	0	0	0	0	0	0	0	0	0	0
SP_80	AAGTTGATCATTTAAATGAGCTTTTAAAAA	0	0	0	0	0	0	0	0	0	0	0	0	0	0	0	0	0	0	0			1	1	1	1	1	1	1	1	1	1	1	1	1	1	1	1	1	1	2	1	2	1	1	1	1	1	1
SP_81	AATAAAAATACTATGTTATACTTATACTGT	0	0	0	0	1	0	0	0	0	0	0	0	0	0	0	0	0	0	0			0	0	0	0	0	0	0	0	0	0	0	0	0	0	0	0	0	0	0	0	0	0	0	0	0	0	0
SP_83*	AATAAATTTAAAATTGCCGATTGTGTTCAA	0	0	0	0	0	0	0	0	0	0	0	0	0	0	0	0	0	0	0			1	1	1	0	0	0	1	0	1	0	1	1	1	1	1	0	1	1	1	1	1	1	1	1	1	1	1
SP_85	AATACTATGACAACTTACATTATAACACTT	0	0	0	0	0	0	0	0	0	1	0	0	1	1	1	0	0	0	0			0	0	0	0	0	0	0	0	0	0	0	0	0	0	0	0	0	0	0	0	0	0	0	0	0	0	0
SP_86	AATACTTTAAAAACATACATTATGCTACAT	0	0	1	0	0	0	0	0	0	0	0	0	0	0	0	0	0	0	0			0	0	0	0	0	0	0	0	0	0	0	0	0	0	0	0	0	0	0	0	0	0	0	0	0	0	0
SP_87	AATAGCCTAATTTTGTTTTTGAAATGTTAA	0	0	0	0	0	0	0	0	0	0	1	1	0	0	0	1	1	1	0			0	0	0	0	0	0	0	0	0	0	0	0	0	0	0	0	0	0	0	0	0	0	0	0	0	0	0
SP_88	AATAGTACCATCTTTTGTTGTCTCTAAATC	0	0	0	0	1	0	0	0	0	0	0	0	0	0	0	0	0	0	0			0	0	0	0	0	0	0	0	0	0	0	0	0	0	0	0	0	0	0	0	0	0	0	0	0	0	0
SP_89	AATCAAAACATCGACGTTAACGCTATCCGT	0	0	0	0	1	0	1	0	0	0	0	0	0	0	0	0	0	0	0			0	0	0	0	0	0	0	0	0	0	0	0	0	0	0	0	0	0	0	0	0	0	0	0	0	0	0
SP_90	AATCCAACAAACGATACGGATGGTGTTAAT	0	0	0	0	0	0	0	2	2	0	0	0	0	0	0	0	0	0	0			0	0	0	0	0	0	0	0	0	0	0	0	0	0	0	0	0	0	0	0	0	0	0	0	0	0	0
SP_91	AATCGAATAATTATGTTCAGATGTACTTTG	0	0	0	0	0	0	0	0	0	0	0	0	0	0	0	0	0	0	0			1	1	1	1	1	1	1	1	1	1	1	1	1	1	1	1	1	1	1	1	1	1	0	1	1	1	1
SP_92	AATGAAGAGTACAAAAGAATTGTTGATTTG	0	0	0	0	0	0	0	0	0	1	0	0	1	1	1	0	0	0	0			0	0	0	0	0	0	0	0	0	0	0	0	0	0	0	0	0	0	0	0	0	0	0	0	0	0	0
SP_93	AATGAAGTAGATATCGTTAACTTCTTTTGT	0	0	0	0	0	0	0	1	1	0	0	0	0	0	0	0	0	0	0			0	0	0	0	0	0	0	0	0	0	0	0	0	0	0	0	0	0	0	0	0	0	0	0	0	0	0
SP_94	AATGAGTTGATCAGTGATCGCTGATTCTGA	0	0	0	0	1	0	1	0	0	0	0	0	0	0	0	0	0	0	0			0	0	0	0	0	0	0	0	0	0	0	0	0	0	0	0	0	0	0	0	0	0	0	0	0	0	0
SP_95	AATGGGTTTGAGTTCGTTTGGTAGATCACC	0	0	0	0	0	0	0	0	0	0	0	0	0	0	0	0	0	0	1			0	0	0	0	0	0	0	0	0	0	0	0	0	0	0	0	0	0	0	0	0	0	0	0	0	0	0
SP_96	AATGTTATAAGCTGAAAGTTGTTTGTGTTG	0	0	0	0	0	0	0	0	0	0	0	0	0	0	0	0	0	0	1			0	0	0	0	0	0	0	0	0	0	0	0	0	0	0	0	0	0	0	0	0	0	0	0	0	0	0
SP_97	AATTAAAAGTTAAGAACGTTGTTGCTGACG	0	0	0	0	0	0	0	0	0	0	0	0	0	0	0	0	0	0	0			0	0	0	0	0	0	0	0	1	0	0	0	0	0	0	0	0	0	0	0	0	0	1	0	0	0	0
SP_98	AATTCTACATTTAATACCATTTATGATAAC	0	0	0	0	1	0	0	0	0	0	0	0	0	0	0	0	0	0	0			0	0	0	0	0	0	0	0	0	0	0	0	0	0	0	0	0	0	0	0	0	0	0	0	0	0	0
SP_99	AATTGATTGAGATAATTCATCGTTTAATTT	0	0	0	0	0	0	0	0	0	0	0	0	0	0	0	0	0	0	1			0	0	0	0	0	0	0	0	0	0	0	0	0	0	0	0	0	0	0	0	0	0	0	0	0	0	0
SP_100	AATTGTGTGTAAGTAACTTGCAGCCGTTTC	0	0	1	0	0	0	0	0	0	0	0	0	0	0	0	0	0	0	0			0	0	0	0	0	0	0	0	0	0	0	0	0	0	0	0	0	0	0	0	0	0	0	0	0	0	0
SP_101	AATTTAAATATTTGTTTATAATTATTATGT	0	0	0	0	0	0	0	1	1	0	0	0	0	0	0	0	0	0	0			0	0	0	0	0	0	0	0	0	0	0	0	0	0	0	0	0	0	0	0	0	0	0	0	0	0	0
SP_102	AATTTAACCATTCAAGATTAGTCGTTTGCG	0	0	0	0	0	0	0	0	0	1	0	0	1	1	1	0	0	0	0			0	0	0	0	0	0	0	0	0	0	0	0	0	0	0	0	0	0	0	0	0	0	0	0	0	0	0
SP_103	AATTTAATCATTCAAGGTTAGTCGTTTGGGG	0	0	0	0	0	0	0	0	0	1	0	0	1	1	1	0	0	0	0			0	0	0	0	0	0	0	0	0	0	0	0	0	0	0	0	0	0	0	0	0	0	0	0	0	0	0
SP_104	AATTTAGAGATCATTTTATCACGGCATCAA	0	0	1	0	0	0	0	0	0	0	0	0	0	0	0	0	0	0	0			0	0	0	0	0	0	0	0	0	0	0	0	0	0	0	0	0	0	0	0	0	0	0	0	0	0	0
SP_105	AATTTGAAGGTGTTAAGTACTTGGTTTTTG	0	0	1	0	0	0	0	0	0	0	0	0	0	0	0	0	0	0	0			0	0	0	0	0	0	0	0	0	0	0	0	0	0	0	0	0	0	0	0	0	0	0	0	0	0	0
SP_106	AATTTTTTCAAAAACTATTGACAAATTCAA	0	0	0	0	0	0	0	2	2	0	0	0	0	0	0	0	0	0	0			0	0	0	0	0	0	0	0	0	0	0	0	0	0	0	0	0	0	0	0	0	0	0	0	0	0	0
SP_107*	ACAAAAATGATGTTTATACAACCTAGTTT	0	0	0	0	0	0	0	0	0	1	1	1	1	2	2	1	1	0	0			0	0	0	0	0	0	0	0	0	0	0	0	0	0	0	0	0	0	0	0	0	0	0	0	0	0	0
SP_108	ACAATATAAAAAATACTTAGATAATAATAG	0		0	0	0	0	0	0	0	0	0	0	0	0	0	0	0	0	1			0	0	0	0	0	0	0	0	0	0	0	0	0	0	0	0	0	0	0	0	0	0	0	0	0	0	0
SP_109	ACACCCTAAATATCAAACTCGAACAAGTTG	0	0	0	0	0	0	0	0	0	1	1	1	1	1	1	1	1	1	0			0	0	0	0	0	0	0	0	0	0	0	0	0	0	0	0	0	0	0	0	0	0	0	0	0	0	0
SP_110	ACAGCAAGCGCTTATCTTGGTTGATCAAGC	0	0	0	0	1	0	1	0	0	0	0	0	0	0	0	0	0	0	0			0	0	0	0	0	0	0	0	0	0	0	0	0	0	0	0	0	0	0	0	0	0	0	0	0	0	0
SP_111	ACAGTGTCAAACGACAAACACACCAAAGTT	0	0	0	0	0	0	0	0	0	2	1	1	1	2	2	1	1	1	0			0	0	0	0	0	0	0	0	0	0	0	0	0	0	0	0	0	0	0	0	0	0	0	0	0	0	0
SP_112	ACATAAACTTCGTTGTTCATGTAGGCGTTT	0	0	0	0	0	0	0	0	0	1	0	0	1	1	1	0	0	0	0			0	0	0	0	0	0	0	0	0	0	0	0	0	0	0	0	0	0	0	0	0	0	0	0	0	0	0
SP_113	ACCAAAAACAAAGTCGTTTTCACGTTTTAT	0	0	0	0	1	0	1	0	0	0	0	0	0	0	0	0	0	0	0			0	0	0	0	0	0	0	0	0	0	0	0	0	0	0	0	0	0	0	0	0	0	0	0	0	0	0
SP_116	ACCACCGCCATAAATTAAATCTGGTTTAAT	0	0	0	0	1	0	0	0	0	0	0	0	0	0	0	0	0	0	0			0	0	0	0	0	0	0	0	0	0	0	0	0	0	0	0	0	0	0	0	0	0	0	0	0	0	0
SP_117	ACGAATCAAATTATTATTTGAATACAATCG	0	0	0	0	0	0	0	1	1	0	0	0	0	0	0	0	0	0	0			0	0	0	0	0	0	0	0	0	0	0	0	0	0	0	0	0	0	0	0	0	0	0	0	0	0	0
SP_118	ACGTAAATAACAAGAACATAGCGGTTTTTA	0	0	0	0	0	0	0	0	0	1	0	0	1	1	1	0	0	0	0			0	0	0	0	0	0	0	0	0	0	0	0	0	0	0	0	0	0	0	0	0	0	0	0	0	0	0
SP_119*	ACGTTACAGTTTTGTAAATTGGAGTTTGTA	0	0	0	0	0	0	0	0	0	0	0	1	0	0	3	1	0	2	0			0	0	0	0	0	0	0	0	0	0	0	0	0	0	0	0	0	0	0	0	0	0	0	0	0	0	0
SP_121	ACTAACAACTCTAACGTCTCATTTTTCATA	0	0	0	0	0	0	0	1	0	0	0	0	0	0	0	0	0	0	0			0	0	0	0	0	0	0	0	0	0	0	0	0	0	0	0	0	0	0	0	0	0	0	0	0	0	0
SP_122	ACTAATTTAAATTTGTCAATAGTTTTTGTA	0	0	0	1	0	0	0	0	0	0	0	0	0	0	0	0	0	0	0			0	0	0	0	0	0	0	0	0	0	0	0	0	0	0	0	0	0	0	0	0	0	0	0	0	0	0
SP_123	ACTACAACACCATCATTAACGACAAGTCAC	0	0	0	0	0	0	0	0	0	0	1	1	0	0	0	1	1	1	0			0	0	0	0	0	0	0	0	0	0	0	0	0	0	0	0	0	0	0	0	0	0	0	0	0	0	0
SP_124	ACTATTAAACGTTAAAGACATTAACAACAT	0	0	0	0	2	0	1	0	0	0	0	0	0	0	0	0	0	0	0			0	0	0	0	0	0	0	0	0	0	0	0	0	0	0	0	0	0	0	0	0	0	0	0	0	0	0
SP_125	ACTCACCAGCAACGATGTCTATTTCTGTGC	0	0	1	0	0	0	0	0	0	0	0	0	0	0	0	0	0	0	0			0	0	0	0	0	0	0	0	0	0	0	0	0	0	0	0	0	0	0	0	0	0	0	0	0	0	0
SP_126	ACTCGATCATTTTTTCAGCTCAAAATTTAG	1	0	0	0	0	1	0	0	0	0	0	0	0	0	0	0	0	0	0			0	0	0	0	0	0	0	0	0	0	0	0	0	0	0	0	0	0	0	0	0	0	0	0	0	0	0
SP_127	ACTGTATTAGCTCAGAATCAAGCTTGACCC	0	0	0	0	1	0	0	0	0	0	0	0	0	0	0	0	0	0	0			0	0	0	0	0	0	0	0	0	0	0	0	0	0	0	0	0	0	0	0	0	0	0	0	0	0	0
SP_128	ACTTTAAAGATAAAACAGCTTTAGAAGTCG	0	0	0	0	0	0	0	0	0	1	0	0	1	1	1	0	0	0	0			0	0	0	0	0	0	0	0	0	0	0	0	0	0	0	0	0	0	0	0	0	0	0	0	0	0	0
SP_129	AGAACAACGAACCTTACATTTTCAATCAAT	0	0	0	0	0	0	0	0	0	0	1	1	0	0	0	1	1	1	0			0	0	0	0	0	0	0	0	0	0	0	0	0	0	0	0	0	0	0	0	0	0	0	0	0	0	0
SP_130	AGAATAAAGGGTTAGATAGTTCTTGTTTTT	0	0	0	0	0	0	0	1	1	0	0	0	0	0	0	0	0	0	0			0	0	0	0	0	0	0	0	0	0	0	0	0	0	0	0	0	0	0	0	0	0	0	0	0	0	0
SP_131	AGACCTATAACCACAACTTACTATTTAGTT	1	0	0	0	0	1	0	0	0	0	0	0	0	0	0	0	0	0	0			0	0	0	0	0	0	0	0	0	0	0	0	0	0	0	0	0	0	0	0	0	0	0	0	0	0	0
SP_132	AGACTGTTTGGTGTAACTATTTATGTCGTA	0	0	0	0	0	0	0	1	1	0	0	0	0	0	0	0	0	0	0			0	0	0	0	0	0	0	0	0	0	0	0	0	0	0	0	0	0	0	0	0	0	0	0	0	0	0
SP_133	AGATCAAAAGCAGAGTTAGTAGACTCTAAA	0	0	0	0	0	0	0	0	0	0	0	0	0	0	0	0	0	0	1			0	0	0	0	0	0	0	0	0	0	0	0	0	0	0	0	0	0	0	0	0	0	0	0	0	0	0
SP_134	AGCAAAAAAACTGCAAGCGCTTATTTAG	0	0	1	0	0	0	0	0	0	0	0	0	0	0	0	0	0	0	0			0	0	0	0	0	0	0	0	0	0	0	0	0	0	0	0	0	0	0	0	0	0	0	0	0	0	0
SP_135	AGGTCAAATAAACGCTAACAACAATAAGAT	0	0	0	0	0	0	0	0	0	0	1	1	0	0	0	1	1	1	0			0	0	0	0	0	0	0	0	0	0	0	0	0	0	0	0	0	0	0	0	0	0	0	0	0	0	0
SP_136	AGGTTAACTCTTGTGTCTTGAACTATAAAAGTA	0	0	0	0	0	0	0	0	0	0	0	0	0	0	0	0	0	0	0			0	0	0	0	0	0	0	0	0	0	0	0	0	0	0	0	0	0	0	0	0	0	0	0	0	0	0
SP_137	AGGTTGTTCATGATTGACATTAAAATTAAA	0	0	0	0	0	0	0	0	0	0	0	0	0	0	0	0	0	0	0			1	1	1	1	1	1	1	1	1	1	1	1	1	1	1	1	1	0	0	1	0	0	1	1	1	1	1
SP_138	AGTGGGTTATTAGGAGCGAACGATTGACA	0	0	1	0	0	0	0	0	0	0	0	0	0	0	0	0	0	0	0			0	0	0	0	0	0	0	0	0	0	0	0	0	0	0	0	0	0	0	0	0	0	0	0	0	0	0
SP_139	AGTTAACATCAATGTAATAAATTTGACCTA	0	0	0	0	0	0	0	1	1	0	0	0	0	0	0	0	0	0	0			0	0	0	0	0	0	0	0	0	0	0	0	0	0	0	0	0	0	0	0	0	0	0	0	0	0	0
SP_140	AGTTAATAAGTAACTCATCTATACCACAAA	0	1	0	0	0	0	0	0	0	0	0	0	0	0	0	0	0	0	0			0	0	0	0	0	0	0	0	0	0	0	0	0	0	0	0	0	0	0	0	0	0	0	0	0	0	0
SP_141	AGTTGGTAAGTTAAACGTAGTTGTATTAGT	0	0	0	0	0	0	0	2	2	0	0	0	0	0	0	0	0	0	0			0	0	0	0	0	0	0	0	0	0	0	0	0	0	0	0	0	0	0	0	0	0	0	0	0	0	0
SP_142	AGTTTTTTTTGCAGATATTTTTTATTTGTA	0	0	1	0	0	0	0	0	0	0	0	0	0	0	0	0	0	0	0			0	0	0	0	0	0	0	0	0	0	0	0	0	0	0	0	0	0	0	0	0	0	0	0	0	0	0
SP_143*	ATAAAAACTCAAGAACTATCTAACGCTTTTTG	0	0	0	0	0	0	0	0	0	0	0	0	0	0	0	0	0	0	0			0	0	0	0	0	0	0	0	1	0	0	0	0	0	0	0	0	0	0	0	0	0	1	0	0	0	0
SP_144	ATAAAAATTTATAAGATCGCTTATGTAGTT	0	0	0	0	0	0	0	2	2	0	0	0	0	0	0	0	0	0	0			0	0	0	0	0	0	0	0	0	0	0	0	0	0	0	0	0	0	0	0	0	0	0	0	0	0	0
SP_145	ATAAAACATCGGACAAATACGACATTGATA	0	0	0	0	0	0	0	0	0	2	1	1	1	2	2	1	1	0	0			0	0	0	0	0	0	0	0	0	0	0	0	0	0	0	0	0	0	0	0	0	0	0	0	0	0	0
SP_146	ATAAACTGCAATTTTTTCTCGATGAACCA	0	0	0	0	0	0	1	1	1	0	0	0	0	0	0	0	0	0	0			0	0	0	0	0	0	0	0	0	0	0	0	0	0	0	0	0	0	0	0	0	0	0	0	0	0	0
SP_147	ATAAAGTCATTAACTCTATCATTATTTTGT	0	0	0	0	1	0	1	0	0	0	0	0	0	0	0	0	0	0	0			0	0	0	0	0	0	0	0	0	0	0	0	0	0	0	0	0	0	0	0	0	0	0	0	0	0	0
SP_148	ATAAATGCGAATAATGTCCTTGTCGAAGAT	0	0	0	1	0	0	0	0	0	0	0	0	0	0	0	0	0	0	0			0	0	0	0	0	0	0	0	0	0	0	0	0	0	0	0	0	0	0	0	0	0	0	0	0	0	0
SP_149	ATAAATTTATTGAATTTGATAATCTCGTCT	0	0	0	1	0	0	0	0	0	0	0	0	0	0	0	0	0	0	0			0	0	0	0	0	0	0	0	0	0	0	0	0	0	0	0	0	0	0	0	0	0	0	0	0	0	0
SP_151	ATAAGTAAATATAATTATGTTAGTCGCCCC	0	0	1	0	0	0	0	0	0	0	0	0	0	0	0	0	0	0	0			0	0	0	0	0	0	0	0	0	0	0	0	0	0	0	0	0	0	0	0	0	0	0	0	0	0	0
SP_152	ATAATGTAGGTTGTTATAGTATTCGTGGTT	0	1	0	0	0	0	0	0	0	0	0	0	0	0	0	0	0	0	0			0	0	0	0	0	0	0	0	0	0	0	0	0	0	0	0	0	0	0	0	0	0	0	0	0	0	0
SP_153	ATAATTAAATTTGTCTGTAAATATAAAGAC	0	0	0	0	1	0	1	0	0	0	0	0	0	0	0	0	0	0	0			0	0	0	0	0	0	0	0	0	0	0	0	0	0	0	0	0	0	0	0	0	0	0	0	0	0	0
SP_154	ATATTTAAAGTTGTTAAATAGCTTAACGGT	0	0	0	0	0	0	0	2	2	0	0	0	0	0	0	0	0	0	0			0	0	0	0	0	0	0	0	0	0	0	0	0	0	0	0	0	0	0	0	0	0	0	0	0	0	0
SP_155	ATCAAATTTATGCTAACATAAGTTCAACTT	0	0	0	0	0	0	0	0	0	2	1	1	1	2	2	1	1	1	0			0	0	0	0	0	0	0	0	0	0	0	0	0	0	0	0	0	0	0	0	0	0	0	0	0	0	0
SP_156	ATCAACAACTGTATCAACGCTTTCTAACCG	1	0	0	0	0	1	0	0	0	0	0	0	0	0	0	0	0	0	0			0	0	0	0	0	0	0	0	0	0	0	0	0	0	0	0	0	0	0	0	0	0	0	0	0	0	0
SP_157	ATCACAACACGATTGATCATGGTATAATCG	0	0	0	0	1	0	1	0	0	0	0	0	0	0	0	0	0	0	0			0	0	0	0	0	0	0	0	0	0	0	0	0	0	0	0	0	0	0	0	0	0	0	0	0	0	0
SP_158	ATCATATTAAACAAAAATGTCAAGACAAAA	0	0	0	0	0	0	0	0	0	0	1	1	0	0	0	1	1	1	0			0	0	0	0	0	0	0	0	0	0	0	0	0	0	0	0	0	0	0	0	0	0	0	0	0	0	0
SP_159	ATCCATCACTAGAATTTGGTTAGCACGATC	0	0	0	0	0	0	0	2	2	0	0	0	0	0	0	0	0	0	0			0	0	0	0	0	0	0	0	0	0	0	0	0	0	0	0	0	0	0	0	0	0	0	0	0	0	0
SP_160	ATCGGAATGTTTTTATTGTTGATCCTGAA	1	0	0	0	0	1	0	0	0	0	0	0	0	0	0	0	0	0	0			0	0	0	0	0	0	0	0	0	0	0	0	0	0	0	0	0	0	0	0	0	0	0	0	0	0	0
SP_161	ATCGTCAAGTTCGCAGTTTACGCAGCTGGG	0	0	1	0	0	0	0	0	0	0	0	0	0	0	0	0	0	0	0			0	0	0	0	0	0	0	0	0	0	0	0	0	0	0	0	0	0	0	0	0	0	0	0	0	0	0
SP_162	ATCTCTCTAAAAAGTTGACGATCCATCACC	0	0	0	0	0	0	0	0	0	1	0	0	1	1	1	0	0	0	0			0	0	0	0	0	0	0	0	0	0	0	0	0	0	0	0	0	0	0	0	0	0	0	0	0	0	0
SP_163	ATCTGCGGGCTTAACATAACCCATTGTTAT	0	0	0	0	0	0	1	0	0	0	0	0	0	0	0	0	0	0	0			0	0	0	0	0	0	0	0	0	0	0	0	0	0	0	0	0	0	0	0	0	0	0	0	0	0	0
SP_164	ATCTGGTTTTATAAAATATCTAAGCCCTTT	0	0	0	0	1	0	0	0	0	0	0	0	0	0	0	0	0	0	0			0	0	0	0	0	0	0	0	0	0	0	0	0	0	0	0	0	0	0	0	0	0	0	0	0	0	0
SP_165	ATCTTATTGTTGTTAGCGTTTATTTGACCT	0	0	0	0	0	0	0	0	0	1	0	0	1	1	1	0	0	0	0			0	0	0	0	0	0	0	0	0	0	0	0	0	0	0	0	0	0	0	0	0	0	0	0	0	0	0
SP_166	ATCTTGTTATTATTAGCGTTTATTTGGCCA	0	0	0	0	0	0	0	0	0	0	0	0	0	0	0	0	0	0	0			1	1	1	1	1	1	1	1	1	1	1	0	1	1	1	1	1	1	1	1	1	1	1	0	1	1	0
SP_167	ATGCTACCACAACCATGTTCTCTAAAAACA	0	0	0	0	0	0	0	0	0	0	1	1	0	0	0	1	1	1	0			0	0	0	0	0	0	0	0	0	0	0	0	0	0	0	0	0	0	0	0	0	0	0	0	0	0	0
SP_168	ATGGTGACGAATATAAACCCCAACTTGATC	0	0	0	0	0	0	0	0	0	0	0	0	0	0	0	0	0	0	0			1	1	1	1	1	1	1	1	1	1	1	1	1	1	1	1	1	1	1	1	1	1	1	1	1	1	1
SP_169	ATGTACTGATAATAAGTGTTTGTATAAATT	0	0	0	0	0	0	1	0	0	0	0	0	0	0	0	0	0	0	0			0	0	0	0	0	0	0	0	0	0	0	0	0	0	0	0	0	0	0	0	0	0	0	0	0	0	0
SP_170	ATGTTAACTCGATGTATCCTTACGTAATGA	0	0	0	0	0	0	0	1	1	0	0	0	0	0	0	0	0	0	0			0	0	0	0	0	0	0	0	0	0	0	0	0	0	0	0	0	0	0	0	0	0	0	0	0	0	0
SP_171	ATGTTGAAAAACTTGAAAAACAAGAGATAA	0	0	0	0	0	0	0	0	0	2	1	1	0	2	2	2	2	2	0			0	0	0	0	0	0	0	0	0	0	0	0	0	0	0	0	0	0	0	0	0	0	0	0	0	0	0
SP_172	ATGTTTCCACATCCGTTGTCTCTAAAGACA	0	0	0	0	0	0	0	0	0	0	0	1	0	0	1	1	0	1	0			0	0	0	0	0	0	0	0	0	0	0	0	0	0	0	0	0	0	0	0	0	0	0	0	0	0	0
SP_173	ATTAAAATTTAAATTATAAAATTCGCCAGC	0	0	0	0	0	0	0	1	1	0	0	0	0	0	0	0	0	0	0			0	0	0	0	0	0	0	0	0	0	0	0	0	0	0	0	0	0	0	0	0	0	0	0	0	0	0
SP_174	ATTAACGACACTAACGCAGTTGTAAAAATT	1	0	0	0	0	1	0	0	0	0	0	0	0	0	0	0	0	0	0			0	0	0	0	0	0	0	0	0	0	0	0	0	0	0	0	0	0	0	0	0	0	0	0	0	0	0
SP_175	ATTAATATTTTTATCAGTGATATTAGCTTC	0	0	0	0	0	0	0	0	0	1	0	0	1	1	1	0	0	0	0			0	0	0	0	0	0	0	0	0	0	0	0	0	0	0	0	0	0	0	0	0	0	0	0	0	0	0
SP_176	ATTAATTCTTCTGACTTTCAAACTCATCGT	0	0	0	0	1	0	1	0	0	0	0	0	0	0	0	0	0	0	0			0	0	0	0	0	0	0	0	0	0	0	0	0	0	0	0	0	0	0	0	0	0	0	0	0	0	0
SP_177	ATTAGCAGTACTATTTAGTGCGGTATTAAC	0	0	0	0	0	0	0	0	0	0	1	1	0	0	0	1	1	1	0			0	0	0	0	0	0	0	0	0	0	0	0	0	0	0	0	0	0	0	0	0	0	0	0	0	0	0
SP_178	ATTATATTGATTGACAAAACCAAAACTTAT	0	0	0	0	1	0	0	0	0	0	0	0	0	0	0	0	0	0	0			0	0	0	0	0	0	0	0	0	0	0	0	0	0	0	0	0	0	0	0	0	0	0	0	0	0	0
SP_179*	ATTCAATTGCGTTTTTTAAACGTACAAATA	0	0	0	0	0	0	0	0	0	0	0	0	0	0	0	0	0	0	0			1	1	1	1	1	1	1	1	1	1	1	1	1	1	1	0	1	1	1	1	1	1	1	1	1	1	1
SP_181	ATTCACTACATTATCACAAACCTAACGTTG	0	0	0	0	1	0	1	0	0	0	0	0	0	0	0	0	0	0	0			0	0	0	0	0	0	0	0	0	0	0	0	0	0	0	0	0	0	0	0	0	0	0	0	0	0	0
SP_182	ATTCATTAACAAAAAAGATGTTAAATAAAC	0	0	0	0	0	0	0	0	0	0	0	0	0	0	0	0	0	0	0			1	1	2	1	1	1	1	1	1	1	1	1	1	1	1	0	1	1	1	1	1	1	1	1	1	1	1
SP_183	ATTCCCATTATTTCAACCGCACTAGTAGCG	0	0	0	0	1	0	1	0	0	0	0	0	0	0	0	0	0	0	0			0	0	0	0	0	0	0	0	0	0	0	0	0	0	0	0	0	0	0	0	0	0	0	0	0	0	0
SP_184	ATTCTGCCGCCACGATATCCACGATATCGATTTCAGTTC	0	0	0	0	0	0	0	0	0	0	0	0	0	0	0	0	0	0	0			0	0	0	0	0	0	0	0	0	0	0	0	0	0	0	0	0	0	0	0	0	0	0	0	0	0	0
SP_185*	ATTCTGCCGCCACGATATCGATTTCAGTTC	0	0	0	0	0	0	0	0	0	0	0	0	0	0	0	0	0	0	0			1	1	1	1	1	1	1	1	1	1	1	1	1	1	1	1	1	1	1	1	1	1	1	1	1	1	1
SP_187	ATTCTGCCGCCCCACGATATCGATTTCAGAGT	0	0	0	0	0	0	0	0	0	0	0	0	0	0	0	0	0	0	0			0	0	0	0	0	0	0	0	0	0	0	0	0	0	0	0	0	0	0	0	0	0	0	0	0	0	0
SP_188	ATTCTGCCTTAATGAATTAAAAATCTTATCAG	0	0	0	0	0	0	0	0	0	0	0	0	0	0	0	0	0	0	0			0	0	0	0	0	0	0	0	0	0	0	0	0	0	0	0	0	0	0	0	0	0	0	0	0	0	0
SP_189	ATTGAGCACTCGCAGAGTTTTGTAAATTGG	0	0	0	0	0	0	0	0	0	0	0	0	0	0	0	1	1	1	0			0	0	0	0	0	0	0	0	0	0	0	0	0	0	0	0	0	0	0	0	0	0	0	0	0	0	0
SP_190	ATTGATTGAAAATGTAAGGTTCGTTGTTCT	0	0	0	0	0	0	0	0	0	1	0	0	1	1	1	0	0	0	0			0	0	0	0	0	0	0	0	0	0	0	0	0	0	0	0	0	0	0	0	0	0	0	0	0	0	0
SP_191	ATTTAACAAAGAATGAGATCGAATTGAGT	0	0	0	0	0	0	0	0	0	0	0	0	0	0	0	0	0	0	0			1	1	0	1	1	1	1	1	0	1	1	1	1	1	1	1	0	1	1	1	1	1	1	1	1	1	1
SP_192*	ATTTAAGAATAAGTAATAGAAATAATCCGA	0	0	0	0	0	0	0	0	0	0	0	1	0	0	2	1	0	1	0			0	0	0	0	0	0	0	0	0	0	0	0	0	0	0	0	0	0	0	0	0	0	0	0	0	0	0
SP_193	ATTTACGAGCTAATTGGACTTAAGTAAATA	1	0	0	0	0	1	0	0	0	0	0	0	0	0	0	0	0	0	0			0	0	0	0	0	0	0	0	0	0	0	0	0	0	0	0	0	0	0	0	0	0	0	0	0	0	0
SP_194	ATTTCTCTAAACAGTTGGCGATCCATCACT	0	0	0	0	1	0	0	0	0	0	0	0	0	0	0	0	0	0	0			0	0	0	0	0	0	0	0	0	0	0	0	0	0	0	0	0	0	0	0	0	0	0	0	0	0	0
SP_195*	ATTTTAAAGATAAAACTGCGCTTGAAGTGG	1	0	0	0	0	1	0	0	0	3	0	0	0	1	0	1	2	0	0			0	0	0	0	0	0	0	0	0	0	0	0	0	0	0	0	0	0	0	0	0	0	0	0	0	0	0
SP_197	ATTTTAGCGAACCTAACTGATATTGTTACT	1	0	0	0	0	1	0	0	0	0	0	0	0	0	0	0	0	0	0			0	0	0	0	0	0	0	0	0	0	0	0	0	0	0	0	0	0	0	0	0	0	0	0	0	0	0
SP_198	ATTTTCTCTTGGAAAATTACCAATTATACC	0	0	0	0	0	0	0	1	1	0	0	0	0	0	0	0	0	0	0			0	0	0	0	0	0	0	0	0	0	0	0	0	0	0	0	0	0	0	0	0	0	0	0	0	0	0
SP_199	ATTTTCTTCTCCTTGATTATTCTCTAACAC	0	0	0	0	1	0	1	0	0	0	0	0	0	0	0	0	0	0	0			0	0	0	0	0	0	0	0	0	0	0	0	0	0	0	0	0	0	0	0	0	0	0	0	0	0	0
SP_200	ATTTTTGATTTCAAGAAACTAATATCACGC	0	1	0	0	0	0	0	0	0	0	0	0	0	0	0	0	0	0	0			0	0	0	0	0	0	0	0	0	0	0	0	0	0	0	0	0	0	0	0	0	0	0	0	0	0	0
SP_201	ATTTTTTAAACCCTGTTAAATACATTAATA	0	0	0	0	0	0	0	0	0	1	0	0	1	1	1	0	0	0	0			0	0	0	0	0	0	0	0	0	0	0	0	0	0	0	0	0	0	0	0	0	0	0	0	0	0	0
SP_202	CAAAAATTAAATTTAATGTTCTTAATGTCT	0	0	0	0	1	0	1	0	0	0	0	0	0	0	0	0	0	0	0			0	0	0	0	0	0	0	0	0	0	0	0	0	0	0	0	0	0	0	0	0	0	0	0	0	0	0
SP_203	CAAACCGCAAAAGACAAAATATTTATTAAA	0	0	1	0	0	0	0	0	0	0	0	0	0	0	0	0	0	0	0			0	0	0	0	0	0	0	0	0	0	0	0	0	0	0	0	0	0	0	0	0	0	0	0	0	0	0
SP_204	CAAATAAGCGCTTATATCTATTAAATTTA	0	0	0	1	0	0	0	0	0	0	0	0	0	0	0	0	0	0	0			0	0	0	0	0	0	0	0	0	0	0	0	0	0	0	0	0	0	0	0	0	0	0	0	0	0	0
SP_205	CAAATCAACAATTCTTTTGTACTCTTCATT	0	0	0	0	0	0	0	0	0	0	1	1	0	0	0	1	1	1	0			0	0	0	0	0	0	0	0	0	0	0	0	0	0	0	0	0	0	0	0	0	0	0	0	0	0	0
SP_206	CAAATTTAAAACACGTTTATATTTTTGACA	1	0	0	0	0	1	0	0	0	0	0	0	0	0	0	0	0	0	0			0	0	0	0	0	0	0	0	0	0	0	0	0	0	0	0	0	0	0	0	0	0	0	0	0	0	0
SP_207	CAACACAAACAACTTTCAGCTTATAACATT	0	1	0	0	0	0	0	0	0	0	0	0	0	0	0	0	0	0	0			0	0	0	0	0	0	0	0	0	0	0	0	0	0	0	0	0	0	0	0	0	0	0	0	0	0	0
SP_208	CAACAGCCGTTGTTAAAATTAAAAAAACTA	0	0	0	0	0	0	0	0	0	0	0	0	0	0	0	0	0	0	0			1	1	1	1	1	1	1	1	1	1	1	1	1	1	1	1	1	1	1	1	1	1	1	1	1	1	1
SP_209*	CAACTTCAAGCGCAGATTTATCTTTAAAAT	0	0	0	0	0	0	0	0	0	0	0	1	0	0	2	1	0	0	0			0	0	0	0	0	0	0	0	0	0	0	0	0	0	0	0	0	0	0	0	0	0	0	0	0	0	0
SP_210	CAACTTTTTGTGTTAAATTAGTTAAGTTTT	0	0	0	0	0	0	0	0	0	0	1	1	0	0	0	1	1	1	0			0	0	0	0	0	0	0	0	0	0	0	0	0	0	0	0	0	0	0	0	0	0	0	0	0	0	0
SP_211	CAAGACATTTTAATGTTACTAAACGGTCTT	0	0	0	0	0	0	0	1	1	0	0	0	0	0	0	0	0	0	0			0	0	0	0	0	0	0	0	0	0	0	0	0	0	0	0	0	0	0	0	0	0	0	0	0	0	0
SP_212	CAAGATTTTAAATTCTGTTATAATCACCAC	0	0	0	0	0	0	0	1	1	0	0	0	0	0	0	0	0	0	0			0	0	0	0	0	0	0	0	0	0	0	0	0	0	0	0	0	0	0	0	0	0	0	0	0	0	0
SP_213	CAAGTCGATATAATTAAGCTATTTGATCCTA	0	0	0	0	0	0	0	1	1	0	0	0	0	0	0	0	0	0	0			0	0	0	0	0	0	0	0	0	0	0	0	0	0	0	0	0	0	0	0	0	0	0	0	0	0	0
SP_214	CAATAAATCAAAAAATTCAAGAATTAAATG	0	0	0	0	0	0	0	0	0	2	0	0	1	2	0	0	1	0	0			0	0	0	0	0	0	0	0	0	0	0	0	0	0	0	0	0	0	0	0	0	0	0	0	0	0	0
SP_215	CAATAGTTTATATAAACCTGCAAAAAAATA	0	0	0	0	0	0	0	0	0	0	1	1	0	0	0	1	1	1	0			0	0	0	0	0	0	0	0	0	0	0	0	0	0	0	0	0	0	0	0	0	0	0	0	0	0	0
SP_216	CAATCTCAACTTTAGATCAAAAACTGTTAA	0	0	0	0	0	0	0	0	0	1	0	0	1	1	1	0	0	0	0			0	0	0	0	0	0	0	0	0	0	0	0	0	0	0	0	0	0	0	0	0	0	0	0	0	0	0
SP_217	CACACACCAAAGATAAGTCGTGACTAGCTC	1	0	0	0	0	1	0	0	0	0	0	0	0	0	0	0	0	0	0			0	0	0	0	0	0	0	0	0	0	0	0	0	0	0	0	0	0	0	0	0	0	0	0	0	0	0
SP_218	CACACGATAGTGTTAAAAACAAACCCATCG	0	0	0	0	0	0	0	1	1	0	0	0	0	0	0	0	0	0	0			0	0	0	0	0	0	0	0	0	0	0	0	0	0	0	0	0	0	0	0	0	0	0	0	0	0	0
SP_219	CACACGATTGTCTTAAAGTCAAATCCTTCA	0	0	0	0	0	0	0	1	1	0	0	0	0	0	0	0	0	0	0			0	0	0	0	0	0	0	0	0	0	0	0	0	0	0	0	0	0	0	0	0	0	0	0	0	0	0
SP_221	CACTACCCCGATTTGCTTATAAACTGTTAC	0	0	0	0	0	0	0	0	0	0	1	1	0	0	0	1	1	1	0			0	0	0	0	0	0	0	0	0	0	0	0	0	0	0	0	0	0	0	0	0	0	0	0	0	0	0
SP_222	CACTAGTTTTATTTTGTTCAACTTTTTGG	0	0	0	0	0	0	0	0	0	0	1	1	0	0	0	1	1	1	0			0	0	0	0	0	0	0	0	0	0	0	0	0	0	0	0	0	0	0	0	0	0	0	0	0	0	0
SP_223	CACTGACTACTACAAACTTGATGGGTTTTT	0	0	0	0	0	0	0	0	0	0	0	0	0	0	0	1	1	1	0			0	0	0	0	0	0	0	0	0	0	0	0	0	0	0	0	0	0	0	0	0	0	0	0	0	0	0
SP_224	CACTTTAACAACACAACAAACTGAGTTAGT	1	0	0	0	0	1	0	0	0	0	0	0	0	0	0	0	0	0	0			0	0	0	0	0	0	0	0	0	0	0	0	0	0	0	0	0	0	0	0	0	0	0	0	0	0	0
SP_225	CAGATTTTAAGAAAGAACGTTTAATTACAA	0	0	0	0	0	0	0	0	0	0	0	0	0	0	0	0	0	0	0			1	1	0	1	1	1	1	1	1	1	1	1	1	1	1	0	1	1	1	1	1	1	1	1	1	1	1
SP_226	CAGCGCTTGAAGTCGTTGAAAAGATCAATA	1	0	0	0	0	1	0	0	0	0	0	0	0	0	0	0	0	0	0			0	0	0	0	0	0	0	0	0	0	0	0	0	0	0	0	0	0	0	0	0	0	0	0	0	0	0
SP_227	CATAATGATATTTATTTGCATCAACTTGCT	0	0	0	0	1	0	0	0	0	0	0	0	0	0	0	0	0	0	0			0	0	0	0	0	0	0	0	0	0	0	0	0	0	0	0	0	0	0	0	0	0	0	0	0	0	0
SP_228	CATCAACAACAGTATCAACACTTTCAAGTC	0	0	0	0	0	0	0	0	0	2	1	1	1	2	2	1	1	1	0			0	0	0	0	0	0	0	0	0	0	0	0	0	0	0	0	0	0	0	0	0	0	0	0	0	0	0
SP_229	CATCCAAATCCGCAGGCTTAACATAACCCA	0	0	1	0	0	0	0	0	0	0	0	0	0	0	0	0	0	0	0			0	0	0	0	0	0	0	0	0	0	0	0	0	0	0	0	0	0	0	0	0	0	0	0	0	0	0
SP_230	CATCTTTAAATAGCTCAGTTAATTTTGTTT	0	0	1	0	0	0	0	0	0	0	0	0	0	0	0	0	0	0	0			0	0	0	0	0	0	0	0	0	0	0	0	0	0	0	0	0	0	0	0	0	0	0	0	0	0	0
SP_231	CATGTAAATTCCCAAACATCCAAATTTCAA	0	0	0	0	0	0	0	0	0	0	1	1	0	0	0	1	1	1	0			0	0	0	0	0	0	0	0	0	0	0	0	0	0	0	0	0	0	0	0	0	0	0	0	0	0	0
SP_232	CATGTTTTTTAAATCTGTAACCTTCTTTTT	0	0	0	0	0	0	0	0	0	0	1	1	0	0	0	1	1	1	0			0	0	0	0	0	0	0	0	0	0	0	0	0	0	0	0	0	0	0	0	0	0	0	0	0	0	0
SP_233	CATTAGCCGATTTTCGCCGTGCAAATTCCC	0	0	0	0	0	0	0	0	0	0	1	1	0	0	0	1	1	1	0			0	0	0	0	0	0	0	0	0	0	0	0	0	0	0	0	0	0	0	0	0	0	0	0	0	0	0
SP_234	CATTTAACATATTTTGTATATCTGCAAAAT	0	0	0	1	0	0	0	0	0	0	0	0	0	0	0	0	0	0	0			0	0	0	0	0	0	0	0	0	0	0	0	0	0	0	0	0	0	0	0	0	0	0	0	0	0	0
SP_236	CATTTAATTCTTGAATTTTTTGATTTATTG	0	0	0	0	0	0	0	0	0	0	0	0	0	0	1	1	0	0	0			0	0	0	0	0	0	0	0	0	0	0	0	0	0	0	0	0	0	0	0	0	0	0	0	0	0	0
SP_237	CCAAAAAGTTGAACAAAATAAAACTAGTG	0	0	0	0	0	0	0	0	0	1	0	0	1	1	1	0	0	0	0			0	0	0	0	0	0	0	0	0	0	0	0	0	0	0	0	0	0	0	0	0	0	0	0	0	0	0
SP_239	CCAATTTACAAAACTCTGCGAGTGCTCAAT	0	0	0	0	0	0	0	0	0	1	0	0	1	1	1	0	0	0	0			0	0	0	0	0	0	0	0	0	0	0	0	0	0	0	0	0	0	0	0	0	0	0	0	0	0	0
SP_240	CCCCAAACGACTAACCTTGAATGATTAAATT	0	0	0	0	0	0	0	0	0	0	1	1	0	0	0	1	1	1	0			0	0	0	0	0	0	0	0	0	0	0	0	0	0	0	0	0	0	0	0	0	0	0	0	0	0	0
SP_241	CCCCCCTATAACAATAGTTAAATCAAATAACG	0	0	0	0	1	0	0	0	0	0	0	0	0	0	0	0	0	0	0			0	0	0	0	0	0	0	0	0	0	0	0	0	0	0	0	0	0	0	0	0	0	0	0	0	0	0
SP_242	CCGCACTAAATAGTAGTGCTAATATGATAA	0	0	1	0	0	0	0	0	0	0	0	0	0	0	0	0	0	0	0			0	0	0	0	0	0	0	0	0	0	0	0	0	0	0	0	0	0	0	0	0	0	0	0	0	0	0
SP_243	CCGTACTTATCTACACAAACCACCCATCTT	0	0	0	0	0	0	0	0	0	0	1	1	0	0	0	1	1	1	0			0	0	0	0	0	0	0	0	0	0	0	0	0	0	0	0	0	0	0	0	0	0	0	0	0	0	0
SP_244*	CCTCAAATTAAAAAAGATATTTTAAAAAGT	0	0	0	0	0	0	0	0	0	1	1	1	1	1	1	1	1	1	0			0	0	0	0	0	0	0	0	0	0	0	0	0	0	0	0	0	0	0	0	0	0	0	0	0	0	0
SP_245	CCTTGAGCACTTGAACGATGATTAAAATAC	1	0	0	0	0	1	0	0	0	0	0	0	0	0	0	0	0	0	0			0	0	0	0	0	0	0	0	0	0	0	0	0	0	0	0	0	0	0	0	0	0	0	0	0	0	0
SP_246	CGACTTCTAAAGCTGTTTTATCTTTAAAGT	0	0	0	0	0	0	0	0	0	0	1	1	0	0	0	1	1	1	0			0	0	0	0	0	0	0	0	0	0	0	0	0	0	0	0	0	0	0	0	0	0	0	0	0	0	0
SP_247	CGATTTACCAAACGAACTCAAACCTATCGA	0	1	0	0	0	0	0	0	0	0	0	0	0	0	0	0	0	0	0			0	0	0	0	0	0	0	0	0	0	0	0	0	0	0	0	0	0	0	0	0	0	0	0	0	0	0
SP_248	CGCAAACGACTAATCTTGAATGGTTAAATT	0	0	0	0	0	0	0	0	0	0	1	1	0	0	0	1	1	1	0			0	0	0	0	0	0	0	0	0	0	0	0	0	0	0	0	0	0	0	0	0	0	0	0	0	0	0
SP_249	CGCCTAATAACCCACTACTAAACGCCACCC	0	0	0	0	0	0	0	1	1	0	0	0	0	0	0	0	0	0	0			0	0	0	0	0	0	0	0	0	0	0	0	0	0	0	0	0	0	0	0	0	0	0	0	0	0	0
SP_250	CGTTCGGTTGAGCCGTAGTTTTCTGTCGTA	0	0	0	0	0	0	0	2	2	0	0	0	0	0	0	0	0	0	0			0	0	0	0	0	0	0	0	0	0	0	0	0	0	0	0	0	0	0	0	0	0	0	0	0	0	0
SP_251	CGTTTTGATAGAAATCTTGATCAAATATTG	0	1	0	0	0	0	0	0	0	0	0	0	0	0	0	0	0	0	0			0	0	0	0	0	0	0	0	0	0	0	0	0	0	0	0	0	0	0	0	0	0	0	0	0	0	0
SP_252	CTAATTTGACTAAGTAATACTTGTCGCGCTT	0	0	1	0	0	0	0	0	0	0	0	0	0	0	0	0	0	0	0			0	0	0	0	0	0	0	0	0	0	0	0	0	0	0	0	0	0	0	0	0	0	0	0	0	0	0
SP_253	CTACACCGTTCGTAATTTGATATGCCGCTT	0	0	0	0	0	0	0	0	0	0	0	1	0	0	0	1	1	2	0			0	0	0	0	0	0	0	0	0	0	0	0	0	0	0	0	0	0	0	0	0	0	0	0	0	0	0
SP_254	CTACTTCATTAAATCTACCCTCTGGAATAA	0	0	0	0	0	0	0	1	1	0	0	0	0	0	0	0	0	0	0			0	0	0	0	0	0	0	0	0	0	0	0	0	0	0	0	0	0	0	0	0	0	0	0	0	0	0
SP_255	CTATCATACTAAACCAAAATGTCAAGACAA	0	0	0	0	0	0	0	0	0	0	0	0	0	0	0	1	1	1	0			0	0	0	0	0	0	0	0	0	0	0	0	0	0	0	0	0	0	0	0	0	0	0	0	0	0	0
SP_256	CTATGATCTTTAAAGCACAAAGTTAAAGAC	0	0	0	0	0	0	0	0	0	4	0	1	0	4	0	1	1	1	0			0	0	0	0	0	0	0	0	0	0	0	0	0	0	0	0	0	0	0	0	0	0	0	0	0	0	0
SP_257	CTATTAGTCTAAGACATTTAGTCGCATCAT	0	0	0	0	1	0	1	0	0	0	0	0	0	0	0	0	0	0	0			0	0	0	0	0	0	0	0	0	0	0	0	0	0	0	0	0	0	0	0	0	0	0	0	0	0	0
SP_258	CTATTATTATCTAAGTATTTTTTATATTGT	0	1	0	0	0	0	0	0	0	0	0	0	0	0	0	0	0	0	0			0	0	0	0	0	0	0	0	0	0	0	0	0	0	0	0	0	0	0	0	0	0	0	0	0	0	0
SP_259	CTATTTTTATATTAATTATAAAACATATTT	0	0	0	0	1	0	1	0	0	0	0	0	0	0	0	0	0	0	0			0	0	0	0	0	0	0	0	0	0	0	0	0	0	0	0	0	0	0	0	0	0	0	0	0	0	0
SP_261	CTCGGCCCATTCATTCCCACGGCCGATATCA	0	0	0	1	0	0	0	0	0	0	0	0	0	0	0	0	0	0	0			0	0	0	0	0	0	0	0	0	0	0	0	0	0	0	0	0	0	0	0	0	0	0	0	0	0	0
SP_262	CTCTAATCACTCACGTTTAAGTGTTTTGCG	0	0	0	0	0	0	0	2	2	0	0	0	0	0	0	0	0	0	0			0	0	0	0	0	0	0	0	0	0	0	0	0	0	0	0	0	0	0	0	0	0	0	0	0	0	0
SP_263	CTGAAAACCATAAAACCGACTTAACTTGAC	0	0	0	0	2	0	1	0	0	0	0	0	0	0	0	0	0	0	0			0	0	0	0	0	0	0	0	0	0	0	0	0	0	0	0	0	0	0	0	0	0	0	0	0	0	0
SP_264*	CTGATTAATAATAAAGTCAATCTTTCACATT	0	0	0	0	0	0	0	0	0	0	0	0	0	0	0	0	0	0	0			0	0	0	0	0	0	0	0	0	0	0	0	0	0	0	0	0	0	0	1	0	0	0	0	0	0	0
SP_265	CTGATTCCGGTTGGTAAACTTAACGAACTA	0	0	0	0	0	0	0	0	0	2	0	1	1	2	2	1	1	1	0			0	0	0	0	0	0	0	0	0	0	0	0	0	0	0	0	0	0	0	0	0	0	0	0	0	0	0
SP_266	CTGATTTTAAAAAAGAACGGCTAATTACAT	0	0	1	0	0	0	0	0	0	0	0	0	0	0	0	0	0	0	0			0	0	0	0	0	0	0	0	0	0	0	0	0	0	0	0	0	0	0	0	0	0	0	0	0	0	0
SP_267	CTGTAACAGAAATTACAAAAGCGCAAACAC	0	0	0	0	1	0	0	0	0	0	0	0	0	0	0	0	0	0	0			0	0	0	0	0	0	0	0	0	0	0	0	0	0	0	0	0	0	0	0	0	0	0	0	0	0	0
SP_268	CTTAATAATGCCTACAAAATATTTATATTC	0	0	0	0	1	0	1	0	0	0	0	0	0	0	0	0	0	0	0			0	0	0	0	0	0	0	0	0	0	0	0	0	0	0	0	0	0	0	0	0	0	0	0	0	0	0
SP_269*	CTTATATAAACGTCATAAACTAAGTTGTATA	0	0	0	0	0	0	0	0	0	0	0	1	0	0	1	1	0	1	0			0	0	0	0	0	0	0	0	0	0	0	0	0	0	0	0	0	0	0	0	0	0	0	0	0	0	0
SP_270	CTTATATTCATCATCTTGTTTAGTTTCATA	0	0	0	1	0	0	0	0	0	0	0	0	0	0	0	0	0	0	0			0	0	0	0	0	0	0	0	0	0	0	0	0	0	0	0	0	0	0	0	0	0	0	0	0	0	0
SP_271	CTTCGTCGATCTTTTCTGTTAAATCTTGGGG	0	0	1	0	0	0	0	0	0	0	0	0	0	0	0	0	0	0	0			0	0	0	0	0	0	0	0	0	0	0	0	0	0	0	0	0	0	0	0	0	0	0	0	0	0	0
SP_272	CTTGTTTATCTTGTTGTTCGTTTTCCATTT	0	0	0	0	0	0	0	0	0	0	0	1	0	0	0	1	1	1	0			0	0	0	0	0	0	0	0	0	0	0	0	0	0	0	0	0	0	0	0	0	0	0	0	0	0	0
SP_273	CTTTTATCATAATACTTATTGTAAAATTCG	0	0	0	0	0	0	0	1	1	0	0	0	0	0	0	0	0	0	0			0	0	0	0	0	0	0	0	0	0	0	0	0	0	0	0	0	0	0	0	0	0	0	0	0	0	0
SP_274	CTTTTTGTGCCAATTTACCGTACAAAGAGT	0	0	0	0	0	0	0	1	1	0	0	0	0	0	0	0	0	0	0			0	0	0	0	0	0	0	0	0	0	0	0	0	0	0	0	0	0	0	0	0	0	0	0	0	0	0
SP_275	CTTTTTTAACGTTTTGAGATAATTCATCGT	0	0	0	0	1	0	1	0	0	0	0	0	0	0	0	0	0	0	0			0	0	0	0	0	0	0	0	0	0	0	0	0	0	0	0	0	0	0	0	0	0	0	0	0	0	0
SP_276	GAAAACGTCATCTTAACGACTTCGTTGTTG	1	0	0	0	0	1	0	0	0	0	0	0	0	0	0	0	0	0	0			0	0	0	0	0	0	0	0	0	0	0	0	0	0	0	0	0	0	0	0	0	0	0	0	0	0	0
SP_277*	GAAACGGCCACAAGTTACTTACATACAATT	0	0	0	0	0	0	0	0	0	0	0	0	0	0	0	0	0	0	0			1	1	1	1	1	1	1	1	1	1	1	1	1	1	1	1	1	0	0	1	0	0	0	1	1	1	1
SP_279	GAAGCTAATATCACTGATAAAAATATTAAT	0	0	0	0	0	0	0	0	0	0	1	1	0	0	0	1	1	1	0			0	0	0	0	0	0	0	0	0	0	0	0	0	0	0	0	0	0	0	0	0	0	0	0	0	0	0
SP_280	GAATCAAGATAAAAACAAAGTCGTGATCTC	0	0	0	0	0	0	0	2	2	0	0	0	0	0	0	0	0	0	0			0	0	0	0	0	0	0	0	0	0	0	0	0	0	0	0	0	0	0	0	0	0	0	0	0	0	0
SP_281	GAATTAAATTATCTTTATAAGTAAAATAAA	0	0	0	0	0	0	0	0	0	0	0	0	0	0	0	0	0	0	0			2	2	2	2	2	2	2	2	2	2	2	3	2	2	2	2	2	0	0	2	0	0	1	0	2	0	0
SP_282	GACAAAACATTCAAAATTAGATCGAGTTTT	0	0	0	0	0	0	0	0	0	0	1	1	0	0	0	1	1	1	0			0	0	0	0	0	0	0	0	0	0	0	0	0	0	0	0	0	0	0	0	0	0	0	0	0	0	0
SP_283	GACCGAAAAAATATTACCCACGTTTGGTTT	1	0	0	0	0	1	0	0	0	0	0	0	0	0	0	0	0	0	0			0	0	0	0	0	0	0	0	0	0	0	0	0	0	0	0	0	0	0	0	0	0	0	0	0	0	0
SP_284	GACTCAAAAACGTCTTTGTTCGTCGTTTAA	0	0	0	1	0	0	0	0	0	0	0	0	0	0	0	0	0	0	0			0	0	0	0	0	0	0	0	0	0	0	0	0	0	0	0	0	0	0	0	0	0	0	0	0	0	0
SP_285	GACTTGAAAGTGTTGATACTGTTGTTGATG	0	0	0	0	0	0	0	0	0	0	0	0	0	0	0	1	1	0	0			0	0	0	0	0	0	0	0	0	0	0	0	0	0	0	0	0	0	0	0	0	0	0	0	0	0	0
SP_286	GAGACGATTTAAGTCGTAATATTAAGTTTT	0	0	0	0	0	0	0	0	0	0	0	0	0	0	0	1	1	0	0			0	0	0	0	0	0	0	0	0	0	0	0	0	0	0	0	0	0	0	0	0	0	0	0	0	0	0
SP_287	GATCCAAGAAAAGATGAAATCTTAAGATACTT	0	0	0	0	0	0	0	0	0	3	1	1	0	1	1	1	1	3	0			0	0	0	0	0	0	0	0	0	0	0	0	0	0	0	0	0	0	0	0	0	0	0	0	0	0	0
SP_288	GATCGTTTTGAGTTATTTCGTTTTTGCTAA	0	0	0	0	0	0	0	0	0	0	1	1	0	0	0	1	1	1	0			0	0	0	0	0	0	0	0	0	0	0	0	0	0	0	0	0	0	0	0	0	0	0	0	0	0	0
SP_289	GATTAATATATCAAAAACAAAGTTAGGTTA	0	0	0	0	0	0	0	0	0	1	1	0	1	1	1	1	1	1	0			0	0	0	0	0	0	0	0	0	0	0	0	0	0	0	0	0	0	0	0	0	0	0	0	0	0	0
SP_290*	GATTAATATTTCAAAAACCAAACTAGGTCA	0	0	0	0	0	0	0	0	0	1	0	0	1	1	1	0	0	0	0			0	0	0	0	0	0	0	0	0	0	0	0	0	0	0	0	0	0	0	0	0	0	0	0	0	0	0
SP_292	GATTATCAGAATACCCAAAACCAAATTTTT	0	0	0	0	0	0	0	0	0	0	1	1	0	0	0	1	1	1	0			0	0	0	0	0	0	0	0	0	0	0	0	0	0	0	0	0	0	0	0	0	0	0	0	0	0	0
SP_293	GCAACGTTAATAATCTTATTATTATTTACA	0	0	0	0	1	0	0	0	0	0	0	0	0	0	0	0	0	0	0			0	0	0	0	0	0	0	0	0	0	0	0	0	0	0	0	0	0	0	0	0	0	0	0	0	0	0
SP_294	GCAATAGTTTGTAAGCAAAACGTGGGAGGGG	0	0	0	0	0	0	0	0	0	0	0	0	0	0	0	0	0	0	0			0	0	0	0	0	0	0	0	1	0	0	0	0	0	0	0	0	0	0	0	0	0	1	0	0	0	0
SP_295	GCAGGTATATATATAACAAGTCAAGCGCGT	1	0	0	0	0	1	0	0	0	0	0	0	0	0	0	0	0	0	0			0	0	0	0	0	0	0	0	0	0	0	0	0	0	0	0	0	0	0	0	0	0	0	0	0	0	0
SP_296	GCGCGATCACAAGATGCATGATACTTTTGA	0	0	0	1	0	0	0	0	0	0	0	0	0	0	0	0	0	0	0			0	0	0	0	0	0	0	0	0	0	0	0	0	0	0	0	0	0	0	0	0	0	0	0	0	0	0
SP_297	GCGTAATAGCGATCTCTCGATGTGTTTGAA	0	0	0	0	0	0	0	0	0	0	0	0	0	0	0	1	1	1	0			0	0	0	0	0	0	0	0	0	0	0	0	0	0	0	0	0	0	0	0	0	0	0	0	0	0	0
SP_298	GCGTGGTCGGCCTAAAATTCCTCGCCGCAC	0	0	0	0	0	0	0	0	0	0	1	1	0	0	0	1	1	1	0			0	0	0	0	0	0	0	0	0	0	0	0	0	0	0	0	0	0	0	0	0	0	0	0	0	0	0
SP_299	GGGAATTTGCACGGCGAAAATCGGCTAATG	0	0	0	0	0	0	0	0	0	1	0	0	1	1	1	0	0	0	0			0	0	0	0	0	0	0	0	0	0	0	0	0	0	0	0	0	0	0	0	0	0	0	0	0	0	0
SP_300	GGGGTCGTGATAGCCTTTAATGCCAAGATA	0	0	0	0	1	0	1	0	0	0	0	0	0	0	0	0	0	0	0			0	0	0	0	0	0	0	0	0	0	0	0	0	0	0	0	0	0	0	0	0	0	0	0	0	0	0
SP_301	GGGTGATTGCGATCTCTCGATGTGTTTGAA	0	0	0	0	0	0	0	0	0	0	0	0	0	0	0	1	1	1	0			0	0	0	0	0	0	0	0	0	0	0	0	0	0	0	0	0	0	0	0	0	0	0	0	0	0	0
SP_302	GGTAATAGTGTAGGACAGTGGGGTGGTGGA	0	0	0	0	0	0	0	0	0	0	1	1	0	0	0	1	1	1	0			0	0	0	0	0	0	0	0	0	0	0	0	0	0	0	0	0	0	0	0	0	0	0	0	0	0	0
SP_303	GGTAGTTGGTAATTTGTCTGGTTCACTATT	0	0	1	0	0	0	0	0	0	0	0	0	0	0	0	0	0	0	0			0	0	0	0	0	0	0	0	0	0	0	0	0	0	0	0	0	0	0	0	0	0	0	0	0	0	0
SP_304	GGTGATCTACCAAACGAACTCAAACCCATT	0	1	0	0	0	0	0	0	0	0	0	0	0	0	0	0	0	0	0			0	0	0	0	0	0	0	0	0	0	0	0	0	0	0	0	0	0	0	0	0	0	0	0	0	0	0
SP_305	GGTGATGGATCGTCAACTTTTTAGAGAGAT	0	0	0	0	0	0	0	0	0	0	1	1	0	0	0	1	1	1	0			0	0	0	0	0	0	0	0	0	0	0	0	0	0	0	0	0	0	0	0	0	0	0	0	0	0	0
SP_306	GTAACAGTTTATAAGCAAATCGGGGTAGTG	0	0	0	0	0	0	0	0	0	1	0	0	1	1	1	0	0	0	0			0	0	0	0	0	0	0	0	0	0	0	0	0	0	0	0	0	0	0	0	0	0	0	0	0	0	0
SP_307	GTAAGTTGTCGATCTCTTCACTAACGACAG	0	0	0	0	0	0	0	0	0	0	0	0	0	0	0	0	0	0	0			0	0	0	0	0	0	0	0	1	0	0	0	0	0	0	0	0	0	0	0	0	0	1	0	0	0	0
SP_308	GTAATACTCAAGAACTGCATCGCGCAAGTC	0	0	0	0	0	0	0	0	0	0	0	0	0	0	0	0	0	0	0			1	1	1	1	1	1	1	1	1	1	1	1	1	1	1	0	1	1	1	1	1	1	1	0	1	0	0
SP_309	GTAATGTTTGGAATTGTTAACTTGTCACTT	1	0	0	0	0	1	0	0	0	0	0	0	0	0	0	0	0	0	0			0	0	0	0	0	0	0	0	0	0	0	0	0	0	0	0	0	0	0	0	0	0	0	0	0	0	0
SP_310	GTAGTTCGTTAAATTTACCAACCGGAATTA	0	0	0	0	1	0	1	0	0	0	0	0	0	0	0	0	0	0	0			0	0	0	0	0	0	0	0	0	0	0	0	0	0	0	0	0	0	0	0	0	0	0	0	0	0	0
SP_311	GTAGTTGTTATAACTGTCTGTATTATAGTG	0	0	0	0	1	0	0	0	0	0	0	0	0	0	0	0	0	0	0			0	0	0	0	0	0	0	0	0	0	0	0	0	0	0	0	0	0	0	0	0	0	0	0	0	0	0
SP_312	GTATTCTGGTAACTTTGATTTACGTGAAGA	0	0	0	0	0	0	0	0	0	0	0	0	0	0	1	0	0	0	0			0	0	0	0	0	0	0	0	0	0	0	0	0	0	0	0	0	0	0	0	0	0	0	0	0	0	0
SP_313	GTCAGTTAAATTTCTTAAATCTTCTAGTTC	0	1	0	0	0	0	0	0	0	0	0	0	0	0	0	0	0	0	0			0	0	0	0	0	0	0	0	0	0	0	0	0	0	0	0	0	0	0	0	0	0	0	0	0	0	0
SP_314	GTCTATACAACTTAGTTTATGATGTTTATG	0	0	0	0	1	0	1	0	0	0	0	0	0	0	0	0	0	0	0			0	0	0	0	0	0	0	0	0	0	0	0	0	0	0	0	0	0	0	0	0	0	0	0	0	0	0
SP_315	GTCTCAAAAACAATATCAATCAGGTTCACT	0	0	0	1	0	0	0	0	0	0	0	0	0	0	0	0	0	0	0			0	0	0	0	0	0	0	0	0	0	0	0	0	0	0	0	0	0	0	0	0	0	0	0	0	0	0
SP_316	GTCTTAATTCAAGACGAATTAGCTTATTT	0	1	0	0	0	0	0	0	0	0	0	0	0	0	0	0	0	0	0			0	0	0	0	0	0	0	0	0	0	0	0	0	0	0	0	0	0	0	0	0	0	0	0	0	0	0
SP_317	GTCTTGGTTATACTAATAACCCGGATTTT	0	1	0	0	0	0	0	0	0	0	0	0	0	0	0	0	0	0	0			0	0	0	0	0	0	0	0	0	0	0	0	0	0	0	0	0	0	0	0	0	0	0	0	0	0	0
SP_318	GTCTTTAACTTTGTGCTTTAAAGATCATAG	0	0	0	0	0	0	0	0	0	0	0	1	0	0	1	0	0	3	0			0	0	0	0	0	0	0	0	0	0	0	0	0	0	0	0	0	0	0	0	0	0	0	0	0	0	0
SP_319	GTGACTTGTCGTTAATGATGGTGTTGTAGT	0	0	0	0	0	0	0	0	0	1	0	0	1	1	1	0	0	0	0			0	0	0	0	0	0	0	0	0	0	0	0	0	0	0	0	0	0	0	0	0	0	0	0	0	0	0
SP_320	GTGCGGCGAGGAATTTTAGGCCGACCACGC	0	0	0	0	0	0	0	0	0	1	0	0	1	1	1	0	0	0	0			0	0	0	0	0	0	0	0	0	0	0	0	0	0	0	0	0	0	0	0	0	0	0	0	0	0	0
SP_321	GTTAATACCGCACTAAATAGTACTGCTAAT	0	0	0	0	0	0	0	0	0	1	0	0	1	1	1	0	0	0	0			0	0	0	0	0	0	0	0	0	0	0	0	0	0	0	0	0	0	0	0	0	0	0	0	0	0	0
SP_322	GTTATGCAGATAAGTTTCACACCGACTACT	0	0	0	0	0	0	0	1	1	0	0	0	0	0	0	0	0	0	0			0	0	0	0	0	0	0	0	0	0	0	0	0	0	0	0	0	0	0	0	0	0	0	0	0	0	0
SP_323	GTTATTTTTCAATAAACTAATCTATTGTAT	0	2	0	0	0	0	0	0	0	0	0	0	0	0	0	0	0	0	0			0	0	0	0	0	0	0	0	0	0	0	0	0	0	0	0	0	0	0	0	0	0	0	0	0	0	0
SP_324	GTTGAGAGGGAGTATCGAAACTTTATGGTT	0	0	0	0	1	0	0	0	0	0	0	0	0	0	0	0	0	0	0			0	0	0	0	0	0	0	0	0	0	0	0	0	0	0	0	0	0	0	0	0	0	0	0	0	0	0
SP_325*	GTTGAGCTAATTGGACTTAAAGCAAATATT	0	0	0	0	0	0	0	1	1	0	0	0	0	0	0	0	0	0	0			0	0	0	0	0	0	0	0	1	0	0	0	0	0	0	0	0	0	0	0	0	0	1	0	0	0	0
SP_326	GTTGTCATGATAGCCTTTAACGCCTATATA	0	0	0	0	1	0	1	0	0	0	0	0	0	0	0	0	0	0	0			0	0	0	0	0	0	0	0	0	0	0	0	0	0	0	0	0	0	0	0	0	0	0	0	0	0	0
SP_327	GTTTAATGGTTATGACCAGATTTTGATACC	1	0	0	0	0	1	0	0	0	0	0	0	0	0	0	0	0	0	0			0	0	0	0	0	0	0	0	0	0	0	0	0	0	0	0	0	0	0	0	0	0	0	0	0	0	0
SP_328	GTTTGGTGTAGCTGTTTATGTCGTAAAGGT	0	0	0	1	0	0	0	0	0	0	0	0	0	0	0	0	0	0	0			0	0	0	0	0	0	0	0	0	0	0	0	0	0	0	0	0	0	0	0	0	0	0	0	0	0	0
SP_329*	GTTTTGCTTATAAATTAATTTTTAAAAAATGGTTTA	0	0	0	0	0	0	0	0	0	0	0	0	0	0	0	0	0	0	0			0	0	0	0	0	0	0	0	0	0	0	0	0	0	0	0	0	0	0	0	0	0	0	0	0	0	0
SP_330*	GTTTTGCTTATAAATTGTTACAAGACTTCT	0	0	0	0	0	0	0	0	0	0	0	0	0	0	0	0	0	0	0			1	1	1	1	1	1	1	1	1	1	1	1	1	1	1	1	1	1	1	1	1	1	1	2	1	2	1
SP_332	GTTTTGTCAAAATTAAATGTTACGGACTTA	0	0	0	0	0	0	0	2	2	0	0	0	0	0	0	0	0	0	0			0	0	0	0	0	0	0	0	0	0	0	0	0	0	0	0	0	0	0	0	0	0	0	0	0	0	0
SP_333	TAAAAAAGATTGAATTCTTCTTCTCGATCA	0	0	0	0	1	0	0	0	0	0	0	0	0	0	0	0	0	0	0			0	0	0	0	0	0	0	0	0	0	0	0	0	0	0	0	0	0	0	0	0	0	0	0	0	0	0
SP_334	TAAAAACAAAAAATGAGCTGACTTTGAACA	0	0	0	0	2	0	1	0	0	0	0	0	0	0	0	0	0	0	0			0	0	0	0	0	0	0	0	0	0	0	0	0	0	0	0	0	0	0	0	0	0	0	0	0	0	0
SP_335	TAAAAACCGCTATGTTCTTGTTATTTACGT	0	0	0	0	0	0	0	0	0	0	1	1	0	0	0	1	1	1	0			0	0	0	0	0	0	0	0	0	0	0	0	0	0	0	0	0	0	0	0	0	0	0	0	0	0	0
SP_336	TAAAATAATGGAAAATTTAGGAATCAAACA	0	1	0	0	0	0	0	0	0	0	0	0	0	0	0	0	0	0	0			0	0	0	0	0	0	0	0	0	0	0	0	0	0	0	0	0	0	0	0	0	0	0	0	0	0	0
SP_337	TAAAATTTAATTTTGAAGAAAATAGATTAG	0	0	0	0	1	0	0	0	0	0	0	0	0	0	0	0	0	0	0			0	0	0	0	0	0	0	0	0	0	0	0	0	0	0	0	0	0	0	0	0	0	0	0	0	0	0
SP_338	TAAACCCCAAAAACAGCTTCTAATTTTACC	0	0	0	0	1	0	1	0	0	0	0	0	0	0	0	0	0	0	0			0	0	0	0	0	0	0	0	0	0	0	0	0	0	0	0	0	0	0	0	0	0	0	0	0	0	0
SP_339	TAAACCGTTATGTTTTCTCAAAATTGTACA	0	1	0	0	0	0	0	0	0	0	0	0	0	0	0	0	0	0	0			0	0	0	0	0	0	0	0	0	0	0	0	0	0	0	0	0	0	0	0	0	0	0	0	0	0	0
SP_340	TAAAGTCCATTAAGCTAACAATTTTACTCA	0	0	0	0	0	0	0	2	2	0	0	0	0	0	0	0	0	0	0			0	0	0	0	0	0	0	0	0	0	0	0	0	0	0	0	0	0	0	0	0	0	0	0	0	0	0
SP_341	TAAATAATGTAATTATATCACGTTTGTCAA	0	0	0	0	0	0	0	0	0	1	0	0	1	1	1	0	0	0	0			0	0	0	0	0	0	0	0	0	0	0	0	0	0	0	0	0	0	0	0	0	0	0	0	0	0	0
SP_342	TAAATAATTTACTCGCATTAACTTTAGCTA	0	0	0	0	0	0	0	1	1	0	0	0	0	0	0	0	0	0	0			0	0	0	0	0	0	0	0	0	0	0	0	0	0	0	0	0	0	0	0	0	0	0	0	0	0	0
SP_343	TAAATGTTGACAAAACACTTGGAATGTTGT	0	0	0	0	0	0	0	2	2	0	0	0	0	0	0	0	0	0	0			0	0	0	0	0	0	0	0	0	0	0	0	0	0	0	0	0	0	0	0	0	0	0	0	0	0	0
SP_344	TAACATCGACACAAATAAGTTAGTTTCAAA	0	0	0	0	0	0	0	0	0	0	0	0	0	0	0	0	0	0	1			0	0	0	0	0	0	0	0	0	0	0	0	0	0	0	0	0	0	0	0	0	0	0	0	0	0	0
SP_345*	TAATAATCTTAATTTTAGTGTGTTTGTCGT	0	0	0	0	0	0	0	0	0	0	0	0	0	0	0	0	0	0	0			2	1	2	2	2	2	2	2	2	2	2	0	2	2	2	1	2	0	0	2	0	0	1	0	2	0	0
SP_347	TAATGAAGAAGTTGCAAAAGGTGAAGGTTG	0	0	0	0	1	0	0	0	0	0	0	0	0	0	0	0	0	0	0			0	0	0	0	0	0	0	0	0	0	0	0	0	0	0	0	0	0	0	0	0	0	0	0	0	0	0
SP_348*	TAATTAATCGCGATAATACAATGTATTTTG	0	0	0	0	0	0	0	0	0	0	0	0	0	0	0	0	0	0	0			1	1	0	1	1	1	1	1	1	1	1	1	1	1	1	1	1	0	0	1	0	0	0	1	0	1	2
SP_351	TACAAACTCCAATTTACAAAACTGTAACGT	0	0	0	0	0	0	0	0	0	4	0	1	1	3	0	2	3	1	0			0	0	0	0	0	0	0	0	0	0	0	0	0	0	0	0	0	0	0	0	0	0	0	0	0	0	0
SP_352	TACGTCGTTTAACTTTTTGGTTCTAAAGAG	0	0	0	0	0	0	0	2	2	0	0	0	0	0	0	0	0	0	0			0	0	0	0	0	0	0	0	0	0	0	0	0	0	0	0	0	0	0	0	0	0	0	0	0	0	0
SP_353	TAGAACAAATTAATCGAGATTTGCAACTTC	0	0	0	0	0	0	0	2	2	0	0	0	0	0	0	0	0	0	0			0	0	0	0	0	0	0	0	0	0	0	0	0	0	0	0	0	0	0	0	0	0	0	0	0	0	0
SP_354	TAGAATCTTTGTTAAATAGGGGTCGCGTTT	0	0	0	0	0	0	0	0	0	2	1	0	1	2	2	1	1	0	0			0	0	0	0	0	0	0	0	0	0	0	0	0	0	0	0	0	0	0	0	0	0	0	0	0	0	0
SP_355	TAGAGTTTTTCAAAAATGCTTACATGAATA	0	0	0	0	0	0	0	0	0	1	0	0	1	1	1	0	0	0	0			0	0	0	0	0	0	0	0	0	0	0	0	0	0	0	0	0	0	0	0	0	0	0	0	0	0	0
SP_356	TAGCATAAATTTGATTAACAAATTGTGTAT	0	0	0	1	0	0	0	0	0	0	0	0	0	0	0	0	0	0	0			0	0	0	0	0	0	0	0	0	0	0	0	0	0	0	0	0	0	0	0	0	0	0	0	0	0	0
SP_357	TAGGCTATTGAGATTTAGAAACACAAGGAA	0	0	0	0	0	0	0	0	0	1	0	0	1	1	1	0	0	0	0			0	0	0	0	0	0	0	0	0	0	0	0	0	0	0	0	0	0	0	0	0	0	0	0	0	0	0
SP_358	TAGGGGTGGAGATTTGTGATATCGGCTGTG	0	0	0	1	0	0	0	0	0	0	0	0	0	0	0	0	0	0	0			0	0	0	0	0	0	0	0	0	0	0	0	0	0	0	0	0	0	0	0	0	0	0	0	0	0	0
SP_359	TAGTGTATTTTAACCACCGTTCAAGCGCTC	0	0	0	0	0	0	0	0	0	0	0	0	0	0	0	0	0	0	0			0	0	0	0	0	0	0	0	1	0	0	0	0	0	0	0	0	0	0	0	0	0	1	0	0	0	0
SP_360*	TAGTTAAAATTAATTTTTAAAGGATGGTTTA	0	0	0	0	0	0	0	0	0	0	0	0	0	0	0	0	0	0	0			1	1	1	1	1	1	1	1	1	1	1	0	1	1	1	1	1	0	0	1	0	0	0	0	1	0	0
SP_363	TAGTTCGTTAAGTTTACCAACCGGAATCAG	0	0	0	0	0	0	0	0	0	0	0	0	0	0	0	1	1	0	0			0	0	0	0	0	0	0	0	0	0	0	0	0	0	0	0	0	0	0	0	0	0	0	0	0	0	0
SP_364	TAGTTGATAGTTATTTAGACTATTTTGCTG	1	0	0	0	0	1	0	0	0	0	0	0	0	0	0	0	0	0	0			0	0	0	0	0	0	0	0	0	0	0	0	0	0	0	0	0	0	0	0	0	0	0	0	0	0	0
SP_365	TAGTTTGTAATTAACTTCTCTATTTTCTTC	0	0	0	0	1	0	1	0	0	0	0	0	0	0	0	0	0	0	0			0	0	0	0	0	0	0	0	0	0	0	0	0	0	0	0	0	0	0	0	0	0	0	0	0	0	0
SP_366	TATACAACTTAGTTTATGACGTTTATATAA	0	0	0	0	0	0	0	0	0	2	0	0	1	0	0	0	1	0	0			0	0	0	0	0	0	0	0	0	0	0	0	0	0	0	0	0	0	0	0	0	0	0	0	0	0	0
SP_367	TATAGAACCTGTTGCTCTATTTGCTTTTGA	0	0	0	0	0	0	0	1	1	0	0	0	0	0	0	0	0	0	0			0	0	0	0	0	0	0	0	0	0	0	0	0	0	0	0	0	0	0	0	0	0	0	0	0	0	0
SP_368	TATATTCCCTCATATGAATTATATCACATA	0	0	0	0	1	0	0	0	0	0	0	0	0	0	0	0	0	0	0			0	0	0	0	0	0	0	0	0	0	0	0	0	0	0	0	0	0	0	0	0	0	0	0	0	0	0
SP_369	TATCAATGTCGTATTTGTCCGATGTTTTAT	0	0	0	0	0	0	0	0	0	0	0	0	0	0	0	1	1	1	0			0	0	0	0	0	0	0	0	0	0	0	0	0	0	0	0	0	0	0	0	0	0	0	0	0	0	0
SP_370	TATCCCCGAAAACATAAAAAACATTCAATG	1	0	0	0	0	1	0	0	0	0	0	0	0	0	0	0	0	0	0			0	0	0	0	0	0	0	0	0	0	0	0	0	0	0	0	0	0	0	0	0	0	0	0	0	0	0
SP_371	TATTAATGTATTTAACAGGGTTTAAAAAAT	0	0	0	0	0	0	0	0	0	0	1	1	0	0	0	1	1	1	0			0	0	0	0	0	0	0	0	0	0	0	0	0	0	0	0	0	0	0	0	0	0	0	0	0	0	0
SP_372	TATTACAGATATAAAAGAAATTAAAAAGAT	0	0	0	0	0	0	0	1	1	0	0	0	0	0	0	0	0	0	0			0	0	0	0	0	0	0	0	0	0	0	0	0	0	0	0	0	0	0	0	0	0	0	0	0	0	0
SP_373	TATTCATGTAAGCATTTTTGAAAAACTCTA	0	0	0	0	0	0	0	0	0	0	0	1	0	0	0	1	1	1	0			0	0	0	0	0	0	0	0	0	0	0	0	0	0	0	0	0	0	0	0	0	0	0	0	0	0	0
SP_374	TATTGATCTCTTCCATTAAATCGTTATTAT	0	0	0	0	1	0	1	0	0	0	0	0	0	0	0	0	0	0	0			0	0	0	0	0	0	0	0	0	0	0	0	0	0	0	0	0	0	0	0	0	0	0	0	0	0	0
SP_375	TATTGCATCTACGTCAATTTGTTCATTTTT	0	0	0	0	1	0	0	0	0	0	0	0	0	0	0	0	0	0	0			0	0	0	0	0	0	0	0	0	0	0	0	0	0	0	0	0	0	0	0	0	0	0	0	0	0	0
SP_376	TATTTGTCAATAAGCCGTCTTGAGTTCGTT	0	0	0	0	0	0	0	1	1	0	0	0	0	0	0	0	0	0	0			0	0	0	0	0	0	0	0	0	0	0	0	0	0	0	0	0	0	0	0	0	0	0	0	0	0	0
SP_377	TATTTTTTAAATGTGTAACCTTCTTTTTCA	0	0	0	0	0	0	0	1	1	0	0	0	0	0	0	0	0	0	0			0	0	0	0	0	0	0	0	0	0	0	0	0	0	0	0	0	0	0	0	0	0	0	0	0	0	0
SP_378	TATTTTTTTGCAGGTTTATATAAACTATTG	0	0	0	0	0	0	0	0	0	1	0	0	1	1	1	0	0	0	0			0	0	0	0	0	0	0	0	0	0	0	0	0	0	0	0	0	0	0	0	0	0	0	0	0	0	0
SP_379	TCAAAATCTTGTTTAATACGTTCTACGTTT	0	0	0	0	0	0	0	0	0	1	0	0	1	1	1	0	0	0	0			0	0	0	0	0	0	0	0	0	0	0	0	0	0	0	0	0	0	0	0	0	0	0	0	0	0	0
SP_380	TCAAACGAAAAAATACTTTTGGCGACAACA	0	0	0	0	0	0	0	0	0	1	0	1	1	1	1	1	1	1	0			0	0	0	0	0	0	0	0	0	0	0	0	0	0	0	0	0	0	0	0	0	0	0	0	0	0	0
SP_381	TCAATAGCACTTGCCGCGCTTTTGATGTGA	0	0	0	0	0	0	0	0	0	0	0	0	0	0	0	1	1	1	0			0	0	0	0	0	0	0	0	0	0	0	0	0	0	0	0	0	0	0	0	0	0	0	0	0	0	0
SP_382	TCAATATTTACTTTAAGTCCAATTAGCTCA	0	0	0	2	0	0	0	0	0	0	0	0	0	0	0	0	0	0	0			0	0	0	0	0	0	0	0	0	0	0	0	0	0	0	0	0	0	0	0	0	0	0	0	0	0	0
SP_383*	TCACATCAAAAGCGCGGCAAGTGCTATTGA	0	0	0	0	0	0	0	0	0	1	1	1	1	2	2	1	1	0	0			0	0	0	0	0	0	0	0	0	0	0	0	0	0	0	0	0	0	0	0	0	0	0	0	0	0	0
SP_385	TCAGATAATTCTTCAACTGCAACAACGTTA	0	0	0	0	0	0	0	0	0	0	0	0	0	0	0	0	0	0	0			0	0	0	0	0	0	0	0	1	0	0	0	0	0	0	0	0	0	0	0	0	0	1	0	0	0	0
SP_386	TCATTAAAACGAGAATATTTAGTTCATAAA	0	1	0	0	0	0	0	0	0	0	0	0	0	0	0	0	0	0	0			0	0	0	0	0	0	0	0	0	0	0	0	0	0	0	0	0	0	0	0	0	0	0	0	0	0	0
SP_387*	TCATTAAATGTCGATCAAAAAATAAGTACA	0	0	0	0	0	0	0	0	0	1	0	0	1	1	1	0	0	0	0			0	0	0	0	0	0	0	0	0	0	0	0	0	0	0	0	0	0	0	0	0	0	0	0	0	0	0
SP_388	TCCAAATCAGCTGGTTTAACATAGCCCATT	0	0	0	1	0	0	0	0	0	0	0	0	0	0	0	0	0	0	0			0	0	0	0	0	0	0	0	0	0	0	0	0	0	0	0	0	0	0	0	0	0	0	0	0	0	0
SP_389*	TCCACCACCCCACTGTCCTACACTATTACC	0	0	0	0	0	0	0	0	0	1	0	0	1	1	1	0	0	0	0			0	0	0	0	0	0	0	0	0	0	0	0	0	0	0	0	0	0	0	0	0	0	0	0	0	0	0
SP_391	TCCCATACAAAACCCGTCTTTGGACGGGTT	0	0	0	0	0	0	0	1	1	0	0	0	0	0	0	0	0	0	0			0	0	0	0	0	0	0	0	0	0	0	0	0	0	0	0	0	0	0	0	0	0	0	0	0	0	0
SP_392*	TCCCATTCTATTTTAACGTTTGAAAATGAA	0	0	0	0	0	0	0	0	0	1	0	0	1	1	1	0	0	0	0			0	0	0	0	0	0	0	0	0	0	0	0	0	0	0	0	0	0	0	0	0	0	0	0	0	0	0
SP_394	TCGAAGTAGGCAAAACTTAATATTACGACT	0	0	0	0	0	0	0	1	1	0	0	0	0	0	0	0	0	0	0			0	0	0	0	0	0	0	0	0	0	0	0	0	0	0	0	0	0	0	0	0	0	0	0	0	0	0
SP_395	TCGATAGGTTTGAGTTCGTTTGGTAAATCG	0	0	0	0	0	0	0	0	0	0	0	0	0	0	0	0	0	0	1			0	0	0	0	0	0	0	0	0	0	0	0	0	0	0	0	0	0	0	0	0	0	0	0	0	0	0
SP_396	TCGCGCGAAGAATAGTATAACACTTGTTTA	0	0	0	0	0	0	0	1	1	0	0	0	0	0	0	0	0	0	0			0	0	0	0	0	0	0	0	0	0	0	0	0	0	0	0	0	0	0	0	0	0	0	0	0	0	0
SP_397	TCGGATTATTTCTATTACTTATTCTTAAAT	0	0	0	0	0	0	0	0	0	3	0	0	0	2	0	1	2	0	0			0	0	0	0	0	0	0	0	0	0	0	0	0	0	0	0	0	0	0	0	0	0	0	0	0	0	0
SP_398	TCGGTTATTGAGATCTTGAAACACAAGGAA	0	0	0	0	0	0	0	0	0	2	1	1	1	2	2	1	1	0	0			0	0	0	0	0	0	0	0	0	0	0	0	0	0	0	0	0	0	0	0	0	0	0	0	0	0	0
SP_399*	TCTAATACCCCATTTGAATTTGAAAATACA	0	0	0	0	0	0	0	0	0	2	1	1	1	2	2	1	1	0	0			0	0	0	0	0	0	0	0	0	0	0	0	0	0	0	0	0	0	0	0	0	0	0	0	0	0	0
SP_401	TCTACAAATTGTCAACATATACCGACCCAA	0	0	0	0	1	0	1	0	0	0	0	0	0	0	0	0	0	0	0			0	0	0	0	0	0	0	0	0	0	0	0	0	0	0	0	0	0	0	0	0	0	0	0	0	0	0
SP_402	TCTTAATCAATGAACCCGCACCATATTTTA	0	0	0	0	1	0	1	1	1	0	0	0	0	0	0	0	0	0	0			0	0	0	0	0	0	0	0	0	0	0	0	0	0	0	0	0	0	0	0	0	0	0	0	0	0	0
SP_403	TCTTCACGTAAATCAAAGTTACCAGAATAC	0	0	0	0	0	0	0	0	0	1	0	0	1	0	0	0	1	0	0			0	0	0	0	0	0	0	0	0	0	0	0	0	0	0	0	0	0	0	0	0	0	0	0	0	0	0
SP_404	TCTTGTGTCTTGAAACTTGCTATAAAAGTA	0	0	0	0	0	0	0	0	0	0	0	0	0	0	0	0	0	0	0			1	1	1	1	1	1	1	1	1	1	1	1	1	1	1	1	1	1	1	1	1	1	1	1	1	1	1
SP_405	TGAATCCATAGGAATTATTTCATCAAAAAT	1	0	0	0	0	1	0	0	0	0	0	0	0	0	0	0	0	0	0			0	0	0	0	0	0	0	0	0	0	0	0	0	0	0	0	0	0	0	0	0	0	0	0	0	0	0
SP_406	TGAATTTAATGTTCTTAGTCTCTTTAATAT	0	0	0	0	0	0	1	0	0	0	0	0	0	0	0	0	0	0	0			0	0	0	0	0	0	0	0	0	0	0	0	0	0	0	0	0	0	0	0	0	0	0	0	0	0	0
SP_407	TGACCTAGTTTGGTTTTTGAAATATTAATC	0	0	0	0	0	0	0	0	0	0	0	1	0	0	0	1	1	1	0			0	0	0	0	0	0	0	0	0	0	0	0	0	0	0	0	0	0	0	0	0	0	0	0	0	0	0
SP_408	TGACTTTAAATGATATCCGCAACATTGATA	0	0	0	0	0	0	0	1	1	0	0	0	0	0	0	0	0	0	0			0	0	0	0	0	0	0	0	0	0	0	0	0	0	0	0	0	0	0	0	0	0	0	0	0	0	0
SP_409	TGATCACCTTCAACTTTAAACCCAAAATTT	0	0	0	0	1	0	1	0	0	0	0	0	0	0	0	0	0	0	0			0	0	0	0	0	0	0	0	0	0	0	0	0	0	0	0	0	0	0	0	0	0	0	0	0	0	0
SP_410	TGATCAGAGTTATGCAGAATCATTATCT	1	0	0	0	0	1	0	0	0	0	0	0	0	0	0	0	0	0	0			0	0	0	0	0	0	0	0	0	0	0	0	0	0	0	0	0	0	0	0	0	0	0	0	0	0	0
SP_411	TGATGTCTTTTGAATCAAGATAAAAACAAA	0	0	0	0	0	0	0	0	0	0	0	1	0	0	0	1	1	1	0			0	0	0	0	0	0	0	0	0	0	0	0	0	0	0	0	0	0	0	0	0	0	0	0	0	0	0
SP_412	TGATTAATAATAAAGTCAATCTTTAATCTTTCACATT	0	0	0	0	0	0	0	0	0	0	0	0	0	0	0	0	0	0	0			0	0	0	0	0	0	0	0	0	0	0	0	0	0	0	0	0	0	0	0	0	0	0	0	0	0	0
SP_416	TGATTGTTATTATTAGCGTTTATTTGGCCA	0	0	0	0	0	0	0	0	0	0	0	0	0	0	0	0	0	0	0			0	0	0	0	0	0	0	0	0	0	0	0	0	0	0	0	0	0	0	0	0	0	0	0	0	0	0
SP_417	TGATTTGTGTAAGTAATACTTGTCGCGCTT	1	0	0	0	0	1	0	0	0	0	0	0	0	0	0	0	0	0	0			0	0	0	0	0	0	0	0	0	0	0	0	0	0	0	0	0	0	0	0	0	0	0	0	0	0	0
SP_420	TGCTTATCTTGAGCGATATTTTGATAAGGA	0	1	0	0	0	0	0	0	0	0	0	0	0	0	0	0	0	0	0			0	0	0	0	0	0	0	0	0	0	0	0	0	0	0	0	0	0	0	0	0	0	0	0	0	0	0
SP_421	TGGGAGGATTTACATCTTTTAATCCTAACA	0	0	0	1	0	0	0	0	0	0	0	0	0	0	0	0	0	0	0			0	0	0	0	0	0	0	0	0	0	0	0	0	0	0	0	0	0	0	0	0	0	0	0	0	0	0
SP_422	TGGGTTTACAAGCTTTAATCCTAACATAAA	0	0	0	0	2	0	1	0	0	0	0	0	0	0	0	0	0	0	0			0	0	0	0	0	0	0	0	0	0	0	0	0	0	0	0	0	0	0	0	0	0	0	0	0	0	0
SP_423	TGGTCTTAATTGAAGACGAATTACTTTATT	0	0	1	0	0	0	0	0	0	0	0	0	0	0	0	0	0	0	0			0	0	0	0	0	0	0	0	0	0	0	0	0	0	0	0	0	0	0	0	0	0	0	0	0	0	0
SP_424	TGTACTTATTTTTTGATCGACATTTAATGA	0	0	0	0	0	0	0	0	0	0	1	1	0	0	0	1	1	1	0			0	0	0	0	0	0	0	0	0	0	0	0	0	0	0	0	0	0	0	0	0	0	0	0	0	0	0
SP_425	TGTATTTTCAAATTCAAATGGGGTATTAGA	0	0	0	0	0	0	0	0	0	0	0	1	0	0	0	1	1	1	0			0	0	0	0	0	0	0	0	0	0	0	0	0	0	0	0	0	0	0	0	0	0	0	0	0	0	0
SP_426	TGTCAAATATATAAACGTGTTTTAAGTTAG	0	0	0	0	0	0	0	1	1	0	0	0	0	0	0	0	0	0	0			0	0	0	0	0	0	0	0	0	0	0	0	0	0	0	0	0	0	0	0	0	0	0	0	0	0	0
SP_427	TGTCCCAGTTTTTGGTGTTCTATTTAATGA	0	0	0	0	0	0	0	2	2	0	0	0	0	0	0	0	0	0	0			0	0	0	0	0	0	0	0	0	0	0	0	0	0	0	0	0	0	0	0	0	0	0	0	0	0	0
SP_428	TGTCGCTATACCCAAACCCAAGTTTTTCCA	0	0	0	0	1	0	1	1	1	0	0	0	0	0	0	0	0	0	0			0	0	0	0	0	0	0	0	0	0	0	0	0	0	0	0	0	0	0	0	0	0	0	0	0	0	0
SP_429	TGTCTTTAGAGACAACGGATGTGGAAACAT	0	0	0	0	0	0	0	0	0	2	0	0	1	2	0	0	1	0	0			0	0	0	0	0	0	0	0	0	0	0	0	0	0	0	0	0	0	0	0	0	0	0	0	0	0	0
SP_430	TGTTTTGTGTAGCTATTGATGTCGTAAAGA	0	0	0	0	0	0	0	0	0	1	1	1	1	1	1	1	1	1	0			0	0	0	0	0	0	0	0	0	0	0	0	0	0	0	0	0	0	0	0	0	0	0	0	0	0	0
SP_431	TGTTTTTAGAGAACATGGTTGTGGTAGCAT	0	0	0	0	0	0	0	0	0	1	0	0	1	1	1	0	0	0	0			0	0	0	0	0	0	0	0	0	0	0	0	0	0	0	0	0	0	0	0	0	0	0	0	0	0	0
SP_432	TTAAAAAACGCAATTGTATCGTTTTGACGA	0	0	0	0	0	0	0	3	3	0	0	0	0	0	0	0	0	0	0			0	0	0	0	0	0	0	0	0	0	0	0	0	0	0	0	0	0	0	0	0	0	0	0	0	0	0
SP_433	TTAAAAAAGAAGTTTATAAAACTTTGATTA	0	0	0	1	0	0	0	0	0	0	0	0	0	0	0	0	0	0	0			0	0	0	0	0	0	0	0	0	0	0	0	0	0	0	0	0	0	0	0	0	0	0	0	0	0	0
SP_434	TTAAAAAGTGAATTTTGATCTCCGTTTTTT	0	1	0	0	0	0	0	0	0	0	0	0	0	0	0	0	0	0	0			0	0	0	0	0	0	0	0	0	0	0	0	0	0	0	0	0	0	0	0	0	0	0	0	0	0	0
SP_435	TTAAAACGAAACGATCGCTCTTGCCCTTTT	0	0	0	1	0	0	0	0	0	0	0	0	0	0	0	0	0	0	0			0	0	0	0	0	0	0	0	0	0	0	0	0	0	0	0	0	0	0	0	0	0	0	0	0	0	0
SP_436	TTAAAACTAACTAAGTTTGTTTCTCCGTTG	0	0	0	1	0	0	0	0	0	0	0	0	0	0	0	0	0	0	0			0	0	0	0	0	0	0	0	0	0	0	0	0	0	0	0	0	0	0	0	0	0	0	0	0	0	0
SP_437	TTAAAAGACCTAAATAGTCTTGTTGGTTAA	0	0	0	0	0	0	0	0	0	0	1	1	0	0	0	1	1	1	0			0	0	0	0	0	0	0	0	0	0	0	0	0	0	0	0	0	0	0	0	0	0	0	0	0	0	0
SP_438	TTAAAAGATTTAAAAGTAATTTCTCACCAC	0	0	0	0	2	0	1	0	0	0	0	0	0	0	0	0	0	0	0			0	0	0	0	0	0	0	0	0	0	0	0	0	0	0	0	0	0	0	0	0	0	0	0	0	0	0
SP_439	TTAAACAGATCGATAAATTTGCAGCTGAAA	0	0	0	1	0	0	0	0	0	0	0	0	0	0	0	0	0	0	0			0	0	0	0	0	0	0	0	0	0	0	0	0	0	0	0	0	0	0	0	0	0	0	0	0	0	0
SP_440	TTAAAGTAATAACAGATCAGATTGACATAT	0	0	0	0	1	0	1	0	0	0	0	0	0	0	0	0	0	0	0			0	0	0	0	0	0	0	0	0	0	0	0	0	0	0	0	0	0	0	0	0	0	0	0	0	0	0
SP_441	TTAAAGTGCCGATAGTTTGTCAGATGTGTT	0	0	0	0	0	0	0	1	1	0	0	0	0	0	0	0	0	0	0			0	0	0	0	0	0	0	0	0	0	0	0	0	0	0	0	0	0	0	0	0	0	0	0	0	0	0
SP_442	TTAAATTATCACCATCATAAGCATCTATGT	0	0	0	0	1	0	1	0	0	0	0	0	0	0	0	0	0	0	0			0	0	0	0	0	0	0	0	0	0	0	0	0	0	0	0	0	0	0	0	0	0	0	0	0	0	0
SP_443	TTAACAGTTTTTGATCTAAAGTTGAGATTG	0	0	0	0	0	0	0	0	0	0	0	1	0	0	0	1	1	1	0			0	0	0	0	0	0	0	0	0	0	0	0	0	0	0	0	0	0	0	0	0	0	0	0	0	0	0
SP_444	TTAACATTTCAAAAACAAAATTAGGCTATT	0	0	0	0	0	0	0	0	0	1	0	0	1	1	1	0	0	0	0			0	0	0	0	0	0	0	0	0	0	0	0	0	0	0	0	0	0	0	0	0	0	0	0	0	0	0
SP_445*	TTAACCAACAAGACTATTTAGGTCTTTTAA	1	0	0	0	0	1	0	0	0	1	0	0	1	1	1	0	0	0	0			0	0	0	0	0	0	0	0	0	0	0	0	0	0	0	0	0	0	0	0	0	0	0	0	0	0	0
SP_446	TTAACTTTAGTTTTTCTGAATTTAGTCTAT	0	0	0	0	1	0	1	1	1	0	0	0	0	0	0	0	0	0	0			0	0	0	0	0	0	0	0	0	0	0	0	0	0	0	0	0	0	0	0	0	0	0	0	0	0	0
SP_447	TTAATATTTTTGTATTTAAATCAAATTTTT	0	0	0	0	1	0	1	0	0	0	0	0	0	0	0	0	0	0	0			0	0	0	0	0	0	0	0	0	0	0	0	0	0	0	0	0	0	0	0	0	0	0	0	0	0	0
SP_448	TTAATCTTAAAATAATAACTGTCTACTTGT	0	0	0	0	0	0	0	1	1	0	0	0	0	0	0	0	0	0	0			0	0	0	0	0	0	0	0	0	0	0	0	0	0	0	0	0	0	0	0	0	0	0	0	0	0	0
SP_450	TTAATTTAATAGGTGTTAAGGGTTATGAAG	0	0	0	1	0	0	0	0	0	0	0	0	0	0	0	0	0	0	0			0	0	0	0	0	0	0	0	0	0	0	0	0	0	0	0	0	0	0	0	0	0	0	0	0	0	0
SP_451	TTAATTTTCACAATTGCGGTTGATAGTGCT	0	0	0	0	0	0	0	2	2	0	0	0	0	0	0	0	0	0	0			0	0	0	0	0	0	0	0	0	0	0	0	0	0	0	0	0	0	0	0	0	0	0	0	0	0	0
SP_452	TTAGACTTTCGCGACGATCTGATTAACGGT	0	1	0	0	0	0	0	0	0	0	0	0	0	0	0	0	0	0	0			0	0	0	0	0	0	0	0	0	0	0	0	0	0	0	0	0	0	0	0	0	0	0	0	0	0	0
SP_453	TTAGAGGGCTCGGTTCATACCCGAGTTGTC	0	0	0	0	0	0	0	0	0	0	1	0	0	0	0	0	0	0	0			0	0	0	0	0	0	0	0	0	0	0	0	0	0	0	0	0	0	0	0	0	0	0	0	0	0	0
SP_454	TTAGCAAAAACGAAATAACTCAAAACGATC	0	0	0	0	0	0	0	0	0	1	0	0	1	1	1	0	0	0	0			0	0	0	0	0	0	0	0	0	0	0	0	0	0	0	0	0	0	0	0	0	0	0	0	0	0	0
SP_455	TTAGTTTAAATAGTGCAACTGACCCACTTT	0	0	0	0	1	0	1	0	0	0	0	0	0	0	0	0	0	0	0			0	0	0	0	0	0	0	0	0	0	0	0	0	0	0	0	0	0	0	0	0	0	0	0	0	0	0
SP_456	TTATAACAGATAATAAATAACACTTGACGCGCTT	0	0	0	0	0	0	0	0	0	0	0	0	0	0	0	0	0	0	0			0	0	0	0	0	0	0	0	0	0	0	0	0	0	0	0	0	0	0	0	0	0	0	0	0	0	0
SP_457	TTATAACAGATAATAACACTTGACGCGCTT	0	0	0	0	0	0	0	0	0	0	0	0	0	0	0	0	0	0	0			0	0	0	0	0	0	0	0	1	0	0	0	0	0	0	0	0	0	0	0	0	0	1	0	0	0	0
SP_459	TTATTAATAAACCTCTCTAAATTTTGTGGT	1	0	0	0	0	1	0	0	0	0	0	0	0	0	0	0	0	0	0			0	0	0	0	0	0	0	0	0	0	0	0	0	0	0	0	0	0	0	0	0	0	0	0	0	0	0
SP_460	TTATTATCAAAAATGCCAAGACAACAGTCT	0	0	0	0	0	0	0	1	1	0	0	0	0	0	0	0	0	0	0			0	0	0	0	0	0	0	0	0	0	0	0	0	0	0	0	0	0	0	0	0	0	0	0	0	0	0
SP_461	TTATTGAACAACTTAAAACACTTGACAAAC	1	0	0	0	0	1	0	0	0	0	0	0	0	0	0	0	0	0	0			0	0	0	0	0	0	0	0	0	0	0	0	0	0	0	0	0	0	0	0	0	0	0	0	0	0	0
SP_462	TTATTTATTAAACGACGAACAAAGACGTTT	0	0	0	0	0	0	0	0	0	0	0	0	0	0	0	0	0	0	0			0	0	0	0	0	0	0	0	1	0	0	0	0	0	0	0	0	0	0	0	0	0	2	0	0	0	0
SP_463	TTCAAAAATAAGATATTTAACACCTTCAAA	0	0	0	0	0	0	0	0	0	0	0	0	0	0	2	1	1	3	0			0	0	0	0	0	0	0	0	0	0	0	0	0	0	0	0	0	0	0	0	0	0	0	0	0	0	0
SP_464	TTCAAACACATCGAGAGATCGCAATCACCC	0	0	0	0	0	0	0	0	0	2	1	1	1	2	2	1	1	0	0			0	0	0	0	0	0	0	0	0	0	0	0	0	0	0	0	0	0	0	0	0	0	0	0	0	0	0
SP_465	TTCAAACACATCGAGAGATCGCTATTACGC	0	0	0	0	0	0	0	0	0	2	1	1	1	2	2	1	1	0	0			0	0	0	0	0	0	0	0	0	0	0	0	0	0	0	0	0	0	0	0	0	0	0	0	0	0	0
SP_466	TTCATTAAACCAGATTTAATTTATGGTGCA	0	0	0	0	0	0	0	1	1	0	0	0	0	0	0	0	0	0	0			0	0	0	0	0	0	0	0	0	0	0	0	0	0	0	0	0	0	0	0	0	0	0	0	0	0	0
SP_467	TTCATTTTCAAACGTTAAAATAGAATGGGA	0	0	0	0	0	0	0	0	0	0	0	0	0	0	0	1	1	1	0			0	0	0	0	0	0	0	0	0	0	0	0	0	0	0	0	0	0	0	0	0	0	0	0	0	0	0
SP_468	TTCCTTGTGTTTCAAGATCTCAATAACCGA	0	0	0	0	0	0	0	0	0	0	0	0	0	0	0	1	1	1	0			0	0	0	0	0	0	0	0	0	0	0	0	0	0	0	0	0	0	0	0	0	0	0	0	0	0	0
SP_469	TTCCTTGTGTTTCTAAATCTCAATAGCCTA	0	0	0	0	0	0	0	0	0	0	1	1	0	0	0	1	1	1	0			0	0	0	0	0	0	0	0	0	0	0	0	0	0	0	0	0	0	0	0	0	0	0	0	0	0	0
SP_470	TTCGAACTTTCGAATTAAGTCGTTTTGGTT	0	0	0	0	1	0	1	0	0	0	0	0	0	0	0	0	0	0	0			0	0	0	0	0	0	0	0	0	0	0	0	0	0	0	0	0	0	0	0	0	0	0	0	0	0	0
SP_471	TTCGTAAAACTCGAGACGAGTTTTAGAAAC	0	0	1	0	0	0	0	0	0	0	0	0	0	0	0	0	0	0	0			0	0	0	0	0	0	0	0	0	0	0	0	0	0	0	0	0	0	0	0	0	0	0	0	0	0	0
SP_472	TTGAAATTTGAATGTTTGGAAATCTTCACG	0	0	0	0	0	0	0	0	0	0	0	0	0	0	0	0	0	0	0			0	0	0	0	0	0	0	0	1	0	0	0	0	0	0	0	0	0	0	0	0	0	1	0	0	0	0
SP_473	TTGAAATTTGGATGTTTGGGAATTTACATG	0	0	0	0	0	0	0	0	0	1	0	0	1	1	1	0	0	0	0			0	0	0	0	0	0	0	0	0	0	0	0	0	0	0	0	0	0	0	0	0	0	0	0	0	0	0
SP_474	TTGAACAAATAACACAAACCCAGCTTTATA	0	0	0	0	1	0	1	0	0	0	0	0	0	0	0	0	0	0	0			0	0	0	0	0	0	0	0	0	0	0	0	0	0	0	0	0	0	0	0	0	0	0	0	0	0	0
SP_475	TTGAACACAATTGGCAACTTTAAGTTTATT	0	1	0	0	0	0	0	0	0	0	0	0	0	0	0	0	0	0	0			0	0	0	0	0	0	0	0	0	0	0	0	0	0	0	0	0	0	0	0	0	0	0	0	0	0	0
SP_476	TTGACAAACGTGATATAATTACATTATTTA	0	0	0	0	0	0	0	0	0	0	1	1	0	0	0	1	1	1	0			0	0	0	0	0	0	0	0	0	0	0	0	0	0	0	0	0	0	0	0	0	0	0	0	0	0	0
SP_477	TTGACAATCTTATGATCTCAACTCACCCGC	0	0	0	0	0	0	0	1	2	0	0	0	0	0	0	0	0	0	0			0	0	0	0	0	0	0	0	0	0	0	0	0	0	0	0	0	0	0	0	0	0	0	0	0	0	0
SP_478	TTGAGATATTAATCTGATCTAAATTTTGAG	0	0	1	0	0	0	0	0	0	0	0	0	0	0	0	0	0	0	0			0	0	0	0	0	0	0	0	0	0	0	0	0	0	0	0	0	0	0	0	0	0	0	0	0	0	0
SP_479	TTGATGTAGCTATTTATGTCATATAAATAA	0	0	0	0	1	0	1	0	0	0	0	0	0	0	0	0	0	0	0			0	0	0	0	0	0	0	0	0	0	0	0	0	0	0	0	0	0	0	0	0	0	0	0	0	0	0
SP_480	TTGCAATGAGTTGATCAGTGATCGCTGATT	0	0	0	0	0	0	1	0	0	0	0	0	0	0	0	0	0	0	0			0	0	0	0	0	0	0	0	0	0	0	0	0	0	0	0	0	0	0	0	0	0	0	0	0	0	0
SP_481	TTGCCCATATTTGGTTTATGGTAGTGTACT	1	0	0	0	0	1	0	0	0	0	0	0	0	0	0	0	0	0	0			0	0	0	0	0	0	0	0	0	0	0	0	0	0	0	0	0	0	0	0	0	0	0	0	0	0	0
SP_482	TTGGGCTAATTTACCGTATAAACTATTAAG	0	0	0	0	0	0	0	0	0	0	0	0	0	0	0	0	0	0	0			0	0	0	0	0	0	0	0	1	0	0	0	0	0	0	0	0	0	0	0	0	0	1	0	0	0	0
SP_483	TTGGGGCTTATATTCGTCGTCTTTTTCTGT	0	0	1	0	0	0	0	0	0	0	0	0	0	0	0	0	0	0	0			0	0	0	0	0	0	0	0	0	0	0	0	0	0	0	0	0	0	0	0	0	0	0	0	0	0	0
SP_484	TTGGGTCGGTATATGTTGCTAATTTATAAA	0	0	0	0	0	0	0	2	2	0	0	0	0	0	0	0	0	0	0			0	0	0	0	0	0	0	0	0	0	0	0	0	0	0	0	0	0	0	0	0	0	0	0	0	0	0
SP_485	TTGTAATTGAACAGACATACCTAGACACAT	0	0	0	0	1	0	0	0	0	0	0	0	0	0	0	0	0	0	0			0	0	0	0	0	0	0	0	0	0	0	0	0	0	0	0	0	0	0	0	0	0	0	0	0	0	0
SP_486	TTGTCTTGACATTTTGGTTTAGTATGATAG	0	0	0	0	0	0	0	0	0	2	1	1	1	2	2	1	1	0	0			0	0	0	0	0	0	0	0	0	0	0	0	0	0	0	0	0	0	0	0	0	0	0	0	0	0	0
SP_488	TTGTTGTCGTAAAAATAGTTGATTGTATCG	0	0	0	0	0	0	0	1	1	0	0	0	0	0	0	0	0	0	0			0	0	0	0	0	0	0	0	0	0	0	0	0	0	0	0	0	0	0	0	0	0	0	0	0	0	0
SP_489	TTGTTTGATTTATTGGGTCGGTATAAGTTG	0	0	0	0	0	0	0	1	1	0	0	0	0	0	0	0	0	0	0			0	0	0	0	0	0	0	0	0	0	0	0	0	0	0	0	0	0	0	0	0	0	0	0	0	0	0
SP_490	TTTAAAAGTTAAAAACGTTGTCGTTGATGG	0	0	0	0	1	0	1	0	0	0	0	0	0	0	0	0	0	0	0			0	0	0	0	0	0	0	0	0	0	0	0	0	0	0	0	0	0	0	0	0	0	0	0	0	0	0
SP_491	TTTAAAAGTTGAAAATTATACGATTAAACA	0	0	0	0	1	0	1	0	0	0	0	0	0	0	0	0	0	0	0			0	0	0	0	0	0	0	0	0	0	0	0	0	0	0	0	0	0	0	0	0	0	0	0	0	0	0
SP_492	TTTAAGCGTTCCGATCGTTTGTCAAATGTG	0	0	0	0	0	0	0	0	0	0	0	0	0	0	0	0	0	0	0			1	1	0	1	1	1	1	1	1	1	1	1	1	1	1	1	1	1	1	0	1	1	1	1	1	1	1
SP_493*	TTTAAGTGCGCCAAAACAAACTGTTTGTTA	0	0	0	0	0	0	0	1	1	0	0	0	0	0	0	0	0	0	0			0	0	0	0	0	0	0	0	0	0	0	0	0	0	0	0	0	0	0	0	0	0	0	0	0	0	0
SP_495	TTTAATGATGGTTATGATGTTTTTATTCGT	0	0	0	0	1	0	1	0	0	0	0	0	0	0	0	0	0	0	0			0	0	0	0	0	0	0	0	0	0	0	0	0	0	0	0	0	0	0	0	0	0	0	0	0	0	0
SP_496	TTTAATGTGTATTTAGCGTTATGGTTTTTA	0	0	0	0	0	0	0	1	1	0	0	0	0	0	0	0	0	0	0			0	0	0	0	0	0	0	0	0	0	0	0	0	0	0	0	0	0	0	0	0	0	0	0	0	0	0
SP_497	TTTAGAGTCTACTAACTCTGCTTTTGATCT	0	1	0	0	0	0	0	0	0	0	0	0	0	0	0	0	0	0	0			0	0	0	0	0	0	0	0	0	0	0	0	0	0	0	0	0	0	0	0	0	0	0	0	0	0	0
SP_498	TTTATAACAACAGATTACGCTTTTTTATTC	0	0	0	0	0	0	0	0	0	0	0	0	0	0	0	0	0	0	0			0	0	0	0	0	0	0	0	1	0	0	0	0	0	0	0	0	0	0	0	0	0	2	0	0	0	0
SP_499	TTTATATAAAAACGTAATAATTTAGCGTTG	0	0	0	0	1	0	0	0	0	0	0	0	0	0	0	0	0	0	0			0	0	0	0	0	0	0	0	0	0	0	0	0	0	0	0	0	0	0	0	0	0	0	0	0	0	0
SP_500	TTTCATTCGATTTTTTTGATGTTTTCGGG	0	1	0	0	0	0	0	0	0	0	0	0	0	0	0	0	0	0	0			0	0	0	0	0	0	0	0	0	0	0	0	0	0	0	0	0	0	0	0	0	0	0	0	0	0	0
SP_501	TTTCCCCCGTGATAATATCTGACGAGTTAG	0	0	1	0	0	0	0	0	0	0	0	0	0	0	0	0	0	0	0			0	0	0	0	0	0	0	0	0	0	0	0	0	0	0	0	0	0	0	0	0	0	0	0	0	0	0
SP_502	TTTCTTGATATAAGGATATAATATAATCAT	0	0	0	0	0	0	0	1	1	0	0	0	0	0	0	0	0	0	0			0	0	0	0	0	0	0	0	0	0	0	0	0	0	0	0	0	0	0	0	0	0	0	0	0	0	0
SP_503	TTTCTTTTAAATATTCTTTAATATTTCCGTG	0	1	0	0	0	0	0	0	0	0	0	0	0	0	0	0	0	0	0			0	0	0	0	0	0	0	0	0	0	0	0	0	0	0	0	0	0	0	0	0	0	0	0	0	0	0
SP_504	TTTGAAACTAACTTATTTGTGTCGATGTTA	0	1	0	0	0	0	0	0	0	0	0	0	0	0	0	0	0	0	0			0	0	0	0	0	0	0	0	0	0	0	0	0	0	0	0	0	0	0	0	0	0	0	0	0	0	0
SP_505	TTTGAAGGTGTTAAATATCTTATTTTTGAA	0	0	0	0	0	0	0	0	0	4	0	1	0	4	1	1	2	1	0			0	0	0	0	0	0	0	0	0	0	0	0	0	0	0	0	0	0	0	0	0	0	0	0	0	0	0
SP_506*	TTTGATCATCGACTGTTCAAAGAAGGCGTA	0	0	0	0	0	0	0	0	0	0	0	0	0	0	0	0	0	0	0			1	1	1	1	1	1	1	1	1	1	1	1	1	1	1	1	1	0	0	1	0	0	0	0	0	0	0
SP_508	TTTGCATATTTAGATCGTTACTTTGACAAA	0	0	0	0	0	0	0	0	0	0	0	0	0	0	0	0	0	0	0			1	1	1	1	1	1	1	1	1	1	1	1	1	1	1	0	1	1	1	1	1	1	0	0	1	0	0
SP_509	TTTGCGTGATAATTATGTTGGTATTGAAAA	0	1	0	0	0	0	0	0	0	0	0	0	0	0	0	0	0	0	0			0	0	0	0	0	0	0	0	0	0	0	0	0	0	0	0	0	0	0	0	0	0	0	0	0	0	0
SP_510	TTTGGATAAATTCGAATAATATCTTTATCA	0	0	0	0	1	0	1	0	0	0	0	0	0	0	0	0	0	0	0			0	0	0	0	0	0	0	0	0	0	0	0	0	0	0	0	0	0	0	0	0	0	0	0	0	0	0
SP_511	TTTGGCTATAAAGTAAGTCTTTGTGACGGT	0	0	1	0	0	0	0	0	0	0	0	0	0	0	0	0	0	0	0			0	0	0	0	0	0	0	0	0	0	0	0	0	0	0	0	0	0	0	0	0	0	0	0	0	0	0
SP_512	TTTGGGATCTTATTTTCTCACCTCACCCGT	0	0	0	1	0	0	0	0	0	0	0	0	0	0	0	0	0	0	0			0	0	0	0	0	0	0	0	0	0	0	0	0	0	0	0	0	0	0	0	0	0	0	0	0	0	0
SP_513	TTTGTATAGCTATTTATGTCATAGATATAA	0	0	0	0	0	0	0	2	2	0	0	0	0	0	0	0	0	0	0			0	0	0	0	0	0	0	0	0	0	0	0	0	0	0	0	0	0	0	0	0	0	0	0	0	0	0
SP_514	TTTGTTATGTAATTGTAATAACTGTTCGTA	0	0	0	0	1	0	1	0	0	0	0	0	0	0	0	0	0	0	0			0	0	0	0	0	0	0	0	0	0	0	0	0	0	0	0	0	0	0	0	0	0	0	0	0	0	0
SP_515	TTTGTTGCTGGTTTTATAAACTAAACCACT	0	0	0	0	0	0	0	2	2	0	0	0	0	0	0	0	0	0	0			0	0	0	0	0	0	0	0	0	0	0	0	0	0	0	0	0	0	0	0	0	0	0	0	0	0	0
SP_516*	TTTGTTTTTATCTTGATTCAAAAGACATCA	0	0	0	0	0	0	0	0	0	1	1	1	1	2	2	1	1	0	0			1	1	1	1	1	1	1	1	1	1	1	1	1	1	1	1	1	1	1	1	1	1	1	1	1	1	1
SP_521	TTTTATAATTAATATATAAAAATAGGAGTT	0	0	0	0	0	0	1	0	0	0	0	0	0	0	0	0	0	0	0			0	0	0	0	0	0	0	0	0	0	0	0	0	0	0	0	0	0	0	0	0	0	0	0	0	0	0
SP_522	TTTTATTCCAGAAACTCTTAAAAAAGTTGA	1	0	0	0	0	1	0	0	0	0	0	0	0	0	0	0	0	0	0			0	0	0	0	0	0	0	0	0	0	0	0	0	0	0	0	0	0	0	0	0	0	0	0	0	0	0
SP_523	TTTTATTCCCGAAAACATCAAAAAAATTGA	0	0	1	0	0	0	0	0	0	0	0	0	0	0	0	0	0	0	0			0	0	0	0	0	0	0	0	0	0	0	0	0	0	0	0	0	0	0	0	0	0	0	0	0	0	0
SP_524	TTTTCAATACCAACATAATTATCACGCAAA	0	0	0	0	0	0	0	0	0	0	0	0	0	0	0	0	0	0	1			0	0	0	0	0	0	0	0	0	0	0	0	0	0	0	0	0	0	0	0	0	0	0	0	0	0	0
SP_525	TTTTGCAACAGCTGGAATCGTTAGTGTGAT	0	0	0	0	0	0	0	1	1	0	0	0	0	0	0	0	0	0	0			0	0	0	0	0	0	0	0	0	0	0	0	0	0	0	0	0	0	0	0	0	0	0	0	0	0	0
SP_526	TTTTGGGTATGATTTACAAACCCCAATTTA	0	0	0	1	0	0	0	0	0	0	0	0	0	0	0	0	0	0	0			0	0	0	0	0	0	0	0	0	0	0	0	0	0	0	0	0	0	0	0	0	0	0	0	0	0	0
SP_527	TTTTGTCTTGACATTTTTGTTTAATATGAT	0	0	0	0	0	0	0	0	0	1	0	0	1	1	1	0	0	0	0			0	0	0	0	0	0	0	0	0	0	0	0	0	0	0	0	0	0	0	0	0	0	0	0	0	0	0
SP_528	TTTTTAAAGTTAATTTTAAAAAAATCTTAA	1	0	0	0	0	1	0	0	0	0	0	0	0	0	0	0	0	0	0			0	0	0	0	0	0	0	0	0	0	0	0	0	0	0	0	0	0	0	0	0	0	0	0	0	0	0
SP_529	TTTTTGGTTTAAAAAAGAACCACAGGGTAA	0	0	0	0	0	0	0	1	1	0	0	0	0	0	0	0	0	0	0			0	0	0	0	0	0	0	0	0	0	0	0	0	0	0	0	0	0	0	0	0	0	0	0	0	0	0
SP_530*	TTTTTTAAGCTCATCTTCAAGGTGTTGATT	0	0	0	0	0	0	0	0	0	0	0	0	0	0	0	0	0	0	0			1	1	1	1	1	1	1	1	1	1	1	1	1	1	1	1	1	1	1	1	1	1	1	1	1	1	1
SP_532	TTTTTTCAAAATTATACAATAACGATTTAA	0	0	0	0	0	0	0	0	0	0	0	0	0	0	0	0	0	0	0			1	1	0	1	1	1	1	1	1	1	1	1	1	1	1	0	1	1	1	1	1	1	1	1	1	1	1
SP_533*	TTTTTTGTTAATGAATTAAAAATCTTATCAG	0	0	0	0	0	0	0	0	0	0	0	0	0	0	0	0	0	0	0			1	1	0	1	1	1	1	1	1	1	1	1	1	1	1	1	1	1	1	1	1	1	1	1	1	1	1
[truncated: 69 more columns]

## Sheet: Phaster
Table S4D. Spacers hits against Phaster database
query acc.ver	subject acc.ver	% identity	alignment length	evalue	bit score
SP_8	NC_000011.9#PHAGE_Human__8#3380348-134257553	92.593	27	0.091	37.4
SP_8	NC_000010.10#PHAGE_Wisean_virus#75574773-135440246	92.593	27	0.091	37.4
SP_8	NC_000010.10#PHAGE_Emilia_86#225953-135440246	92.593	27	0.091	37.4
SP_9	NC_000005.10#PHAGE_Plankt_PaV_LD_NC_016564(1)#74634716-181368225	90.000	30	0.007	41.0
SP_11	NC_000006.11#PHAGE_Emilia_86#28293943-170893669	90.000	30	0.091	37.4
SP_11	NC_000006.11#PHAGE_Neodip_NPV#26087669-170893669	90.000	30	0.091	37.4
SP_11	NC_000002.11#PHAGE_Acanth_moumouvirus#44548495-242815426	90.000	30	0.091	37.4
SP_50	NC_000002.11#PHAGE_Acanth_moumouvirus#207040904-242815426	90.000	30	1.1	33.7
SP_50	NC_000002.11#PHAGE_Acanth_moumouvirus#206548015-242815426	90.000	30	1.1	33.7
SP_50	NC_000002.11#PHAGE_Acanth_moumouvirus#127806102-242815426	90.000	30	1.1	33.7
SP_50	NC_000002.11#PHAGE_Acanth_moumouvirus#74588626-242815426	90.000	30	1.1	33.7
SP_50	NC_000002.11#PHAGE_Acanth_moumouvirus#44548495-242815426	90.000	30	1.1	33.7
SP_53	KU878088.1#PHAGE_Bacill_AR9_NC_031039(132)#50-152015	96.296	27	6.13e-04	44.6
SP_53	NC_000006.11#PHAGE_Equid__2#43466740-170893669	92.593	27	0.007	41.0
SP_53	NC_000006.11#PHAGE_Acanth_moumouvirus#34208558-170893669	92.593	27	0.007	41.0
SP_53	NC_000006.11#PHAGE_Emilia_86#28293943-170893669	92.593	27	0.007	41.0
SP_53	NC_000006.11#PHAGE_Neodip_NPV#26087669-170893669	92.593	27	0.007	41.0
SP_53	NC_000005.10#PHAGE_Plankt_PaV_LD_NC_016564(1)#74634716-181368225	93.103	29	0.007	41.0
SP_53	NC_000003.11#PHAGE_Acanth_moumouvirus#52018081-197896723	92.593	27	0.007	41.0
SP_53	NC_000003.11#PHAGE_Emilia_86#49547968-197896723	92.593	27	0.007	41.0
SP_53	NC_000003.11#PHAGE_Neodip_NPV#44761754-197896723	92.593	27	0.007	41.0
SP_53	NC_000003.11#PHAGE_Neodip_NPV#39308000-197896723	92.593	27	0.007	41.0
SP_53	NC_000003.11#PHAGE_Neodip_NPV#11300724-197896723	92.593	27	0.007	41.0
SP_53	NC_000002.11#PHAGE_Acanth_moumouvirus#74588626-242815426	92.593	27	0.007	41.0
SP_53	NC_000002.11#PHAGE_Acanth_moumouvirus#44548495-242815426	92.593	27	0.007	41.0
SP_80	NC_000002.11#PHAGE_Acanth_moumouvirus#74588626-242815426	92.857	28	0.026	39.2
SP_80	NC_000002.11#PHAGE_Acanth_moumouvirus#44548495-242815426	92.857	28	0.026	39.2
SP_92	NC_000010.10#PHAGE_Wisean_virus#97074816-135440246	90.000	30	0.091	37.4
SP_92	NC_000010.10#PHAGE_Wisean_virus#75574773-135440246	90.000	30	0.091	37.4
SP_92	NC_000010.10#PHAGE_Emilia_86#225953-135440246	90.000	30	0.091	37.4
SP_101	NC_000011.9#PHAGE_Human__8#3380348-134257553	92.593	27	0.007	41.0
SP_101	NBTR01000003.1#PHAGE_Clostr_phiMMP01_NC_028883(40)#234807-315761	90.323	31	0.32	35.6
SP_108	NC_000010.10#PHAGE_Emilia_86#225953-135440246	93.333	30	0.002	42.8
SP_108	NC_000003.11#PHAGE_Neodip_NPV#11300724-197896723	90.323	31	0.026	39.2
SP_108	NC_000008.10#PHAGE_Acanth_moumouvirus(17)#38271146-146279543	90.000	30	0.091	37.4
SP_122	NC_000003.11#PHAGE_Neodip_NPV#11300724-197896723	92.593	27	0.007	41.0
SP_122	NC_000002.11#PHAGE_Acanth_moumouvirus#127806102-242815426	92.593	27	0.007	41.0
SP_122	NC_000002.11#PHAGE_Acanth_moumouvirus#74588626-242815426	92.593	27	0.007	41.0
SP_122	NC_000002.11#PHAGE_Acanth_moumouvirus#44548495-242815426	92.593	27	0.007	41.0
SP_122	CP000726.1#PHAGE_Clostr_phiCTP1(5)#3164578-3206748	90.323	31	0.026	39.2
SP_144	CP018254.1#PHAGE_Acinet_Bphi_B1251_NC_019541(37)#2914927-2969750	92.593	27	0.007	41.0
SP_144	CP012006.1#PHAGE_Acinet_Bphi_B1251_NC_019541(34)#1591297-1642374	92.593	27	0.007	41.0
SP_144	CP009257.1#PHAGE_Acinet_Bphi_B1251_NC_019541(45)#1544078-1594217	92.593	27	0.007	41.0
SP_144	CP009257.1#PHAGE_Acinet_Bphi_B1251_NC_019541(37)#1086365-1148174	92.593	27	0.007	41.0
SP_144	AP014649.1#PHAGE_Acinet_Bphi_B1251_NC_019541(32)#2858073-2905033	92.593	27	0.007	41.0
SP_144	AFTC00000000.1#PHAGE_Acinet_Bphi_B1251#3923159-3954062	92.593	27	0.007	41.0
SP_144	AEPK00000000.1#PHAGE_Acinet_Bphi_B1251#3410816-3443463	92.593	27	0.007	41.0
SP_182	NC_000011.9#PHAGE_Human__8#3380348-134257553	92.593	27	0.007	41.0
SP_200	NC_000003.11#PHAGE_Neodip_NPV#11300724-197896723	90.000	30	0.091	37.4
SP_205	NC_000010.10#PHAGE_Wisean_virus#97074816-135440246	90.000	30	0.091	37.4
SP_205	NC_000010.10#PHAGE_Wisean_virus#75574773-135440246	90.000	30	0.091	37.4
SP_205	NC_000010.10#PHAGE_Emilia_86#225953-135440246	90.000	30	0.091	37.4
SP_232	NC_000005.10#PHAGE_Plankt_PaV_LD_NC_016564(1)#74634716-181368225	90.000	30	0.007	41.0
SP_244	NC_000008.10#PHAGE_Acanth_moumouvirus(17)#38271146-146279543	92.593	27	0.007	41.0
SP_244	NC_000003.11#PHAGE_Emilia_86#145938674-197896723	92.593	27	0.007	41.0
SP_244	NC_000003.11#PHAGE_Emilia_86#134214163-197896723	92.593	27	0.007	41.0
SP_244	NC_000003.11#PHAGE_Acanth_mimivirus#128890600-197896723	92.593	27	0.007	41.0
SP_244	NC_000003.11#PHAGE_Acanth_mimivirus#122667506-197896723	92.593	27	0.007	41.0
SP_244	NC_000003.11#PHAGE_Acanth_mimivirus#121448843-197896723	92.593	27	0.007	41.0
SP_244	NC_000003.11#PHAGE_Acanth_mimivirus#114070705-197896723	92.593	27	0.007	41.0
SP_244	NC_000003.11#PHAGE_Acanth_moumouvirus#52018081-197896723	92.593	27	0.007	41.0
SP_244	NC_000003.11#PHAGE_Emilia_86#49547968-197896723	92.593	27	0.007	41.0
SP_244	NC_000003.11#PHAGE_Neodip_NPV#44761754-197896723	92.593	27	0.007	41.0
SP_244	NC_000003.11#PHAGE_Neodip_NPV#39308000-197896723	92.593	27	0.007	41.0
SP_244	NC_000003.11#PHAGE_Neodip_NPV#11300724-197896723	92.593	27	0.007	41.0
SP_244	NC_000002.11#PHAGE_Acanth_moumouvirus#44548495-242815426	90.000	30	0.091	37.4
SP_255	NC_000002.11#PHAGE_Acanth_moumouvirus#44548495-242815426	90.323	31	0.007	41.0
SP_258	NC_000010.10#PHAGE_Emilia_86#225953-135440246	93.333	30	0.002	42.8
SP_258	NC_000003.11#PHAGE_Neodip_NPV#11300724-197896723	90.323	31	0.026	39.2
SP_258	NC_000008.10#PHAGE_Acanth_moumouvirus(17)#38271146-146279543	90.000	30	0.091	37.4
SP_259	NC_000006.11#PHAGE_Acanth_moumouvirus#34208558-170893669	90.000	30	0.091	37.4
SP_259	NC_000006.11#PHAGE_Emilia_86#28293943-170893669	90.000	30	0.091	37.4
SP_259	NC_000006.11#PHAGE_Neodip_NPV#26087669-170893669	90.000	30	0.091	37.4
SP_259	NC_000002.11#PHAGE_Acanth_moumouvirus#127806102-242815426	92.593	27	0.007	41.0
SP_259	NC_000002.11#PHAGE_Acanth_moumouvirus#74588626-242815426	92.593	27	0.007	41.0
SP_259	NC_000002.11#PHAGE_Acanth_moumouvirus#44548495-242815426	92.593	27	0.007	41.0
SP_259	ACCA00000000.1#PHAGE_Haemop_HP2#1199898-1231130	90.000	30	0.007	41.0
SP_259	NC_000011.9#PHAGE_Human__8#3380348-134257553	90.000	30	0.026	39.2
SP_259	NC_000008.10#PHAGE_Acanth_moumouvirus(17)#38271146-146279543	92.857	28	0.026	39.2
SP_259	NC_000006.11#PHAGE_Equid__2#43466740-170893669	90.000	30	0.091	37.4
SP_259	NC_000005.10#PHAGE_Plankt_PaV_LD_NC_016564(1)#74634716-181368225	90.000	30	1.1	33.7
SP_289	NC_000003.11#PHAGE_Emilia_86#172363450-197896723	92.857	28	0.026	39.2
SP_289	NC_000003.11#PHAGE_Emilia_86#154801957-197896723	92.857	28	0.026	39.2
SP_289	NC_000003.11#PHAGE_Emilia_86#145938674-197896723	92.857	28	0.026	39.2
SP_289	NC_000003.11#PHAGE_Emilia_86#134214163-197896723	92.857	28	0.026	39.2
SP_289	NC_000003.11#PHAGE_Acanth_mimivirus#128890600-197896723	92.857	28	0.026	39.2
SP_289	NC_000003.11#PHAGE_Acanth_mimivirus#122667506-197896723	92.857	28	0.026	39.2
SP_289	NC_000003.11#PHAGE_Acanth_mimivirus#121448843-197896723	92.857	28	0.026	39.2
SP_289	NC_000003.11#PHAGE_Acanth_mimivirus#114070705-197896723	92.857	28	0.026	39.2
SP_289	NC_000003.11#PHAGE_Acanth_moumouvirus#52018081-197896723	92.857	28	0.026	39.2
SP_289	NC_000003.11#PHAGE_Emilia_86#49547968-197896723	92.857	28	0.026	39.2
SP_289	NC_000003.11#PHAGE_Neodip_NPV#44761754-197896723	92.857	28	0.026	39.2
SP_289	NC_000003.11#PHAGE_Neodip_NPV#39308000-197896723	92.857	28	0.026	39.2
SP_289	NC_000003.11#PHAGE_Neodip_NPV#11300724-197896723	92.857	28	0.026	39.2
SP_301	NC_000003.11#PHAGE_Acanth_moumouvirus#52018081-197896723	92.593	27	0.007	41.0
SP_301	NC_000003.11#PHAGE_Emilia_86#49547968-197896723	92.593	27	0.007	41.0
SP_301	NC_000003.11#PHAGE_Neodip_NPV#44761754-197896723	92.593	27	0.007	41.0
SP_301	NC_000003.11#PHAGE_Neodip_NPV#39308000-197896723	92.593	27	0.007	41.0
SP_301	NC_000003.11#PHAGE_Neodip_NPV#11300724-197896723	92.593	27	0.007	41.0
SP_337	NC_000008.10#PHAGE_Acanth_moumouvirus(17)#38271146-146279543	92.857	28	0.026	39.2
SP_347	NC_000003.11#PHAGE_Emilia_86#145938674-197896723	90.000	30	0.091	37.4
SP_347	NC_000003.11#PHAGE_Emilia_86#134214163-197896723	90.000	30	0.091	37.4
SP_347	NC_000003.11#PHAGE_Acanth_mimivirus#128890600-197896723	90.000	30	0.091	37.4
SP_347	NC_000003.11#PHAGE_Acanth_mimivirus#122667506-197896723	90.000	30	0.091	37.4
SP_347	NC_000003.11#PHAGE_Acanth_mimivirus#121448843-197896723	90.000	30	0.091	37.4
SP_347	NC_000003.11#PHAGE_Acanth_mimivirus#114070705-197896723	90.000	30	0.091	37.4
SP_347	NC_000003.11#PHAGE_Acanth_moumouvirus#52018081-197896723	90.000	30	0.091	37.4
SP_347	NC_000003.11#PHAGE_Emilia_86#49547968-197896723	90.000	30	0.091	37.4
SP_347	NC_000003.11#PHAGE_Neodip_NPV#44761754-197896723	90.000	30	0.091	37.4
SP_347	NC_000003.11#PHAGE_Neodip_NPV#39308000-197896723	90.000	30	0.091	37.4
SP_347	NC_000003.11#PHAGE_Neodip_NPV#11300724-197896723	90.000	30	0.091	37.4
SP_372	NC_000006.11#PHAGE_Equid__2#43466740-170893669	92.593	27	0.007	41.0
SP_372	NC_000006.11#PHAGE_Acanth_moumouvirus#34208558-170893669	92.593	27	0.007	41.0
SP_372	NC_000006.11#PHAGE_Emilia_86#28293943-170893669	92.593	27	0.007	41.0
SP_372	NC_000006.11#PHAGE_Neodip_NPV#26087669-170893669	92.593	27	0.007	41.0
SP_372	NC_000003.11#PHAGE_Emilia_86#154801957-197896723	90.000	30	0.091	37.4
SP_372	NC_000003.11#PHAGE_Emilia_86#145938674-197896723	90.000	30	0.091	37.4
SP_372	NC_000003.11#PHAGE_Emilia_86#134214163-197896723	90.000	30	0.091	37.4
SP_372	NC_000003.11#PHAGE_Acanth_mimivirus#128890600-197896723	90.000	30	0.091	37.4
SP_372	NC_000003.11#PHAGE_Acanth_mimivirus#122667506-197896723	90.000	30	0.091	37.4
SP_372	NC_000003.11#PHAGE_Acanth_mimivirus#121448843-197896723	90.000	30	0.091	37.4
SP_372	NC_000003.11#PHAGE_Acanth_mimivirus#114070705-197896723	90.000	30	0.091	37.4
SP_372	NC_000003.11#PHAGE_Acanth_moumouvirus#52018081-197896723	90.000	30	0.091	37.4
SP_372	NC_000003.11#PHAGE_Emilia_86#49547968-197896723	90.000	30	0.091	37.4
SP_372	NC_000003.11#PHAGE_Neodip_NPV#44761754-197896723	90.000	30	0.091	37.4
SP_372	NC_000003.11#PHAGE_Neodip_NPV#39308000-197896723	90.000	30	0.091	37.4
SP_372	NC_000003.11#PHAGE_Neodip_NPV#11300724-197896723	90.000	30	0.091	37.4
SP_377	NC_000006.11#PHAGE_Equid__2#43466740-170893669	92.593	27	0.007	41.0
SP_377	NC_000006.11#PHAGE_Acanth_moumouvirus#34208558-170893669	92.593	27	0.007	41.0
SP_377	NC_000006.11#PHAGE_Emilia_86#28293943-170893669	92.593	27	0.007	41.0
SP_377	NC_000006.11#PHAGE_Neodip_NPV#26087669-170893669	92.593	27	0.007	41.0
SP_404	NC_000008.10#PHAGE_Acanth_moumouvirus(17)#38271146-146279543	93.103	29	0.007	41.0
SP_404	NC_000003.11#PHAGE_Acanth_mimivirus#114070705-197896723	92.593	27	0.007	41.0
SP_404	NC_000003.11#PHAGE_Acanth_moumouvirus#52018081-197896723	92.593	27	0.007	41.0
SP_404	NC_000003.11#PHAGE_Emilia_86#49547968-197896723	92.593	27	0.007	41.0
SP_404	NC_000003.11#PHAGE_Neodip_NPV#44761754-197896723	92.593	27	0.007	41.0
SP_404	NC_000003.11#PHAGE_Neodip_NPV#39308000-197896723	92.593	27	0.007	41.0
SP_404	NC_000003.11#PHAGE_Neodip_NPV#11300724-197896723	92.593	27	0.007	41.0
SP_406	NC_000010.10#PHAGE_Wisean_virus#97074816-135440246	92.593	27	0.007	41.0
SP_406	NC_000010.10#PHAGE_Wisean_virus#75574773-135440246	92.593	27	0.007	41.0
SP_406	NC_000010.10#PHAGE_Emilia_86#225953-135440246	92.593	27	0.007	41.0
SP_433	CP001078.1#PHAGE_Burkho_BcepMu(4)#1841947-1880079	92.593	27	0.007	41.0
SP_433	NC_000002.11#PHAGE_Acanth_moumouvirus#74588626-242815426	90.000	30	0.091	37.4
SP_433	NC_000002.11#PHAGE_Acanth_moumouvirus#44548495-242815426	90.000	30	0.091	37.4
SP_438	NC_000011.9#PHAGE_Human__8#3380348-134257553	92.593	27	0.091	37.4
SP_447	NC_000002.11#PHAGE_Acanth_moumouvirus#127806102-242815426	92.857	28	0.002	42.8
SP_447	NC_000002.11#PHAGE_Acanth_moumouvirus#74588626-242815426	92.857	28	0.002	42.8
SP_447	NC_000002.11#PHAGE_Acanth_moumouvirus#44548495-242815426	92.857	28	0.002	42.8
SP_447	ACDP00000000.1#PHAGE_Burkho_KS14#357412-437441	92.593	27	0.007	41.0
SP_447	NC_000003.11#PHAGE_Acanth_moumouvirus#52018081-197896723	92.593	27	0.091	37.4
SP_447	NC_000003.11#PHAGE_Emilia_86#49547968-197896723	92.593	27	0.091	37.4
SP_447	NC_000003.11#PHAGE_Neodip_NPV#44761754-197896723	92.593	27	0.091	37.4
SP_447	NC_000003.11#PHAGE_Neodip_NPV#39308000-197896723	92.593	27	0.091	37.4
SP_447	NC_000003.11#PHAGE_Neodip_NPV#11300724-197896723	92.593	27	0.091	37.4
SP_464	NC_000003.11#PHAGE_Acanth_moumouvirus#52018081-197896723	92.593	27	0.007	41.0
SP_464	NC_000003.11#PHAGE_Emilia_86#49547968-197896723	92.593	27	0.007	41.0
SP_464	NC_000003.11#PHAGE_Neodip_NPV#44761754-197896723	92.593	27	0.007	41.0
SP_464	NC_000003.11#PHAGE_Neodip_NPV#39308000-197896723	92.593	27	0.007	41.0
SP_464	NC_000003.11#PHAGE_Neodip_NPV#11300724-197896723	92.593	27	0.007	41.0
SP_466	CP011657.1#PHAGE_Bacill_SP_15_NC_031245(74)#1-5021128	93.103	29	0.007	41.0
SP_486	NC_000002.11#PHAGE_Acanth_moumouvirus#44548495-242815426	90.323	31	0.007	41.0
SP_528	NC_000006.11#PHAGE_Equid__2#43466740-170893669	92.593	27	0.007	41.0
SP_528	NC_000006.11#PHAGE_Acanth_moumouvirus#34208558-170893669	92.593	27	0.007	41.0
SP_528	NC_000006.11#PHAGE_Emilia_86#28293943-170893669	92.593	27	0.007	41.0
SP_528	NC_000006.11#PHAGE_Neodip_NPV#26087669-170893669	92.593	27	0.007	41.0
SP_528	NC_000005.10#PHAGE_Plankt_PaV_LD_NC_016564(1)#74634716-181368225	90.000	30	0.026	39.2
SP_528	NC_000010.10#PHAGE_Emilia_86#225953-135440246	90.000	30	0.091	37.4
SP_528	NC_000010.10#PHAGE_Emilia_86#225953-135440246	90.000	30	0.091	37.4
SP_528	NC_000003.11#PHAGE_Emilia_86#145938674-197896723	90.000	30	0.32	35.6
SP_528	NC_000003.11#PHAGE_Emilia_86#134214163-197896723	90.000	30	0.32	35.6
SP_528	NC_000003.11#PHAGE_Acanth_mimivirus#128890600-197896723	90.000	30	0.32	35.6
SP_528	NC_000003.11#PHAGE_Acanth_mimivirus#122667506-197896723	90.000	30	0.32	35.6
SP_528	NC_000003.11#PHAGE_Acanth_mimivirus#121448843-197896723	90.000	30	0.32	35.6
SP_528	NC_000003.11#PHAGE_Acanth_mimivirus#114070705-197896723	90.000	30	0.32	35.6
SP_528	NC_000003.11#PHAGE_Acanth_moumouvirus#52018081-197896723	90.000	30	0.091	37.4
SP_528	NC_000003.11#PHAGE_Acanth_moumouvirus#52018081-197896723	90.000	30	0.32	35.6
SP_528	NC_000003.11#PHAGE_Emilia_86#49547968-197896723	90.000	30	0.091	37.4
SP_528	NC_000003.11#PHAGE_Emilia_86#49547968-197896723	90.000	30	0.32	35.6
SP_528	NC_000003.11#PHAGE_Neodip_NPV#44761754-197896723	90.000	30	0.091	37.4
SP_528	NC_000003.11#PHAGE_Neodip_NPV#44761754-197896723	90.000	30	0.32	35.6
SP_528	NC_000003.11#PHAGE_Neodip_NPV#39308000-197896723	90.000	30	0.091	37.4
SP_528	NC_000003.11#PHAGE_Neodip_NPV#39308000-197896723	90.000	30	0.32	35.6
SP_528	NC_000003.11#PHAGE_Neodip_NPV#11300724-197896723	90.000	30	0.091	37.4
SP_528	NC_000003.11#PHAGE_Neodip_NPV#11300724-197896723	90.000	30	0.32	35.6
SP_528	NC_000003.11#PHAGE_Emilia_86#172363450-197896723	90.000	30	0.32	35.6
SP_528	NC_000003.11#PHAGE_Emilia_86#154801957-197896723	90.000	30	0.32	35.6

## Sheet: GenBank
Table S4E. Spacers hits against Genbank (M. gallisepticum excluded)			>=90%	>=90%
query acc.ver	subject acc.ver	subject	% identity	% coverage	evalue	bit score
SP_6	CP017477.1	Polaribacter vadi strain LPB0003 chromosome,	1	93.55	0.027	44.6
SP_8	CP001739.1	Sebaldella termitidis ATCC 33386, complete	0.96	93.10	0.027	44.6
SP_11	CP045226.1	Nostoc sphaeroides CCNUC1 chromosome Gxm1,	1	93.33	0.008	46.4
SP_11	CP031941.1	Nostoc sphaeroides strain Kutzing En	1	93.33	0.008	46.4
SP_11	CP024785.1	Nostoc flagelliforme CCNUN1 chromosome, complete	1	93.33	0.008	46.4
SP_53	NC_043027.1	Bacillus virus PBS1, complete genome	0.9	96.30	0.027	45.5
SP_53	KU878088.1	Bacillus phage AR9, complete genome	0.9	96.30	0.027	45.5
SP_53	MW749003.1	Bacillus phage vB_BspM_Internexus, complete genome	0.9	96.30	0.027	45.5
SP_197	BK034851.1	TPA: Siphoviridae sp. isolate ctZbi49,	0.9	96.30	0.027	45.5
SP_217	CP059674.1	Mycoplasma tullyi strain 56A97T chromosome,	1	96.67	0.0006	50.9
SP_259	CP045272.1	Priestia megaterium strain FDU301 chromosome,	0.96	93.10	0.027	44.6
SP_259	CP032527.2	Priestia megaterium NCT-2 chromosome, complete	0.96	93.10	0.027	44.6
SP_259	CP035094.1	Priestia megaterium NBRC 15308 =	0.96	93.10	0.027	44.6
SP_259	CP009920.1	Bacillus megaterium NBRC 15308 =	0.96	93.10	0.027	44.6
SP_259	CP069606.1	Priestia megaterium strain CDC 2008724142	0.96	93.10	0.027	44.6
SP_259	CP069288.1	Priestia megaterium strain ATCC 14581	0.96	93.10	0.027	44.6
SP_259	CP001982.1	Bacillus megaterium DSM319, complete genome	0.96	93.10	0.027	44.6
SP_259	AP009180.1	Candidatus Carsonella ruddii PV, complete	0.96	93.10	0.027	44.6
SP_281	CP065214.1	Priestia megaterium strain HGS7 plasmid	0.96	93.10	0.027	44.6
SP_364	CP027002.1	[Ruminococcus] gnavus ATCC 29149 chromosome,	0.96	93.10	0.027	44.6
SP_364	CP043051.1	[Ruminococcus] gnavus ATCC 29149 strain	0.96	93.10	0.027	44.6
SP_391	CP059674.1	Mycoplasma tullyi strain 56A97T chromosome,	1	93.33	0.008	46.4
SP_447	CP012410.1	Leptotrichia sp. oral taxon 212	0.96	93.10	0.027	44.6
SP_447	CP070712.1	Thermoplasmatales archaeon isolate bin50 chromosome	0.96	93.10	0.027	44.6
SP_453	HG937516.1	Mycoplasma amphoriforme A39 complete genome	1	100.00	2e-05	55.4
SP_453	CP068418.1	Mycoplasma sp. E35C chromosome, complete	1	100.00	2e-05	55.4
SP_453	CP059674.1	Mycoplasma tullyi strain 56A97T chromosome,	1	100.00	2e-05	55.4
SP_453	CP003199.1	Mycoplasma haemocanis str. Illinois, complete	0.96	96.55	0.002	49.1
SP_453	CP002808.1	Mycoplasma haemofelis Ohio2, complete genome	0.96	96.55	0.002	49.1
SP_453	FR773153.2	Mycoplasma haemofelis str. Langford 1,	0.96	96.55	0.002	49.1
SP_453	CP003773.1	Mycoplasma genitalium M2288, complete genome	1	93.33	0.008	46.4
SP_453	CP003772.1	Mycoplasma genitalium M6320, complete genome	1	93.33	0.008	46.4
SP_453	CP003771.1	Mycoplasma genitalium M6282, complete genome	1	93.33	0.008	46.4
SP_453	CP003770.1	Mycoplasma genitalium M2321, complete genome	1	93.33	0.008	46.4
SP_453	CP000925.1	Synthetic Mycoplasma genitalium JCVI-1.0, complete	1	93.33	0.008	46.4
SP_453	L43967.2	Mycoplasma genitalium G37, complete genome	1	93.33	0.008	46.4
SP_453	CP044227.1	Flintibacter sp. KGMB00164 chromosome, complete	0.96	93.10	0.027	44.6
SP_503	CP050831.1	Bacteroides sp. CBA7301 chromosome, complete	1	93.55	0.027	44.6
SP_503	CP070778.1	Flavobacteriaceae bacterium isolate bin181 chromosome	0.93	93.10	0.027	44.6
SP_503	CP002670.1	Pyrococcus sp., complete genome Pyrococcus	0.93	93.10	0.027	44.6
SP_530	BK024030.1	TPA: Myoviridae sp. isolate ctU4q12,	0.96	93.10	0.027	44.6
SP_532	CP051540.1	Helicobacter pylori strain LIM-002 chromosome,	1	93.55	0.027	44.6

## Sheet: IMG
Table S4F. Spacers hits against Integrated Microbial Genomes and Microbiomes database
Query Sequence Name	Scaffold ID	Scaffold Name	Identities	alignment length	E-value	Bit Score
SP_92	2540354383	Mycoplasma imitans ATCC 51306 : P690DRAFT_scaffold00005.5	100	30	1e-05	56.5
SP_201	2540354383	Mycoplasma imitans ATCC 51306 : P690DRAFT_scaffold00005.5	100	30	1e-05	56.5
SP_205	2540354383	Mycoplasma imitans ATCC 51306 : P690DRAFT_scaffold00005.5	100	30	1e-05	56.5
SP_371	2540354383	Mycoplasma imitans ATCC 51306 : P690DRAFT_scaffold00005.5	100	30	1e-05	56.5
SP_435	2540354383	Mycoplasma imitans ATCC 51306 : P690DRAFT_scaffold00005.5	100	30	1e-05	56.5
SP_442	2540354383	Mycoplasma imitans ATCC 51306 : P690DRAFT_scaffold00005.5	100	30	1e-05	56.5
SP_55	2540354379	Mycoplasma imitans ATCC 51306 : P690DRAFT_scaffold00001.1	100	30	1e-05	56.5
SP_453	2582673918	Mycoplasma pirum MPI25960 : X558DRAFT_AZHZ01000010_1.10	100	30	1e-05	56.5
SP_453	2540354381	Mycoplasma imitans ATCC 51306 : P690DRAFT_scaffold00003.3	100	30	1e-05	56.5
SP_453	2561542215	Mycoplasma alvi Ilsley, ATCC 29626 : T383DRAFT_scaffold00003.3	100	30	1e-05	56.5
SP_453	2556976641	Mycoplasma testudinis ATCC 43263 : T384DRAFT_scaffold00015.15	100	30	1e-05	56.5
SP_453	2563369850	Mycoplasma pirum ATCC 25960 : T397DRAFT_scaffold00001.1	100	30	1e-05	56.5
Highlighted in green: spacers matching ICE-like element in M. imitans genome
Highlighted in yellow: spacer matching the MIP-encoding gene in M. imitans genome
Highlighted in grey: spacer matching a conservec sequence in several mycoplasma genomes

## Sheet: Mgal2Hits
Table S4G. Spacers hits against Mgal (>2 hits)
query acc.ver	subject acc.ver	% identity	alignment length	mismatches	evalue	bit score
SP_258	LS991952.1	100.000	29	0	5.95e-09	53.6
SP_55	CP044225.1	100.000	30	0	1.70e-09	55.4
Highlighted in grey: spacers duplicated in CRISPR arrays
SP_5	CP044225.1	100.000	30	0	1.70e-09	55.4
SP_5	CP044225.1	100.000	30	0	1.70e-09	55.4
SP_19	CP044225.1	100.000	30	0	1.70e-09	55.4
SP_19	CP044225.1	100.000	30	0	1.70e-09	55.4
SP_27	CP044225.1	100.000	30	0	1.70e-09	55.4
SP_27	CP044225.1	100.000	30	0	1.70e-09	55.4
SP_55	CP044225.1	100.000	30	0	1.70e-09	55.4
SP_58	CP044226.1	100.000	30	0	1.70e-09	55.4
SP_58	CP044226.1	96.667	30	1	7.25e-08	50.9
SP_62	CP044225.1	100.000	30	0	1.70e-09	55.4
SP_62	CP044225.1	100.000	30	0	1.70e-09	55.4
SP_63	LS991952.1	100.000	30	0	1.70e-09	55.4
SP_63	LS991952.1	100.000	30	0	1.70e-09	55.4
SP_66	CP044225.1	100.000	30	0	1.70e-09	55.4
SP_66	CP044225.1	100.000	30	0	1.70e-09	55.4
SP_72	CP044225.1	100.000	31	0	5.37e-10	57.2
SP_72	CP044225.1	100.000	31	0	5.37e-10	57.2
SP_78	CP044225.1	100.000	31	0	5.37e-10	57.2
SP_78	CP044225.1	100.000	31	0	5.37e-10	57.2
SP_79	CP044225.1	100.000	30	0	1.70e-09	55.4
SP_79	CP044225.1	100.000	30	0	1.70e-09	55.4
SP_108	LS991952.1	100.000	30	0	1.70e-09	55.4
SP_111	CP044225.1	100.000	30	0	1.70e-09	55.4
SP_111	CP044225.1	100.000	30	0	1.70e-09	55.4
SP_124	CP070622.1	100.000	30	0	1.70e-09	55.4
SP_124	CP070622.1	100.000	30	0	1.70e-09	55.4
SP_145	CP044225.1	100.000	30	0	1.70e-09	55.4
SP_145	CP044225.1	100.000	30	0	1.70e-09	55.4
SP_155	CP044225.1	100.000	30	0	1.70e-09	55.4
SP_155	CP044225.1	100.000	30	0	1.70e-09	55.4
SP_171	CP044225.1	100.000	30	0	1.70e-09	55.4
SP_171	CP044225.1	100.000	30	0	1.70e-09	55.4
SP_172	CP044225.1	100.000	30	0	1.70e-09	55.4
SP_172	CP044225.1	100.000	30	0	1.70e-09	55.4
SP_214	CP044225.1	100.000	30	0	1.70e-09	55.4
SP_214	CP044225.1	100.000	30	0	1.70e-09	55.4
SP_220	CP044225.1	100.000	31	0	5.37e-10	57.2
SP_220	CP044225.1	100.000	31	0	5.37e-10	57.2
SP_220	CP044225.1	100.000	31	0	5.37e-10	57.2
SP_220	CP044225.1	100.000	31	0	5.37e-10	57.2
SP_223	CP044225.1	100.000	30	0	1.70e-09	55.4
SP_223	CP044225.1	100.000	30	0	1.70e-09	55.4
SP_228	CP044225.1	100.000	30	0	1.70e-09	55.4
SP_228	CP044225.1	100.000	30	0	1.70e-09	55.4
SP_235	CP044225.1	100.000	31	0	5.37e-10	57.2
SP_235	CP044225.1	100.000	31	0	5.37e-10	57.2
SP_235	CP044225.1	100.000	31	0	5.37e-10	57.2
SP_236	CP044225.1	100.000	30	0	1.70e-09	55.4
SP_236	CP044225.1	100.000	30	0	1.70e-09	55.4
SP_238	CP044225.1	100.000	31	0	5.37e-10	57.2
SP_238	CP044225.1	100.000	31	0	5.37e-10	57.2
SP_238	CP044225.1	100.000	31	0	5.37e-10	57.2
SP_253	CP044225.1	100.000	30	0	1.70e-09	55.4
SP_253	CP044225.1	100.000	30	0	1.70e-09	55.4
SP_255	CP044225.1	100.000	30	0	1.70e-09	55.4
SP_255	CP044225.1	100.000	30	0	1.70e-09	55.4
SP_256	CP044225.1	100.000	30	0	1.70e-09	55.4
SP_256	CP044225.1	100.000	30	0	1.70e-09	55.4
SP_256	CP044225.1	100.000	30	0	1.70e-09	55.4
SP_256	CP044225.1	100.000	30	0	1.70e-09	55.4
SP_258	LS991952.1	100.000	30	0	1.70e-09	55.4
SP_263	CP070622.1	100.000	30	0	1.70e-09	55.4
SP_263	CP070622.1	100.000	30	0	1.70e-09	55.4
SP_265	CP044225.1	100.000	30	0	1.70e-09	55.4
SP_265	CP044225.1	100.000	30	0	1.70e-09	55.4
SP_269	CP044225.1	100.000	31	0	5.37e-10	57.2
SP_269	CP044225.1	100.000	31	0	5.37e-10	57.2
SP_285	CP044225.1	100.000	30	0	1.70e-09	55.4
SP_285	CP044225.1	100.000	30	0	1.70e-09	55.4
SP_286	CP044225.1	100.000	30	0	1.70e-09	55.4
SP_286	CP044225.1	100.000	30	0	1.70e-09	55.4
SP_287	CP044225.1	100.000	32	0	1.68e-10	59.0
SP_287	CP044225.1	100.000	32	0	1.68e-10	59.0
SP_287	CP044225.1	100.000	32	0	1.68e-10	59.0
SP_297	CP044225.1	100.000	30	0	1.70e-09	55.4
SP_297	CP044225.1	100.000	30	0	1.70e-09	55.4
SP_301	CP044225.1	100.000	30	0	1.70e-09	55.4
SP_301	CP044225.1	100.000	30	0	1.70e-09	55.4
SP_318	CP044225.1	100.000	30	0	1.70e-09	55.4
SP_318	CP044225.1	100.000	30	0	1.70e-09	55.4
SP_318	CP044225.1	100.000	30	0	1.70e-09	55.4
SP_318	CP044225.1	100.000	30	0	1.70e-09	55.4
SP_323	LS991952.1	100.000	30	0	1.70e-09	55.4
SP_323	LS991952.1	100.000	30	0	1.70e-09	55.4
SP_334	CP070622.1	100.000	30	0	1.70e-09	55.4
SP_334	CP070622.1	100.000	30	0	1.70e-09	55.4
SP_351	CP044225.1	100.000	30	0	1.70e-09	55.4
SP_351	CP044225.1	100.000	30	0	1.70e-09	55.4
SP_351	CP044225.1	100.000	30	0	1.70e-09	55.4
SP_351	CP044225.1	100.000	30	0	1.70e-09	55.4
SP_354	CP044225.1	100.000	30	0	1.70e-09	55.4
SP_354	CP044225.1	100.000	30	0	1.70e-09	55.4
SP_363	CP044225.1	100.000	30	0	1.70e-09	55.4
SP_363	CP044225.1	100.000	30	0	1.70e-09	55.4
SP_366	CP044225.1	100.000	30	0	1.70e-09	55.4
SP_366	CP044225.1	100.000	30	0	1.70e-09	55.4
SP_369	CP044225.1	100.000	30	0	1.70e-09	55.4
SP_369	CP044225.1	100.000	30	0	1.70e-09	55.4
SP_381	CP044225.1	100.000	30	0	1.70e-09	55.4
SP_381	CP044225.1	100.000	30	0	1.70e-09	55.4
SP_384	CP044225.1	100.000	32	0	1.68e-10	59.0
SP_384	CP044225.1	100.000	32	0	1.68e-10	59.0
SP_397	CP044225.1	100.000	30	0	1.70e-09	55.4
SP_397	CP044225.1	100.000	30	0	1.70e-09	55.4
SP_397	CP044225.1	100.000	30	0	1.70e-09	55.4
SP_398	CP044225.1	100.000	30	0	1.70e-09	55.4
SP_398	CP044225.1	100.000	30	0	1.70e-09	55.4
SP_400	CP044225.1	100.000	31	0	5.37e-10	57.2
SP_400	CP044225.1	100.000	31	0	5.37e-10	57.2
SP_411	CP044225.1	100.000	30	0	1.70e-09	55.4
SP_411	CP044225.1	96.774	31	0	2.53e-07	49.1
SP_422	CP070622.1	100.000	30	0	1.70e-09	55.4
SP_422	CP070622.1	100.000	30	0	1.70e-09	55.4
SP_425	CP044225.1	100.000	30	0	1.70e-09	55.4
SP_425	CP044225.1	100.000	30	0	1.70e-09	55.4
SP_429	CP044225.1	100.000	30	0	1.70e-09	55.4
SP_429	CP044225.1	100.000	30	0	1.70e-09	55.4
SP_438	CP070622.1	100.000	30	0	1.70e-09	55.4
SP_438	CP070622.1	100.000	30	0	1.70e-09	55.4
SP_463	CP044225.1	100.000	30	0	1.70e-09	55.4
SP_463	CP044225.1	100.000	30	0	1.70e-09	55.4
SP_463	CP044225.1	100.000	30	0	1.70e-09	55.4
SP_463	CP044225.1	100.000	30	0	1.70e-09	55.4
SP_464	CP044225.1	100.000	30	0	1.70e-09	55.4
SP_464	CP044225.1	100.000	30	0	1.70e-09	55.4
SP_465	CP044225.1	100.000	30	0	1.70e-09	55.4
SP_465	CP044225.1	100.000	30	0	1.70e-09	55.4
SP_468	CP044225.1	100.000	30	0	1.70e-09	55.4
SP_468	CP044225.1	100.000	30	0	1.70e-09	55.4
SP_486	CP044225.1	100.000	30	0	1.70e-09	55.4
SP_486	CP044225.1	100.000	30	0	1.70e-09	55.4
SP_505	CP044225.1	100.000	30	0	1.70e-09	55.4
SP_505	CP044225.1	100.000	30	0	1.70e-09	55.4
SP_505	CP044225.1	100.000	30	0	1.70e-09	55.4
SP_505	CP044225.1	100.000	30	0	1.70e-09	55.4
SP_517	CP044225.1	100.000	31	0	5.37e-10	57.2
SP_517	CP044225.1	96.875	32	0	7.97e-08	50.9
