# Supplementary material for: Evolution of the CRISPR-Cas9 defence system in Mycoplasma gallisepticum following colonization of a novel bird host
Source: Microb Genom. 2024 Nov 18;10(11):001320. doi: 10.1099/mgen.0.001320 (PMC11893278; doi:10.1099/mgen.0.001320)
Supplement: Uncited Table S6. [file mgen-10-01320-s007.xlsx]

## Sheet: PAM library QC
Table S6A. Quality check of the PAM library
PAM Library Replicate 1 (all 16306 PAM represented)	occurrence	frequency		PAM Library Replicate 2 (16302 PAM represented)	occurrence	frequency		PAM Library Replicate 3 (16291 PAM represented)	occurrence	frequency		MERGED Library (16370 PAM represented)	Replicate 1 occ	Replicate 2 occ	Replicate 3 occ	Replicate 1 freq	Replicate 2 freq	Replicate 3 freq	AVERAGE occ	AVERAGE obs Freq	Theoritical Freq	AV Obs Freq/Th Freq
CGGCGACGTTGGGTCAACTAAAAAAATGTCCTCTTCCTCTTTAGCGTTTA	65	0.00398626		CGGCGACGTTGGGTCAACTAAAAAAATGTCCTCTTCCTCTTTAGCGTTTA	47	0.00288308		CGGCGACGTTGGGTCAACTAAAAAAATGTCCTCTTCCTCTTTAGCGTTTA	39	0.00239396		CGGCGACGTTGGGTCAACTGGCTTGGTGTCCTCTTCCTCTTTAGCGTTTA	396	420	347	0.0242855	0.0257637	0.0213001	387.667	0.0237831	6.10352e-05	389.663
CGGCGACGTTGGGTCAACTAAAAAACTGTCCTCTTCCTCTTTAGCGTTTA	26	0.00159451		CGGCGACGTTGGGTCAACTAAAAAACTGTCCTCTTCCTCTTTAGCGTTTA	23	0.00141087		CGGCGACGTTGGGTCAACTAAAAAACTGTCCTCTTCCTCTTTAGCGTTTA	18	0.0011049		CGGCGACGTTGGGTCAACTGTCTTTGTGTCCTCTTCCTCTTTAGCGTTTA	381	392	346	0.0233656	0.0240461	0.0212387	373	0.0228835	6.10352e-05	374.923
CGGCGACGTTGGGTCAACTAAAAAAGTGTCCTCTTCCTCTTTAGCGTTTA	38	0.00233043		CGGCGACGTTGGGTCAACTAAAAAAGTGTCCTCTTCCTCTTTAGCGTTTA	42	0.00257637		CGGCGACGTTGGGTCAACTAAAAAAGTGTCCTCTTCCTCTTTAGCGTTTA	22	0.00135044		CGGCGACGTTGGGTCAACTGGCTTTGTGTCCTCTTCCTCTTTAGCGTTTA	368	384	354	0.0225684	0.0235554	0.0217298	368.667	0.0226179	6.10352e-05	370.571
CGGCGACGTTGGGTCAACTAAAAAATTGTCCTCTTCCTCTTTAGCGTTTA	20	0.00122654		CGGCGACGTTGGGTCAACTAAAAAATTGTCCTCTTCCTCTTTAGCGTTTA	21	0.00128819		CGGCGACGTTGGGTCAACTAAAAAATTGTCCTCTTCCTCTTTAGCGTTTA	21	0.00128906		CGGCGACGTTGGGTCAACTGTGTTTGTGTCCTCTTCCTCTTTAGCGTTTA	413	362	326	0.0253281	0.0222059	0.020011	367	0.022515	6.10352e-05	368.886
CGGCGACGTTGGGTCAACTAAAAACATGTCCTCTTCCTCTTTAGCGTTTA	6	0.000367963		CGGCGACGTTGGGTCAACTAAAAACATGTCCTCTTCCTCTTTAGCGTTTA	6	0.000368053		CGGCGACGTTGGGTCAACTAAAAACATGTCCTCTTCCTCTTTAGCGTTTA	7	0.000429685		CGGCGACGTTGGGTCAACTGGCTGTGTGTCCTCTTCCTCTTTAGCGTTTA	412	390	291	0.0252668	0.0239234	0.0178626	364.333	0.0223509	6.10352e-05	366.198
CGGCGACGTTGGGTCAACTAAAAACCTGTCCTCTTCCTCTTTAGCGTTTA	47	0.00288237		CGGCGACGTTGGGTCAACTAAAAACCTGTCCTCTTCCTCTTTAGCGTTTA	44	0.00269906		CGGCGACGTTGGGTCAACTAAAAACCTGTCCTCTTCCTCTTTAGCGTTTA	44	0.00270088		CGGCGACGTTGGGTCAACTGTTTTTGTGTCCTCTTCCTCTTTAGCGTTTA	369	361	339	0.0226297	0.0221445	0.020809	356.333	0.0218611	6.10352e-05	358.172
CGGCGACGTTGGGTCAACTAAAAACGTGTCCTCTTCCTCTTTAGCGTTTA	39	0.00239176		CGGCGACGTTGGGTCAACTAAAAACGTGTCCTCTTCCTCTTTAGCGTTTA	53	0.00325113		CGGCGACGTTGGGTCAACTAAAAACGTGTCCTCTTCCTCTTTAGCGTTTA	33	0.00202566		CGGCGACGTTGGGTCAACTGTGTGGGTGTCCTCTTCCTCTTTAGCGTTTA	362	396	311	0.0222004	0.0242915	0.0190903	356.333	0.0218607	6.10352e-05	358.166
CGGCGACGTTGGGTCAACTAAAAACTTGTCCTCTTCCTCTTTAGCGTTTA	4	0.000245308		CGGCGACGTTGGGTCAACTAAAAACTTGTCCTCTTCCTCTTTAGCGTTTA	5	0.000306711		CGGCGACGTTGGGTCAACTAAAAACTTGTCCTCTTCCTCTTTAGCGTTTA	4	0.000245534		CGGCGACGTTGGGTCAACTTTCTGTGTGTCCTCTTCCTCTTTAGCGTTTA	357	357	340	0.0218938	0.0218992	0.0208704	351.333	0.0215545	6.10352e-05	353.148
CGGCGACGTTGGGTCAACTAAAAAGATGTCCTCTTCCTCTTTAGCGTTTA	67	0.00410892		CGGCGACGTTGGGTCAACTAAAAAGATGTCCTCTTCCTCTTTAGCGTTTA	58	0.00355785		CGGCGACGTTGGGTCAACTAAAAAGATGTCCTCTTCCTCTTTAGCGTTTA	59	0.00362163		CGGCGACGTTGGGTCAACTGTCTGTGTGTCCTCTTCCTCTTTAGCGTTTA	344	394	307	0.0210965	0.0241688	0.0188448	348.333	0.02137	6.10352e-05	350.127
CGGCGACGTTGGGTCAACTAAAAAGCTGTCCTCTTCCTCTTTAGCGTTTA	34	0.00208512		CGGCGACGTTGGGTCAACTAAAAAGCTGTCCTCTTCCTCTTTAGCGTTTA	43	0.00263771		CGGCGACGTTGGGTCAACTAAAAAGCTGTCCTCTTCCTCTTTAGCGTTTA	25	0.00153459		CGGCGACGTTGGGTCAACTTTGTTTGTGTCCTCTTCCTCTTTAGCGTTTA	376	353	307	0.023059	0.0216538	0.0188448	345.333	0.0211858	6.10352e-05	347.109
CGGCGACGTTGGGTCAACTAAAAAGGTGTCCTCTTCCTCTTTAGCGTTTA	38	0.00233043		CGGCGACGTTGGGTCAACTAAAAAGGTGTCCTCTTCCTCTTTAGCGTTTA	29	0.00177892		CGGCGACGTTGGGTCAACTAAAAAGGTGTCCTCTTCCTCTTTAGCGTTTA	50	0.00306918		CGGCGACGTTGGGTCAACTCTCTTTGTGTCCTCTTCCTCTTTAGCGTTTA	351	337	337	0.0215258	0.0206723	0.0206863	341.667	0.0209615	6.10352e-05	343.433
CGGCGACGTTGGGTCAACTAAAAAGTTGTCCTCTTCCTCTTTAGCGTTTA	10	0.000613271		CGGCGACGTTGGGTCAACTAAAAAGTTGTCCTCTTCCTCTTTAGCGTTTA	11	0.000674764		CGGCGACGTTGGGTCAACTAAAAAGTTGTCCTCTTCCTCTTTAGCGTTTA	11	0.000675219		CGGCGACGTTGGGTCAACTTGCGTGGTGTCCTCTTCCTCTTTAGCGTTTA	342	370	311	0.0209739	0.0226966	0.0190903	341	0.0209203	6.10352e-05	342.757
CGGCGACGTTGGGTCAACTAAAAATATGTCCTCTTCCTCTTTAGCGTTTA	39	0.00239176		CGGCGACGTTGGGTCAACTAAAAATATGTCCTCTTCCTCTTTAGCGTTTA	36	0.00220832		CGGCGACGTTGGGTCAACTAAAAATATGTCCTCTTCCTCTTTAGCGTTTA	37	0.00227119		CGGCGACGTTGGGTCAACTTGCTTTGTGTCCTCTTCCTCTTTAGCGTTTA	348	365	294	0.0213418	0.0223899	0.0180468	335.667	0.0205928	6.10352e-05	337.393
CGGCGACGTTGGGTCAACTAAAAATCTGTCCTCTTCCTCTTTAGCGTTTA	41	0.00251441		CGGCGACGTTGGGTCAACTAAAAATCTGTCCTCTTCCTCTTTAGCGTTTA	46	0.00282174		CGGCGACGTTGGGTCAACTAAAAATCTGTCCTCTTCCTCTTTAGCGTTTA	34	0.00208704		CGGCGACGTTGGGTCAACTTGCTGTGTGTCCTCTTCCTCTTTAGCGTTTA	338	353	312	0.0207286	0.0216538	0.0191517	334.333	0.0205113	6.10352e-05	336.058
CGGCGACGTTGGGTCAACTAAAAATGTGTCCTCTTCCTCTTTAGCGTTTA	54	0.00331166		CGGCGACGTTGGGTCAACTAAAAATGTGTCCTCTTCCTCTTTAGCGTTTA	72	0.00441664		CGGCGACGTTGGGTCAACTAAAAATGTGTCCTCTTCCTCTTTAGCGTTTA	39	0.00239396		CGGCGACGTTGGGTCAACTGGCTGGGTGTCCTCTTCCTCTTTAGCGTTTA	341	349	311	0.0209125	0.0214084	0.0190903	333.667	0.0204704	6.10352e-05	335.387
CGGCGACGTTGGGTCAACTAAAAATTTGTCCTCTTCCTCTTTAGCGTTTA	19	0.00116522		CGGCGACGTTGGGTCAACTAAAAATTTGTCCTCTTCCTCTTTAGCGTTTA	27	0.00165624		CGGCGACGTTGGGTCAACTAAAAATTTGTCCTCTTCCTCTTTAGCGTTTA	18	0.0011049		CGGCGACGTTGGGTCAACTTTCTTGGTGTCCTCTTCCTCTTTAGCGTTTA	343	350	307	0.0210352	0.0214698	0.0188448	333.333	0.0204499	6.10352e-05	335.051
CGGCGACGTTGGGTCAACTAAAACAATGTCCTCTTCCTCTTTAGCGTTTA	28	0.00171716		CGGCGACGTTGGGTCAACTAAAACAATGTCCTCTTCCTCTTTAGCGTTTA	21	0.00128819		CGGCGACGTTGGGTCAACTAAAACAATGTCCTCTTCCTCTTTAGCGTTTA	18	0.0011049		CGGCGACGTTGGGTCAACTGGTTTGGTGTCCTCTTCCTCTTTAGCGTTTA	372	327	292	0.0228137	0.0200589	0.017924	330.333	0.0202655	6.10352e-05	332.03
CGGCGACGTTGGGTCAACTAAAACACTGTCCTCTTCCTCTTTAGCGTTTA	8	0.000490617		CGGCGACGTTGGGTCAACTAAAACACTGTCCTCTTCCTCTTTAGCGTTTA	17	0.00104282		CGGCGACGTTGGGTCAACTAAAACACTGTCCTCTTCCTCTTTAGCGTTTA	12	0.000736603		CGGCGACGTTGGGTCAACTGGCTTCGTGTCCTCTTCCTCTTTAGCGTTTA	350	346	286	0.0214645	0.0212244	0.0175557	327.333	0.0200815	6.10352e-05	329.016
CGGCGACGTTGGGTCAACTAAAACAGTGTCCTCTTCCTCTTTAGCGTTTA	63	0.00386361		CGGCGACGTTGGGTCAACTAAAACAGTGTCCTCTTCCTCTTTAGCGTTTA	71	0.00435529		CGGCGACGTTGGGTCAACTAAAACAGTGTCCTCTTCCTCTTTAGCGTTTA	63	0.00386717		CGGCGACGTTGGGTCAACTGGTTTTCTGTCCTCTTCCTCTTTAGCGTTTA	352	349	279	0.0215871	0.0214084	0.017126	326.667	0.0200405	6.10352e-05	328.344
CGGCGACGTTGGGTCAACTAAAACATTGTCCTCTTCCTCTTTAGCGTTTA	5	0.000306636		CGGCGACGTTGGGTCAACTAAAACATTGTCCTCTTCCTCTTTAGCGTTTA	2	0.000122684		CGGCGACGTTGGGTCAACTAAAACCATGTCCTCTTCCTCTTTAGCGTTTA	6	0.000368302		CGGCGACGTTGGGTCAACTTGCTTGGTGTCCTCTTCCTCTTTAGCGTTTA	324	350	299	0.01987	0.0214698	0.0183537	324.333	0.0198978	6.10352e-05	326.006
CGGCGACGTTGGGTCAACTAAAACCATGTCCTCTTCCTCTTTAGCGTTTA	6	0.000367963		CGGCGACGTTGGGTCAACTAAAACCATGTCCTCTTCCTCTTTAGCGTTTA	7	0.000429395		CGGCGACGTTGGGTCAACTAAAACCCTGTCCTCTTCCTCTTTAGCGTTTA	36	0.00220981		CGGCGACGTTGGGTCAACTTTCTTTGTGTCCTCTTCCTCTTTAGCGTTTA	314	365	275	0.0192567	0.0223899	0.0168805	318	0.019509	6.10352e-05	319.636
CGGCGACGTTGGGTCAACTAAAACCCTGTCCTCTTCCTCTTTAGCGTTTA	37	0.0022691		CGGCGACGTTGGGTCAACTAAAACCCTGTCCTCTTCCTCTTTAGCGTTTA	34	0.00208563		CGGCGACGTTGGGTCAACTAAAACCGTGTCCTCTTCCTCTTTAGCGTTTA	41	0.00251673		CGGCGACGTTGGGTCAACTGGGTTTTTGTCCTCTTCCTCTTTAGCGTTTA	320	326	293	0.0196247	0.0199975	0.0179854	313	0.0192025	6.10352e-05	314.614
CGGCGACGTTGGGTCAACTAAAACCGTGTCCTCTTCCTCTTTAGCGTTTA	64	0.00392494		CGGCGACGTTGGGTCAACTAAAACCGTGTCCTCTTCCTCTTTAGCGTTTA	59	0.00361919		CGGCGACGTTGGGTCAACTAAAACCTTGTCCTCTTCCTCTTTAGCGTTTA	2	0.000122767		CGGCGACGTTGGGTCAACTTGCGTTGTGTCCTCTTCCTCTTTAGCGTTTA	314	307	307	0.0192567	0.018832	0.0188448	309.333	0.0189778	6.10352e-05	310.933
CGGCGACGTTGGGTCAACTAAAACCTTGTCCTCTTCCTCTTTAGCGTTTA	1	6.13271e-05		CGGCGACGTTGGGTCAACTAAAACCTTGTCCTCTTCCTCTTTAGCGTTTA	3	0.000184026		CGGCGACGTTGGGTCAACTAAAACGATGTCCTCTTCCTCTTTAGCGTTTA	34	0.00208704		CGGCGACGTTGGGTCAACTGGCTTTATGTCCTCTTCCTCTTTAGCGTTTA	324	311	287	0.01987	0.0190774	0.0176171	307.333	0.0188548	6.10352e-05	308.918
CGGCGACGTTGGGTCAACTAAAACGATGTCCTCTTCCTCTTTAGCGTTTA	57	0.00349565		CGGCGACGTTGGGTCAACTAAAACGATGTCCTCTTCCTCTTTAGCGTTTA	42	0.00257637		CGGCGACGTTGGGTCAACTAAAACGCTGTCCTCTTCCTCTTTAGCGTTTA	28	0.00171874		CGGCGACGTTGGGTCAACTTGCGGTATGTCCTCTTCCTCTTTAGCGTTTA	311	338	273	0.0190727	0.0207337	0.0167577	307.333	0.0188547	6.10352e-05	308.915
CGGCGACGTTGGGTCAACTAAAACGCTGTCCTCTTCCTCTTTAGCGTTTA	51	0.00312768		CGGCGACGTTGGGTCAACTAAAACGCTGTCCTCTTCCTCTTTAGCGTTTA	32	0.00196295		CGGCGACGTTGGGTCAACTAAAACGGTGTCCTCTTCCTCTTTAGCGTTTA	44	0.00270088		CGGCGACGTTGGGTCAACTTGCTTTATGTCCTCTTCCTCTTTAGCGTTTA	298	342	280	0.0182755	0.020979	0.0171874	306.667	0.018814	6.10352e-05	308.248
CGGCGACGTTGGGTCAACTAAAACGGTGTCCTCTTCCTCTTTAGCGTTTA	30	0.00183981		CGGCGACGTTGGGTCAACTAAAACGGTGTCCTCTTCCTCTTTAGCGTTTA	46	0.00282174		CGGCGACGTTGGGTCAACTAAAACGTTGTCCTCTTCCTCTTTAGCGTTTA	3	0.000184151		CGGCGACGTTGGGTCAACTATCTGTGTGTCCTCTTCCTCTTTAGCGTTTA	303	326	290	0.0185821	0.0199975	0.0178012	306.333	0.0187936	6.10352e-05	307.915
CGGCGACGTTGGGTCAACTAAAACGTTGTCCTCTTCCTCTTTAGCGTTTA	9	0.000551944		CGGCGACGTTGGGTCAACTAAAACGTTGTCCTCTTCCTCTTTAGCGTTTA	5	0.000306711		CGGCGACGTTGGGTCAACTAAAACTATGTCCTCTTCCTCTTTAGCGTTTA	59	0.00362163		CGGCGACGTTGGGTCAACTGTTTGTGTGTCCTCTTCCTCTTTAGCGTTTA	344	298	270	0.0210965	0.01828	0.0165736	304	0.01865	6.10352e-05	305.562
CGGCGACGTTGGGTCAACTAAAACTATGTCCTCTTCCTCTTTAGCGTTTA	62	0.00380228		CGGCGACGTTGGGTCAACTAAAACTATGTCCTCTTCCTCTTTAGCGTTTA	51	0.00312845		CGGCGACGTTGGGTCAACTAAAACTCTGTCCTCTTCCTCTTTAGCGTTTA	44	0.00270088		CGGCGACGTTGGGTCAACTTTCGTTTTGTCCTCTTCCTCTTTAGCGTTTA	318	321	265	0.019502	0.0196908	0.0162667	301.333	0.0184865	6.10352e-05	302.883
CGGCGACGTTGGGTCAACTAAAACTCTGTCCTCTTCCTCTTTAGCGTTTA	72	0.00441555		CGGCGACGTTGGGTCAACTAAAACTCTGTCCTCTTCCTCTTTAGCGTTTA	49	0.00300577		CGGCGACGTTGGGTCAACTAAAACTGTGTCCTCTTCCTCTTTAGCGTTTA	45	0.00276226		CGGCGACGTTGGGTCAACTGTCTTTTTGTCCTCTTCCTCTTTAGCGTTTA	334	317	248	0.0204833	0.0194455	0.0152231	299.667	0.018384	6.10352e-05	301.203
CGGCGACGTTGGGTCAACTAAAACTGTGTCCTCTTCCTCTTTAGCGTTTA	58	0.00355697		CGGCGACGTTGGGTCAACTAAAACTGTGTCCTCTTCCTCTTTAGCGTTTA	66	0.00404858		CGGCGACGTTGGGTCAACTAAAACTTTGTCCTCTTCCTCTTTAGCGTTTA	45	0.00276226		CGGCGACGTTGGGTCAACTGGCTTTTTGTCCTCTTCCTCTTTAGCGTTTA	289	341	268	0.0177235	0.0209177	0.0164508	299.333	0.018364	6.10352e-05	300.876
CGGCGACGTTGGGTCAACTAAAACTTTGTCCTCTTCCTCTTTAGCGTTTA	43	0.00263707		CGGCGACGTTGGGTCAACTAAAACTTTGTCCTCTTCCTCTTTAGCGTTTA	37	0.00226966		CGGCGACGTTGGGTCAACTAAAAGAATGTCCTCTTCCTCTTTAGCGTTTA	28	0.00171874		CGGCGACGTTGGGTCAACTTTGGTTGTGTCCTCTTCCTCTTTAGCGTTTA	321	319	258	0.019686	0.0195682	0.015837	299.333	0.0183637	6.10352e-05	300.871
CGGCGACGTTGGGTCAACTAAAAGAATGTCCTCTTCCTCTTTAGCGTTTA	27	0.00165583		CGGCGACGTTGGGTCAACTAAAAGAATGTCCTCTTCCTCTTTAGCGTTTA	35	0.00214698		CGGCGACGTTGGGTCAACTAAAAGACTGTCCTCTTCCTCTTTAGCGTTTA	33	0.00202566		CGGCGACGTTGGGTCAACTGGCAGTGTGTCCTCTTCCTCTTTAGCGTTTA	310	335	253	0.0190114	0.0205496	0.01553	299.333	0.0183637	6.10352e-05	300.871
CGGCGACGTTGGGTCAACTAAAAGACTGTCCTCTTCCTCTTTAGCGTTTA	60	0.00367963		CGGCGACGTTGGGTCAACTAAAAGACTGTCCTCTTCCTCTTTAGCGTTTA	58	0.00355785		CGGCGACGTTGGGTCAACTAAAAGAGTGTCCTCTTCCTCTTTAGCGTTTA	36	0.00220981		CGGCGACGTTGGGTCAACTGGTTTTTTGTCCTCTTCCTCTTTAGCGTTTA	341	295	260	0.0209125	0.0180959	0.0159597	298.667	0.0183227	6.10352e-05	300.2
CGGCGACGTTGGGTCAACTAAAAGAGTGTCCTCTTCCTCTTTAGCGTTTA	48	0.0029437		CGGCGACGTTGGGTCAACTAAAAGAGTGTCCTCTTCCTCTTTAGCGTTTA	41	0.00251503		CGGCGACGTTGGGTCAACTAAAAGATTGTCCTCTTCCTCTTTAGCGTTTA	13	0.000797987		CGGCGACGTTGGGTCAACTTTGGTTTTGTCCTCTTCCTCTTTAGCGTTTA	338	305	253	0.0207286	0.0187094	0.01553	298.667	0.0183227	6.10352e-05	300.198
CGGCGACGTTGGGTCAACTAAAAGATTGTCCTCTTCCTCTTTAGCGTTTA	12	0.000735925		CGGCGACGTTGGGTCAACTAAAAGATTGTCCTCTTCCTCTTTAGCGTTTA	20	0.00122684		CGGCGACGTTGGGTCAACTAAAAGCATGTCCTCTTCCTCTTTAGCGTTTA	1	6.13836e-05		CGGCGACGTTGGGTCAACTTTTGGTGTGTCCTCTTCCTCTTTAGCGTTTA	307	313	271	0.0188274	0.0192001	0.016635	297	0.0182208	6.10352e-05	298.53
CGGCGACGTTGGGTCAACTAAAAGCATGTCCTCTTCCTCTTTAGCGTTTA	3	0.000183981		CGGCGACGTTGGGTCAACTAAAAGCATGTCCTCTTCCTCTTTAGCGTTTA	1	6.13422e-05		CGGCGACGTTGGGTCAACTAAAAGCCTGTCCTCTTCCTCTTTAGCGTTTA	47	0.00288503		CGGCGACGTTGGGTCAACTTTCGTGGTGTCCTCTTCCTCTTTAGCGTTTA	298	322	266	0.0182755	0.0197522	0.016328	295.333	0.0181186	6.10352e-05	296.855
CGGCGACGTTGGGTCAACTAAAAGCCTGTCCTCTTCCTCTTTAGCGTTTA	56	0.00343432		CGGCGACGTTGGGTCAACTAAAAGCCTGTCCTCTTCCTCTTTAGCGTTTA	58	0.00355785		CGGCGACGTTGGGTCAACTAAAAGCGTGTCCTCTTCCTCTTTAGCGTTTA	36	0.00220981		CGGCGACGTTGGGTCAACTGTCTTCGTGTCCTCTTCCTCTTTAGCGTTTA	319	295	267	0.0195634	0.0180959	0.0163894	293.667	0.0180162	6.10352e-05	295.178
CGGCGACGTTGGGTCAACTAAAAGCGTGTCCTCTTCCTCTTTAGCGTTTA	48	0.0029437		CGGCGACGTTGGGTCAACTAAAAGCGTGTCCTCTTCCTCTTTAGCGTTTA	57	0.0034965		CGGCGACGTTGGGTCAACTAAAAGCTTGTCCTCTTCCTCTTTAGCGTTTA	4	0.000245534		CGGCGACGTTGGGTCAACTTGCTTAGTGTCCTCTTCCTCTTTAGCGTTTA	317	302	254	0.0194407	0.0185253	0.0155914	291	0.0178525	6.10352e-05	292.495
CGGCGACGTTGGGTCAACTAAAAGCTTGTCCTCTTCCTCTTTAGCGTTTA	1	6.13271e-05		CGGCGACGTTGGGTCAACTAAAAGCTTGTCCTCTTCCTCTTTAGCGTTTA	4	0.000245369		CGGCGACGTTGGGTCAACTAAAAGGATGTCCTCTTCCTCTTTAGCGTTTA	36	0.00220981		CGGCGACGTTGGGTCAACTGTTTTTTTGTCCTCTTCCTCTTTAGCGTTTA	298	302	271	0.0182755	0.0185253	0.016635	290.333	0.0178119	6.10352e-05	291.831
CGGCGACGTTGGGTCAACTAAAAGGATGTCCTCTTCCTCTTTAGCGTTTA	45	0.00275972		CGGCGACGTTGGGTCAACTAAAAGGATGTCCTCTTCCTCTTTAGCGTTTA	38	0.002331		CGGCGACGTTGGGTCAACTAAAAGGCTGTCCTCTTCCTCTTTAGCGTTTA	67	0.0041127		CGGCGACGTTGGGTCAACTGTATGTGTGTCCTCTTCCTCTTTAGCGTTTA	312	286	273	0.0191341	0.0175439	0.0167577	290.333	0.0178119	6.10352e-05	291.83
CGGCGACGTTGGGTCAACTAAAAGGCTGTCCTCTTCCTCTTTAGCGTTTA	60	0.00367963		CGGCGACGTTGGGTCAACTAAAAGGCTGTCCTCTTCCTCTTTAGCGTTTA	44	0.00269906		CGGCGACGTTGGGTCAACTAAAAGGGTGTCCTCTTCCTCTTTAGCGTTTA	90	0.00552452		CGGCGACGTTGGGTCAACTGTCGTGGTGTCCTCTTCCTCTTTAGCGTTTA	313	311	247	0.0191954	0.0190774	0.0151617	290.333	0.0178115	6.10352e-05	291.824
CGGCGACGTTGGGTCAACTAAAAGGGTGTCCTCTTCCTCTTTAGCGTTTA	82	0.00502882		CGGCGACGTTGGGTCAACTAAAAGGGTGTCCTCTTCCTCTTTAGCGTTTA	77	0.00472335		CGGCGACGTTGGGTCAACTAAAAGGTTGTCCTCTTCCTCTTTAGCGTTTA	7	0.000429685		CGGCGACGTTGGGTCAACTTTCTGTCTGTCCTCTTCCTCTTTAGCGTTTA	317	302	251	0.0194407	0.0185253	0.0154073	290	0.0177911	6.10352e-05	291.489
CGGCGACGTTGGGTCAACTAAAAGGTTGTCCTCTTCCTCTTTAGCGTTTA	6	0.000367963		CGGCGACGTTGGGTCAACTAAAAGGTTGTCCTCTTCCTCTTTAGCGTTTA	9	0.000552079		CGGCGACGTTGGGTCAACTAAAAGTATGTCCTCTTCCTCTTTAGCGTTTA	40	0.00245534		CGGCGACGTTGGGTCAACTTGCTGTATGTCCTCTTCCTCTTTAGCGTTTA	284	317	267	0.0174169	0.0194455	0.0163894	289.333	0.0177506	6.10352e-05	290.826
CGGCGACGTTGGGTCAACTAAAAGTATGTCCTCTTCCTCTTTAGCGTTTA	31	0.00190114		CGGCGACGTTGGGTCAACTAAAAGTATGTCCTCTTCCTCTTTAGCGTTTA	43	0.00263771		CGGCGACGTTGGGTCAACTAAAAGTCTGTCCTCTTCCTCTTTAGCGTTTA	43	0.00263949		CGGCGACGTTGGGTCAACTTGTTTAGTGTCCTCTTCCTCTTTAGCGTTTA	300	281	284	0.0183981	0.0172371	0.0174329	288.333	0.0176894	6.10352e-05	289.823
CGGCGACGTTGGGTCAACTAAAAGTCTGTCCTCTTCCTCTTTAGCGTTTA	66	0.00404759		CGGCGACGTTGGGTCAACTAAAAGTCTGTCCTCTTCCTCTTTAGCGTTTA	48	0.00294442		CGGCGACGTTGGGTCAACTAAAAGTGTGTCCTCTTCCTCTTTAGCGTTTA	79	0.0048493		CGGCGACGTTGGGTCAACTTCCTGTGTGTCCTCTTCCTCTTTAGCGTTTA	294	327	243	0.0180302	0.0200589	0.0149162	288	0.0176684	6.10352e-05	289.479
CGGCGACGTTGGGTCAACTAAAAGTGTGTCCTCTTCCTCTTTAGCGTTTA	80	0.00490617		CGGCGACGTTGGGTCAACTAAAAGTGTGTCCTCTTCCTCTTTAGCGTTTA	93	0.00570482		CGGCGACGTTGGGTCAACTAAAAGTTTGTCCTCTTCCTCTTTAGCGTTTA	33	0.00202566		CGGCGACGTTGGGTCAACTTTGTTTTTGTCCTCTTCCTCTTTAGCGTTTA	311	278	271	0.0190727	0.0170531	0.016635	286.667	0.0175869	6.10352e-05	288.144
CGGCGACGTTGGGTCAACTAAAAGTTTGTCCTCTTCCTCTTTAGCGTTTA	31	0.00190114		CGGCGACGTTGGGTCAACTAAAAGTTTGTCCTCTTCCTCTTTAGCGTTTA	42	0.00257637		CGGCGACGTTGGGTCAACTAAAATAATGTCCTCTTCCTCTTTAGCGTTTA	37	0.00227119		CGGCGACGTTGGGTCAACTGGCCTTTTGTCCTCTTCCTCTTTAGCGTTTA	289	319	250	0.0177235	0.0195682	0.0153459	286	0.0175459	6.10352e-05	287.471
CGGCGACGTTGGGTCAACTAAAATAATGTCCTCTTCCTCTTTAGCGTTTA	44	0.00269839		CGGCGACGTTGGGTCAACTAAAATAATGTCCTCTTCCTCTTTAGCGTTTA	50	0.00306711		CGGCGACGTTGGGTCAACTAAAATACTGTCCTCTTCCTCTTTAGCGTTTA	47	0.00288503		CGGCGACGTTGGGTCAACTTGCGGTTTGTCCTCTTCCTCTTTAGCGTTTA	307	293	255	0.0188274	0.0179733	0.0156528	285	0.0174845	6.10352e-05	286.466
CGGCGACGTTGGGTCAACTAAAATACTGTCCTCTTCCTCTTTAGCGTTTA	51	0.00312768		CGGCGACGTTGGGTCAACTAAAATACTGTCCTCTTCCTCTTTAGCGTTTA	57	0.0034965		CGGCGACGTTGGGTCAACTAAAATAGTGTCCTCTTCCTCTTTAGCGTTTA	59	0.00362163		CGGCGACGTTGGGTCAACTTTGTGTGTGTCCTCTTCCTCTTTAGCGTTTA	299	281	273	0.0183368	0.0172371	0.0167577	284.333	0.0174439	6.10352e-05	285.801
CGGCGACGTTGGGTCAACTAAAATAGTGTCCTCTTCCTCTTTAGCGTTTA	68	0.00417024		CGGCGACGTTGGGTCAACTAAAATAGTGTCCTCTTCCTCTTTAGCGTTTA	87	0.00533677		CGGCGACGTTGGGTCAACTAAAATATTGTCCTCTTCCTCTTTAGCGTTTA	16	0.000982137		CGGCGACGTTGGGTCAACTGTGTTGGTGTCCTCTTCCTCTTTAGCGTTTA	297	304	249	0.0182142	0.018648	0.0152845	283.333	0.0173822	6.10352e-05	284.79
CGGCGACGTTGGGTCAACTAAAATATTGTCCTCTTCCTCTTTAGCGTTTA	22	0.0013492		CGGCGACGTTGGGTCAACTAAAATATTGTCCTCTTCCTCTTTAGCGTTTA	18	0.00110416		CGGCGACGTTGGGTCAACTAAAATCATGTCCTCTTCCTCTTTAGCGTTTA	8	0.000491069		CGGCGACGTTGGGTCAACTTGCTCTGTGTCCTCTTCCTCTTTAGCGTTTA	304	302	242	0.0186434	0.0185253	0.0148548	282.667	0.0173412	6.10352e-05	284.118
CGGCGACGTTGGGTCAACTAAAATCATGTCCTCTTCCTCTTTAGCGTTTA	8	0.000490617		CGGCGACGTTGGGTCAACTAAAATCATGTCCTCTTCCTCTTTAGCGTTTA	5	0.000306711		CGGCGACGTTGGGTCAACTAAAATCCTGTCCTCTTCCTCTTTAGCGTTTA	39	0.00239396		CGGCGACGTTGGGTCAACTGACTTTGTGTCCTCTTCCTCTTTAGCGTTTA	292	310	234	0.0179075	0.0190161	0.0143638	278.667	0.0170958	6.10352e-05	280.097
CGGCGACGTTGGGTCAACTAAAATCCTGTCCTCTTCCTCTTTAGCGTTTA	52	0.00318901		CGGCGACGTTGGGTCAACTAAAATCCTGTCCTCTTCCTCTTTAGCGTTTA	62	0.00380321		CGGCGACGTTGGGTCAACTAAAATCGTGTCCTCTTCCTCTTTAGCGTTTA	51	0.00313056		CGGCGACGTTGGGTCAACTGGTTTTGTGTCCTCTTCCTCTTTAGCGTTTA	287	317	232	0.0176009	0.0194455	0.014241	278.667	0.0170958	6.10352e-05	280.097
CGGCGACGTTGGGTCAACTAAAATCGTGTCCTCTTCCTCTTTAGCGTTTA	55	0.00337299		CGGCGACGTTGGGTCAACTAAAATCGTGTCCTCTTCCTCTTTAGCGTTTA	41	0.00251503		CGGCGACGTTGGGTCAACTAAAATCTTGTCCTCTTCCTCTTTAGCGTTTA	8	0.000491069		CGGCGACGTTGGGTCAACTCTGTTTGTGTCCTCTTCCTCTTTAGCGTTTA	271	302	262	0.0166196	0.0185253	0.0160825	278.333	0.0170758	6.10352e-05	279.77
CGGCGACGTTGGGTCAACTAAAATCTTGTCCTCTTCCTCTTTAGCGTTTA	16	0.000981234		CGGCGACGTTGGGTCAACTAAAATCTTGTCCTCTTCCTCTTTAGCGTTTA	8	0.000490737		CGGCGACGTTGGGTCAACTAAAATGATGTCCTCTTCCTCTTTAGCGTTTA	46	0.00282364		CGGCGACGTTGGGTCAACTTGTGTGGTGTCCTCTTCCTCTTTAGCGTTTA	291	291	252	0.0178462	0.0178506	0.0154687	278	0.0170551	6.10352e-05	279.431
CGGCGACGTTGGGTCAACTAAAATGATGTCCTCTTCCTCTTTAGCGTTTA	70	0.0042929		CGGCGACGTTGGGTCAACTAAAATGATGTCCTCTTCCTCTTTAGCGTTTA	60	0.00368053		CGGCGACGTTGGGTCAACTAAAATGCTGTCCTCTTCCTCTTTAGCGTTTA	58	0.00356025		CGGCGACGTTGGGTCAACTGTTGTTGTGTCCTCTTCCTCTTTAGCGTTTA	284	300	249	0.0174169	0.0184026	0.0152845	277.667	0.0170347	6.10352e-05	279.096
CGGCGACGTTGGGTCAACTAAAATGCTGTCCTCTTCCTCTTTAGCGTTTA	89	0.00545811		CGGCGACGTTGGGTCAACTAAAATGCTGTCCTCTTCCTCTTTAGCGTTTA	77	0.00472335		CGGCGACGTTGGGTCAACTAAAATGGTGTCCTCTTCCTCTTTAGCGTTTA	73	0.004481		CGGCGACGTTGGGTCAACTGGCTAGGTGTCCTCTTCCTCTTTAGCGTTTA	292	275	259	0.0179075	0.0168691	0.0158983	275.333	0.0168917	6.10352e-05	276.753
CGGCGACGTTGGGTCAACTAAAATGGTGTCCTCTTCCTCTTTAGCGTTTA	96	0.0058874		CGGCGACGTTGGGTCAACTAAAATGGTGTCCTCTTCCTCTTTAGCGTTTA	100	0.00613422		CGGCGACGTTGGGTCAACTAAAATGTTGTCCTCTTCCTCTTTAGCGTTTA	8	0.000491069		CGGCGACGTTGGGTCAACTTGGTTTTTGTCCTCTTCCTCTTTAGCGTTTA	283	292	251	0.0173556	0.0179119	0.0154073	275.333	0.0168916	6.10352e-05	276.752
CGGCGACGTTGGGTCAACTAAAATGTTGTCCTCTTCCTCTTTAGCGTTTA	1	6.13271e-05		CGGCGACGTTGGGTCAACTAAAATGTTGTCCTCTTCCTCTTTAGCGTTTA	6	0.000368053		CGGCGACGTTGGGTCAACTAAAATTATGTCCTCTTCCTCTTTAGCGTTTA	71	0.00435823		CGGCGACGTTGGGTCAACTTGCTTTTTGTCCTCTTCCTCTTTAGCGTTTA	286	278	258	0.0175396	0.0170531	0.015837	274	0.0168099	6.10352e-05	275.413
CGGCGACGTTGGGTCAACTAAAATTATGTCCTCTTCCTCTTTAGCGTTTA	72	0.00441555		CGGCGACGTTGGGTCAACTAAAATTATGTCCTCTTCCTCTTTAGCGTTTA	70	0.00429395		CGGCGACGTTGGGTCAACTAAAATTCTGTCCTCTTCCTCTTTAGCGTTTA	55	0.0033761		CGGCGACGTTGGGTCAACTTGTGTTTTGTCCTCTTCCTCTTTAGCGTTTA	277	287	257	0.0169876	0.0176052	0.0157756	273.667	0.0167895	6.10352e-05	275.079
CGGCGACGTTGGGTCAACTAAAATTCTGTCCTCTTCCTCTTTAGCGTTTA	80	0.00490617		CGGCGACGTTGGGTCAACTAAAATTCTGTCCTCTTCCTCTTTAGCGTTTA	47	0.00288308		CGGCGACGTTGGGTCAACTAAAATTGTGTCCTCTTCCTCTTTAGCGTTTA	96	0.00589282		CGGCGACGTTGGGTCAACTTGCGATGTGTCCTCTTCCTCTTTAGCGTTTA	266	290	262	0.016313	0.0177892	0.0160825	272.667	0.0167282	6.10352e-05	274.076
CGGCGACGTTGGGTCAACTAAAATTGTGTCCTCTTCCTCTTTAGCGTTTA	92	0.00564209		CGGCGACGTTGGGTCAACTAAAATTGTGTCCTCTTCCTCTTTAGCGTTTA	93	0.00570482		CGGCGACGTTGGGTCAACTAAAATTTTGTCCTCTTCCTCTTTAGCGTTTA	50	0.00306918		CGGCGACGTTGGGTCAACTTGCTGGGTGTCCTCTTCCTCTTTAGCGTTTA	304	273	240	0.0186434	0.0167464	0.0147321	272.333	0.0167073	6.10352e-05	273.732
CGGCGACGTTGGGTCAACTAAAATTTTGTCCTCTTCCTCTTTAGCGTTTA	53	0.00325034		CGGCGACGTTGGGTCAACTAAAATTTTGTCCTCTTCCTCTTTAGCGTTTA	44	0.00269906		CGGCGACGTTGGGTCAACTAAACAAATGTCCTCTTCCTCTTTAGCGTTTA	48	0.00294641		CGGCGACGTTGGGTCAACTGTCTGCGTGTCCTCTTCCTCTTTAGCGTTTA	277	296	238	0.0169876	0.0181573	0.0146093	270.333	0.0165847	6.10352e-05	271.724
CGGCGACGTTGGGTCAACTAAACAAATGTCCTCTTCCTCTTTAGCGTTTA	48	0.0029437		CGGCGACGTTGGGTCAACTAAACAAATGTCCTCTTCCTCTTTAGCGTTTA	50	0.00306711		CGGCGACGTTGGGTCAACTAAACAACTGTCCTCTTCCTCTTTAGCGTTTA	16	0.000982137		CGGCGACGTTGGGTCAACTTGGTTTGTGTCCTCTTCCTCTTTAGCGTTTA	268	292	246	0.0164357	0.0179119	0.0151004	268.667	0.0164826	6.10352e-05	270.052
CGGCGACGTTGGGTCAACTAAACAACTGTCCTCTTCCTCTTTAGCGTTTA	20	0.00122654		CGGCGACGTTGGGTCAACTAAACAACTGTCCTCTTCCTCTTTAGCGTTTA	27	0.00165624		CGGCGACGTTGGGTCAACTAAACAAGTGTCCTCTTCCTCTTTAGCGTTTA	35	0.00214843		CGGCGACGTTGGGTCAACTGTCTGGGTGTCCTCTTCCTCTTTAGCGTTTA	262	299	244	0.0160677	0.0183413	0.0149776	268.333	0.0164622	6.10352e-05	269.717
CGGCGACGTTGGGTCAACTAAACAAGTGTCCTCTTCCTCTTTAGCGTTTA	32	0.00196247		CGGCGACGTTGGGTCAACTAAACAAGTGTCCTCTTCCTCTTTAGCGTTTA	36	0.00220832		CGGCGACGTTGGGTCAACTAAACAATTGTCCTCTTCCTCTTTAGCGTTTA	20	0.00122767		CGGCGACGTTGGGTCAACTTCGTGTGTGTCCTCTTCCTCTTTAGCGTTTA	270	314	221	0.0165583	0.0192614	0.0135658	268.333	0.0164618	6.10352e-05	269.711
CGGCGACGTTGGGTCAACTAAACAATTGTCCTCTTCCTCTTTAGCGTTTA	36	0.00220778		CGGCGACGTTGGGTCAACTAAACAATTGTCCTCTTCCTCTTTAGCGTTTA	20	0.00122684		CGGCGACGTTGGGTCAACTAAACACATGTCCTCTTCCTCTTTAGCGTTTA	16	0.000982137		CGGCGACGTTGGGTCAACTTTCTTCGTGTCCTCTTCCTCTTTAGCGTTTA	267	296	240	0.0163743	0.0181573	0.0147321	267.667	0.0164212	6.10352e-05	269.045
CGGCGACGTTGGGTCAACTAAACACATGTCCTCTTCCTCTTTAGCGTTTA	13	0.000797253		CGGCGACGTTGGGTCAACTAAACACATGTCCTCTTCCTCTTTAGCGTTTA	24	0.00147221		CGGCGACGTTGGGTCAACTAAACACCTGTCCTCTTCCTCTTTAGCGTTTA	38	0.00233258		CGGCGACGTTGGGTCAACTGGATGGGTGTCCTCTTCCTCTTTAGCGTTTA	278	283	240	0.0170489	0.0173598	0.0147321	267	0.0163803	6.10352e-05	268.374
CGGCGACGTTGGGTCAACTAAACACCTGTCCTCTTCCTCTTTAGCGTTTA	70	0.0042929		CGGCGACGTTGGGTCAACTAAACACCTGTCCTCTTCCTCTTTAGCGTTTA	43	0.00263771		CGGCGACGTTGGGTCAACTAAACACGTGTCCTCTTCCTCTTTAGCGTTTA	25	0.00153459		CGGCGACGTTGGGTCAACTGTCCTGGTGTCCTCTTCCTCTTTAGCGTTTA	282	256	262	0.0172942	0.0157036	0.0160825	266.667	0.0163601	6.10352e-05	268.044
CGGCGACGTTGGGTCAACTAAACACGTGTCCTCTTCCTCTTTAGCGTTTA	23	0.00141052		CGGCGACGTTGGGTCAACTAAACACGTGTCCTCTTCCTCTTTAGCGTTTA	21	0.00128819		CGGCGACGTTGGGTCAACTAAACACTTGTCCTCTTCCTCTTTAGCGTTTA	2	0.000122767		CGGCGACGTTGGGTCAACTTGGGTTTTGTCCTCTTCCTCTTTAGCGTTTA	301	271	227	0.0184595	0.0166237	0.0139341	266.333	0.0163391	6.10352e-05	267.7
CGGCGACGTTGGGTCAACTAAACACTTGTCCTCTTCCTCTTTAGCGTTTA	5	0.000306636		CGGCGACGTTGGGTCAACTAAACACTTGTCCTCTTCCTCTTTAGCGTTTA	2	0.000122684		CGGCGACGTTGGGTCAACTAAACAGATGTCCTCTTCCTCTTTAGCGTTTA	23	0.00141182		CGGCGACGTTGGGTCAACTGGCTGTATGTCCTCTTCCTCTTTAGCGTTTA	269	280	249	0.016497	0.0171758	0.0152845	266	0.0163191	6.10352e-05	267.372
CGGCGACGTTGGGTCAACTAAACAGATGTCCTCTTCCTCTTTAGCGTTTA	34	0.00208512		CGGCGACGTTGGGTCAACTAAACAGATGTCCTCTTCCTCTTTAGCGTTTA	28	0.00171758		CGGCGACGTTGGGTCAACTAAACAGCTGTCCTCTTCCTCTTTAGCGTTTA	46	0.00282364		CGGCGACGTTGGGTCAACTTGCTATGTGTCCTCTTCCTCTTTAGCGTTTA	292	268	235	0.0179075	0.0164397	0.0144251	265	0.0162575	6.10352e-05	266.362
CGGCGACGTTGGGTCAACTAAACAGCTGTCCTCTTCCTCTTTAGCGTTTA	42	0.00257574		CGGCGACGTTGGGTCAACTAAACAGCTGTCCTCTTCCTCTTTAGCGTTTA	36	0.00220832		CGGCGACGTTGGGTCAACTAAACAGGTGTCCTCTTCCTCTTTAGCGTTTA	54	0.00331471		CGGCGACGTTGGGTCAACTGTCTGAGTGTCCTCTTCCTCTTTAGCGTTTA	286	261	245	0.0175396	0.0160103	0.015039	264	0.0161963	6.10352e-05	265.36
CGGCGACGTTGGGTCAACTAAACAGGTGTCCTCTTCCTCTTTAGCGTTTA	73	0.00447688		CGGCGACGTTGGGTCAACTAAACAGGTGTCCTCTTCCTCTTTAGCGTTTA	50	0.00306711		CGGCGACGTTGGGTCAACTAAACAGTTGTCCTCTTCCTCTTTAGCGTTTA	9	0.000552452		CGGCGACGTTGGGTCAACTGGCGGTTTGTCCTCTTCCTCTTTAGCGTTTA	261	284	246	0.0160064	0.0174212	0.0151004	263.667	0.016176	6.10352e-05	265.027
CGGCGACGTTGGGTCAACTAAACAGTTGTCCTCTTCCTCTTTAGCGTTTA	12	0.000735925		CGGCGACGTTGGGTCAACTAAACAGTTGTCCTCTTCCTCTTTAGCGTTTA	8	0.000490737		CGGCGACGTTGGGTCAACTAAACATATGTCCTCTTCCTCTTTAGCGTTTA	5	0.000306918		CGGCGACGTTGGGTCAACTGGATTGGTGTCCTCTTCCTCTTTAGCGTTTA	242	294	254	0.0148412	0.0180346	0.0155914	263.333	0.0161557	6.10352e-05	264.695
CGGCGACGTTGGGTCAACTAAACATATGTCCTCTTCCTCTTTAGCGTTTA	12	0.000735925		CGGCGACGTTGGGTCAACTAAACATATGTCCTCTTCCTCTTTAGCGTTTA	14	0.00085879		CGGCGACGTTGGGTCAACTAAACATCTGTCCTCTTCCTCTTTAGCGTTTA	12	0.000736603		CGGCGACGTTGGGTCAACTTGTGTTCTGTCCTCTTCCTCTTTAGCGTTTA	289	252	247	0.0177235	0.0154582	0.0151617	262.667	0.0161145	6.10352e-05	264.02
CGGCGACGTTGGGTCAACTAAACATCTGTCCTCTTCCTCTTTAGCGTTTA	10	0.000613271		CGGCGACGTTGGGTCAACTAAACATCTGTCCTCTTCCTCTTTAGCGTTTA	23	0.00141087		CGGCGACGTTGGGTCAACTAAACATGTGTCCTCTTCCTCTTTAGCGTTTA	6	0.000368302		CGGCGACGTTGGGTCAACTGGGTTTGTGTCCTCTTCCTCTTTAGCGTTTA	289	269	230	0.0177235	0.016501	0.0141182	262.667	0.0161143	6.10352e-05	264.016
CGGCGACGTTGGGTCAACTAAACATGTGTCCTCTTCCTCTTTAGCGTTTA	11	0.000674598		CGGCGACGTTGGGTCAACTAAACATGTGTCCTCTTCCTCTTTAGCGTTTA	8	0.000490737		CGGCGACGTTGGGTCAACTAAACATTTGTCCTCTTCCTCTTTAGCGTTTA	3	0.000184151		CGGCGACGTTGGGTCAACTGTCGTTTTGTCCTCTTCCTCTTTAGCGTTTA	260	289	237	0.0159451	0.0177279	0.0145479	262	0.0160736	6.10352e-05	263.35
CGGCGACGTTGGGTCAACTAAACATTTGTCCTCTTCCTCTTTAGCGTTTA	4	0.000245308		CGGCGACGTTGGGTCAACTAAACCAATGTCCTCTTCCTCTTTAGCGTTTA	21	0.00128819		CGGCGACGTTGGGTCAACTAAACCAATGTCCTCTTCCTCTTTAGCGTTTA	19	0.00116629		CGGCGACGTTGGGTCAACTTGCGTAGTGTCCTCTTCCTCTTTAGCGTTTA	289	284	210	0.0177235	0.0174212	0.0128906	261	0.0160118	6.10352e-05	262.337
CGGCGACGTTGGGTCAACTAAACCAATGTCCTCTTCCTCTTTAGCGTTTA	26	0.00159451		CGGCGACGTTGGGTCAACTAAACCACTGTCCTCTTCCTCTTTAGCGTTTA	11	0.000674764		CGGCGACGTTGGGTCAACTAAACCACTGTCCTCTTCCTCTTTAGCGTTTA	2	0.000122767		CGGCGACGTTGGGTCAACTGGCTGAATGTCCTCTTCCTCTTTAGCGTTTA	274	276	232	0.0168036	0.0169304	0.014241	260.667	0.0159917	6.10352e-05	262.008
CGGCGACGTTGGGTCAACTAAACCACTGTCCTCTTCCTCTTTAGCGTTTA	11	0.000674598		CGGCGACGTTGGGTCAACTAAACCAGTGTCCTCTTCCTCTTTAGCGTTTA	68	0.00417127		CGGCGACGTTGGGTCAACTAAACCAGTGTCCTCTTCCTCTTTAGCGTTTA	65	0.00398993		CGGCGACGTTGGGTCAACTGGTCTCGTGTCCTCTTCCTCTTTAGCGTTTA	291	298	191	0.0178462	0.01828	0.0117243	260	0.0159501	6.10352e-05	261.327
CGGCGACGTTGGGTCAACTAAACCAGTGTCCTCTTCCTCTTTAGCGTTTA	80	0.00490617		CGGCGACGTTGGGTCAACTAAACCATTGTCCTCTTCCTCTTTAGCGTTTA	5	0.000306711		CGGCGACGTTGGGTCAACTAAACCATTGTCCTCTTCCTCTTTAGCGTTTA	3	0.000184151		CGGCGACGTTGGGTCAACTGTCCGTGTGTCCTCTTCCTCTTTAGCGTTTA	295	260	224	0.0180915	0.015949	0.0137499	259.667	0.0159301	6.10352e-05	260.999
CGGCGACGTTGGGTCAACTAAACCCATGTCCTCTTCCTCTTTAGCGTTTA	34	0.00208512		CGGCGACGTTGGGTCAACTAAACCCATGTCCTCTTCCTCTTTAGCGTTTA	32	0.00196295		CGGCGACGTTGGGTCAACTAAACCCATGTCCTCTTCCTCTTTAGCGTTTA	26	0.00159597		CGGCGACGTTGGGTCAACTGGCGTTTTGTCCTCTTCCTCTTTAGCGTTTA	267	275	236	0.0163743	0.0168691	0.0144865	259.333	0.01591	6.10352e-05	260.669
CGGCGACGTTGGGTCAACTAAACCCCTGTCCTCTTCCTCTTTAGCGTTTA	70	0.0042929		CGGCGACGTTGGGTCAACTAAACCCCTGTCCTCTTCCTCTTTAGCGTTTA	59	0.00361919		CGGCGACGTTGGGTCAACTAAACCCCTGTCCTCTTCCTCTTTAGCGTTTA	34	0.00208704		CGGCGACGTTGGGTCAACTCTCGTTGTGTCCTCTTCCTCTTTAGCGTTTA	270	295	213	0.0165583	0.0180959	0.0130747	259.333	0.0159097	6.10352e-05	260.664
CGGCGACGTTGGGTCAACTAAACCCGTGTCCTCTTCCTCTTTAGCGTTTA	54	0.00331166		CGGCGACGTTGGGTCAACTAAACCCGTGTCCTCTTCCTCTTTAGCGTTTA	62	0.00380321		CGGCGACGTTGGGTCAACTAAACCCGTGTCCTCTTCCTCTTTAGCGTTTA	34	0.00208704		CGGCGACGTTGGGTCAACTGTATTGGTGTCCTCTTCCTCTTTAGCGTTTA	263	283	230	0.016129	0.0173598	0.0141182	258.667	0.015869	6.10352e-05	259.998
CGGCGACGTTGGGTCAACTAAACCCTTGTCCTCTTCCTCTTTAGCGTTTA	4	0.000245308		CGGCGACGTTGGGTCAACTAAACCCTTGTCCTCTTCCTCTTTAGCGTTTA	12	0.000736106		CGGCGACGTTGGGTCAACTAAACCCTTGTCCTCTTCCTCTTTAGCGTTTA	3	0.000184151		CGGCGACGTTGGGTCAACTGGATTTGTGTCCTCTTCCTCTTTAGCGTTTA	250	296	229	0.0153318	0.0181573	0.0140568	258.333	0.0158486	6.10352e-05	259.664
CGGCGACGTTGGGTCAACTAAACCGATGTCCTCTTCCTCTTTAGCGTTTA	32	0.00196247		CGGCGACGTTGGGTCAACTAAACCGATGTCCTCTTCCTCTTTAGCGTTTA	26	0.0015949		CGGCGACGTTGGGTCAACTAAACCGATGTCCTCTTCCTCTTTAGCGTTTA	15	0.000920754		CGGCGACGTTGGGTCAACTGGTTTGATGTCCTCTTCCTCTTTAGCGTTTA	272	270	232	0.016681	0.0165624	0.014241	258	0.0158281	6.10352e-05	259.328
CGGCGACGTTGGGTCAACTAAACCGCTGTCCTCTTCCTCTTTAGCGTTTA	41	0.00251441		CGGCGACGTTGGGTCAACTAAACCGCTGTCCTCTTCCTCTTTAGCGTTTA	43	0.00263771		CGGCGACGTTGGGTCAACTAAACCGCTGTCCTCTTCCTCTTTAGCGTTTA	43	0.00263949		CGGCGACGTTGGGTCAACTTGCTGTCTGTCCTCTTCCTCTTTAGCGTTTA	276	284	214	0.0169263	0.0174212	0.0131361	258	0.0158278	6.10352e-05	259.323
CGGCGACGTTGGGTCAACTAAACCGGTGTCCTCTTCCTCTTTAGCGTTTA	53	0.00325034		CGGCGACGTTGGGTCAACTAAACCGGTGTCCTCTTCCTCTTTAGCGTTTA	77	0.00472335		CGGCGACGTTGGGTCAACTAAACCGGTGTCCTCTTCCTCTTTAGCGTTTA	56	0.00343748		CGGCGACGTTGGGTCAACTTGGTTGGTGTCCTCTTCCTCTTTAGCGTTTA	253	277	242	0.0155158	0.0169918	0.0148548	257.333	0.0157875	6.10352e-05	258.662
CGGCGACGTTGGGTCAACTAAACCGTTGTCCTCTTCCTCTTTAGCGTTTA	17	0.00104256		CGGCGACGTTGGGTCAACTAAACCGTTGTCCTCTTCCTCTTTAGCGTTTA	21	0.00128819		CGGCGACGTTGGGTCAACTAAACCGTTGTCCTCTTCCTCTTTAGCGTTTA	15	0.000920754		CGGCGACGTTGGGTCAACTGTCTGTATGTCCTCTTCCTCTTTAGCGTTTA	247	293	229	0.0151478	0.0179733	0.0140568	256.333	0.015726	6.10352e-05	257.654
CGGCGACGTTGGGTCAACTAAACCTATGTCCTCTTCCTCTTTAGCGTTTA	50	0.00306636		CGGCGACGTTGGGTCAACTAAACCTATGTCCTCTTCCTCTTTAGCGTTTA	44	0.00269906		CGGCGACGTTGGGTCAACTAAACCTATGTCCTCTTCCTCTTTAGCGTTTA	41	0.00251673		CGGCGACGTTGGGTCAACTGTTGTGCTGTCCTCTTCCTCTTTAGCGTTTA	262	274	233	0.0160677	0.0168078	0.0143024	256.333	0.0157259	6.10352e-05	257.654
CGGCGACGTTGGGTCAACTAAACCTCTGTCCTCTTCCTCTTTAGCGTTTA	48	0.0029437		CGGCGACGTTGGGTCAACTAAACCTCTGTCCTCTTCCTCTTTAGCGTTTA	30	0.00184026		CGGCGACGTTGGGTCAACTAAACCTCTGTCCTCTTCCTCTTTAGCGTTTA	24	0.00147321		CGGCGACGTTGGGTCAACTGTCTTGGTGTCCTCTTCCTCTTTAGCGTTTA	273	266	229	0.0167423	0.016317	0.0140568	256	0.0157054	6.10352e-05	257.317
CGGCGACGTTGGGTCAACTAAACCTGTGTCCTCTTCCTCTTTAGCGTTTA	79	0.00484484		CGGCGACGTTGGGTCAACTAAACCTGTGTCCTCTTCCTCTTTAGCGTTTA	101	0.00619556		CGGCGACGTTGGGTCAACTAAACCTGTGTCCTCTTCCTCTTTAGCGTTTA	77	0.00472654		CGGCGACGTTGGGTCAACTGGCTGTTTGTCCTCTTCCTCTTTAGCGTTTA	266	287	215	0.016313	0.0176052	0.0131975	256	0.0157052	6.10352e-05	257.314
CGGCGACGTTGGGTCAACTAAACCTTTGTCCTCTTCCTCTTTAGCGTTTA	58	0.00355697		CGGCGACGTTGGGTCAACTAAACCTTTGTCCTCTTCCTCTTTAGCGTTTA	59	0.00361919		CGGCGACGTTGGGTCAACTAAACCTTTGTCCTCTTCCTCTTTAGCGTTTA	56	0.00343748		CGGCGACGTTGGGTCAACTTGGGTTGTGTCCTCTTCCTCTTTAGCGTTTA	264	258	243	0.0161904	0.0158263	0.0149162	255	0.0156443	6.10352e-05	256.316
CGGCGACGTTGGGTCAACTAAACGAATGTCCTCTTCCTCTTTAGCGTTTA	55	0.00337299		CGGCGACGTTGGGTCAACTAAACGAATGTCCTCTTCCTCTTTAGCGTTTA	48	0.00294442		CGGCGACGTTGGGTCAACTAAACGAATGTCCTCTTCCTCTTTAGCGTTTA	53	0.00325333		CGGCGACGTTGGGTCAACTTGTTTCCTGTCCTCTTCCTCTTTAGCGTTTA	265	277	223	0.0162517	0.0169918	0.0136885	255	0.015644	6.10352e-05	256.311
CGGCGACGTTGGGTCAACTAAACGACTGTCCTCTTCCTCTTTAGCGTTTA	36	0.00220778		CGGCGACGTTGGGTCAACTAAACGACTGTCCTCTTCCTCTTTAGCGTTTA	32	0.00196295		CGGCGACGTTGGGTCAACTAAACGACTGTCCTCTTCCTCTTTAGCGTTTA	41	0.00251673		CGGCGACGTTGGGTCAACTGTGGTTTTGTCCTCTTCCTCTTTAGCGTTTA	289	267	209	0.0177235	0.0163784	0.0128292	255	0.0156437	6.10352e-05	256.306
CGGCGACGTTGGGTCAACTAAACGAGTGTCCTCTTCCTCTTTAGCGTTTA	78	0.00478352		CGGCGACGTTGGGTCAACTAAACGAGTGTCCTCTTCCTCTTTAGCGTTTA	85	0.00521408		CGGCGACGTTGGGTCAACTAAACGAGTGTCCTCTTCCTCTTTAGCGTTTA	65	0.00398993		CGGCGACGTTGGGTCAACTTGCTTTCTGTCCTCTTCCTCTTTAGCGTTTA	259	273	232	0.0158837	0.0167464	0.014241	254.667	0.0156237	6.10352e-05	255.979
CGGCGACGTTGGGTCAACTAAACGATTGTCCTCTTCCTCTTTAGCGTTTA	46	0.00282105		CGGCGACGTTGGGTCAACTAAACGATTGTCCTCTTCCTCTTTAGCGTTTA	43	0.00263771		CGGCGACGTTGGGTCAACTAAACGATTGTCCTCTTCCTCTTTAGCGTTTA	45	0.00276226		CGGCGACGTTGGGTCAACTATCTGTATGTCCTCTTCCTCTTTAGCGTTTA	240	270	252	0.0147185	0.0165624	0.0154687	254	0.0155832	6.10352e-05	255.315
CGGCGACGTTGGGTCAACTAAACGCATGTCCTCTTCCTCTTTAGCGTTTA	41	0.00251441		CGGCGACGTTGGGTCAACTAAACGCATGTCCTCTTCCTCTTTAGCGTTTA	41	0.00251503		CGGCGACGTTGGGTCAACTAAACGCATGTCCTCTTCCTCTTTAGCGTTTA	51	0.00313056		CGGCGACGTTGGGTCAACTGGTTGTTTGTCCTCTTCCTCTTTAGCGTTTA	261	261	240	0.0160064	0.0160103	0.0147321	254	0.0155829	6.10352e-05	255.31
CGGCGACGTTGGGTCAACTAAACGCCTGTCCTCTTCCTCTTTAGCGTTTA	51	0.00312768		CGGCGACGTTGGGTCAACTAAACGCCTGTCCTCTTCCTCTTTAGCGTTTA	53	0.00325113		CGGCGACGTTGGGTCAACTAAACGCCTGTCCTCTTCCTCTTTAGCGTTTA	44	0.00270088		CGGCGACGTTGGGTCAACTCTCTGTGTGTCCTCTTCCTCTTTAGCGTTTA	271	247	243	0.0166196	0.0151515	0.0149162	253.667	0.0155625	6.10352e-05	254.975
CGGCGACGTTGGGTCAACTAAACGCGTGTCCTCTTCCTCTTTAGCGTTTA	52	0.00318901		CGGCGACGTTGGGTCAACTAAACGCGTGTCCTCTTCCTCTTTAGCGTTTA	46	0.00282174		CGGCGACGTTGGGTCAACTAAACGCGTGTCCTCTTCCTCTTTAGCGTTTA	36	0.00220981		CGGCGACGTTGGGTCAACTGGTCGTGTGTCCTCTTCCTCTTTAGCGTTTA	271	272	218	0.0166196	0.0166851	0.0133816	253.667	0.0155621	6.10352e-05	254.97
CGGCGACGTTGGGTCAACTAAACGCTTGTCCTCTTCCTCTTTAGCGTTTA	9	0.000551944		CGGCGACGTTGGGTCAACTAAACGCTTGTCCTCTTCCTCTTTAGCGTTTA	11	0.000674764		CGGCGACGTTGGGTCAACTAAACGCTTGTCCTCTTCCTCTTTAGCGTTTA	13	0.000797987		CGGCGACGTTGGGTCAACTGGCTATGTGTCCTCTTCCTCTTTAGCGTTTA	236	274	247	0.0144732	0.0168078	0.0151617	252.333	0.0154809	6.10352e-05	253.639
CGGCGACGTTGGGTCAACTAAACGGATGTCCTCTTCCTCTTTAGCGTTTA	70	0.0042929		CGGCGACGTTGGGTCAACTAAACGGATGTCCTCTTCCTCTTTAGCGTTTA	81	0.00496872		CGGCGACGTTGGGTCAACTAAACGGATGTCCTCTTCCTCTTTAGCGTTTA	74	0.00454239		CGGCGACGTTGGGTCAACTGGTATTTTGTCCTCTTCCTCTTTAGCGTTTA	277	241	239	0.0169876	0.0147835	0.0146707	252.333	0.0154806	6.10352e-05	253.634
CGGCGACGTTGGGTCAACTAAACGGCTGTCCTCTTCCTCTTTAGCGTTTA	65	0.00398626		CGGCGACGTTGGGTCAACTAAACGGCTGTCCTCTTCCTCTTTAGCGTTTA	50	0.00306711		CGGCGACGTTGGGTCAACTAAACGGCTGTCCTCTTCCTCTTTAGCGTTTA	55	0.0033761		CGGCGACGTTGGGTCAACTGGTTTGCTGTCCTCTTCCTCTTTAGCGTTTA	262	278	217	0.0160677	0.0170531	0.0133202	252.333	0.0154804	6.10352e-05	253.63
CGGCGACGTTGGGTCAACTAAACGGGTGTCCTCTTCCTCTTTAGCGTTTA	100	0.00613271		CGGCGACGTTGGGTCAACTAAACGGGTGTCCTCTTCCTCTTTAGCGTTTA	105	0.00644093		CGGCGACGTTGGGTCAACTAAACGGGTGTCCTCTTCCTCTTTAGCGTTTA	85	0.0052176		CGGCGACGTTGGGTCAACTGTCGTTGTGTCCTCTTCCTCTTTAGCGTTTA	266	253	233	0.016313	0.0155196	0.0143024	250.667	0.0153783	6.10352e-05	251.958
CGGCGACGTTGGGTCAACTAAACGGTTGTCCTCTTCCTCTTTAGCGTTTA	28	0.00171716		CGGCGACGTTGGGTCAACTAAACGGTTGTCCTCTTCCTCTTTAGCGTTTA	28	0.00171758		CGGCGACGTTGGGTCAACTAAACGGTTGTCCTCTTCCTCTTTAGCGTTTA	19	0.00116629		CGGCGACGTTGGGTCAACTGTTTTTATGTCCTCTTCCTCTTTAGCGTTTA	254	271	227	0.0155771	0.0166237	0.0139341	250.667	0.0153783	6.10352e-05	251.958
CGGCGACGTTGGGTCAACTAAACGTATGTCCTCTTCCTCTTTAGCGTTTA	28	0.00171716		CGGCGACGTTGGGTCAACTAAACGTATGTCCTCTTCCTCTTTAGCGTTTA	34	0.00208563		CGGCGACGTTGGGTCAACTAAACGTATGTCCTCTTCCTCTTTAGCGTTTA	27	0.00165736		CGGCGACGTTGGGTCAACTGGCTGTCTGTCCTCTTCCTCTTTAGCGTTTA	263	256	232	0.016129	0.0157036	0.014241	250.333	0.0153579	6.10352e-05	251.623
CGGCGACGTTGGGTCAACTAAACGTCTGTCCTCTTCCTCTTTAGCGTTTA	86	0.00527413		CGGCGACGTTGGGTCAACTAAACGTCTGTCCTCTTCCTCTTTAGCGTTTA	74	0.00453932		CGGCGACGTTGGGTCAACTAAACGTCTGTCCTCTTCCTCTTTAGCGTTTA	67	0.0041127		CGGCGACGTTGGGTCAACTGTTTTTCTGTCCTCTTCCTCTTTAGCGTTTA	251	277	221	0.0153931	0.0169918	0.0135658	249.667	0.0153169	6.10352e-05	250.952
CGGCGACGTTGGGTCAACTAAACGTGTGTCCTCTTCCTCTTTAGCGTTTA	135	0.00827916		CGGCGACGTTGGGTCAACTAAACGTGTGTCCTCTTCCTCTTTAGCGTTTA	150	0.00920132		CGGCGACGTTGGGTCAACTAAACGTGTGTCCTCTTCCTCTTTAGCGTTTA	131	0.00804125		CGGCGACGTTGGGTCAACTTCCTTGGTGTCCTCTTCCTCTTTAGCGTTTA	246	256	246	0.0150865	0.0157036	0.0151004	249.333	0.0152968	6.10352e-05	250.623
CGGCGACGTTGGGTCAACTAAACGTTTGTCCTCTTCCTCTTTAGCGTTTA	19	0.00116522		CGGCGACGTTGGGTCAACTAAACGTTTGTCCTCTTCCTCTTTAGCGTTTA	33	0.00202429		CGGCGACGTTGGGTCAACTAAACGTTTGTCCTCTTCCTCTTTAGCGTTTA	22	0.00135044		CGGCGACGTTGGGTCAACTGGTGTTATGTCCTCTTCCTCTTTAGCGTTTA	253	260	235	0.0155158	0.015949	0.0144251	249.333	0.0152966	6.10352e-05	250.62
CGGCGACGTTGGGTCAACTAAACTAATGTCCTCTTCCTCTTTAGCGTTTA	58	0.00355697		CGGCGACGTTGGGTCAACTAAACTAATGTCCTCTTCCTCTTTAGCGTTTA	62	0.00380321		CGGCGACGTTGGGTCAACTAAACTAATGTCCTCTTCCTCTTTAGCGTTTA	58	0.00356025		CGGCGACGTTGGGTCAACTTGCGTTTTGTCCTCTTCCTCTTTAGCGTTTA	248	259	238	0.0152091	0.0158876	0.0146093	248.333	0.0152353	6.10352e-05	249.616
CGGCGACGTTGGGTCAACTAAACTACTGTCCTCTTCCTCTTTAGCGTTTA	42	0.00257574		CGGCGACGTTGGGTCAACTAAACTACTGTCCTCTTCCTCTTTAGCGTTTA	34	0.00208563		CGGCGACGTTGGGTCAACTAAACTACTGTCCTCTTCCTCTTTAGCGTTTA	28	0.00171874		CGGCGACGTTGGGTCAACTTGGTGTATGTCCTCTTCCTCTTTAGCGTTTA	233	280	232	0.0142892	0.0171758	0.014241	248.333	0.0152353	6.10352e-05	249.616
CGGCGACGTTGGGTCAACTAAACTAGTGTCCTCTTCCTCTTTAGCGTTTA	70	0.0042929		CGGCGACGTTGGGTCAACTAAACTAGTGTCCTCTTCCTCTTTAGCGTTTA	67	0.00410993		CGGCGACGTTGGGTCAACTAAACTAGTGTCCTCTTCCTCTTTAGCGTTTA	56	0.00343748		CGGCGACGTTGGGTCAACTGGGTTGGTGTCCTCTTCCTCTTTAGCGTTTA	279	242	223	0.0171103	0.0148448	0.0136885	248	0.0152145	6.10352e-05	249.275
CGGCGACGTTGGGTCAACTAAACTATTGTCCTCTTCCTCTTTAGCGTTTA	11	0.000674598		CGGCGACGTTGGGTCAACTAAACTATTGTCCTCTTCCTCTTTAGCGTTTA	11	0.000674764		CGGCGACGTTGGGTCAACTAAACTATTGTCCTCTTCCTCTTTAGCGTTTA	12	0.000736603		CGGCGACGTTGGGTCAACTGGTTGGGTGTCCTCTTCCTCTTTAGCGTTTA	246	268	229	0.0150865	0.0164397	0.0140568	247.667	0.0151943	6.10352e-05	248.944
CGGCGACGTTGGGTCAACTAAACTCATGTCCTCTTCCTCTTTAGCGTTTA	7	0.00042929		CGGCGACGTTGGGTCAACTAAACTCATGTCCTCTTCCTCTTTAGCGTTTA	7	0.000429395		CGGCGACGTTGGGTCAACTAAACTCATGTCCTCTTCCTCTTTAGCGTTTA	4	0.000245534		CGGCGACGTTGGGTCAACTATCTTTGTGTCCTCTTCCTCTTTAGCGTTTA	258	266	218	0.0158224	0.016317	0.0133816	247.333	0.0151737	6.10352e-05	248.606
CGGCGACGTTGGGTCAACTAAACTCCTGTCCTCTTCCTCTTTAGCGTTTA	41	0.00251441		CGGCGACGTTGGGTCAACTAAACTCCTGTCCTCTTCCTCTTTAGCGTTTA	42	0.00257637		CGGCGACGTTGGGTCAACTAAACTCCTGTCCTCTTCCTCTTTAGCGTTTA	46	0.00282364		CGGCGACGTTGGGTCAACTGTCCTTTTGTCCTCTTCCTCTTTAGCGTTTA	267	254	221	0.0163743	0.0155809	0.0135658	247.333	0.0151737	6.10352e-05	248.605
CGGCGACGTTGGGTCAACTAAACTCGTGTCCTCTTCCTCTTTAGCGTTTA	75	0.00459953		CGGCGACGTTGGGTCAACTAAACTCGTGTCCTCTTCCTCTTTAGCGTTTA	72	0.00441664		CGGCGACGTTGGGTCAACTAAACTCGTGTCCTCTTCCTCTTTAGCGTTTA	51	0.00313056		CGGCGACGTTGGGTCAACTGTGTGTGTGTCCTCTTCCTCTTTAGCGTTTA	243	254	244	0.0149025	0.0155809	0.0149776	247	0.0151537	6.10352e-05	248.278
CGGCGACGTTGGGTCAACTAAACTCTTGTCCTCTTCCTCTTTAGCGTTTA	10	0.000613271		CGGCGACGTTGGGTCAACTAAACTCTTGTCCTCTTCCTCTTTAGCGTTTA	9	0.000552079		CGGCGACGTTGGGTCAACTAAACTCTTGTCCTCTTCCTCTTTAGCGTTTA	5	0.000306918		CGGCGACGTTGGGTCAACTTTCGGTCTGTCCTCTTCCTCTTTAGCGTTTA	250	269	222	0.0153318	0.016501	0.0136272	247	0.0151533	6.10352e-05	248.272
CGGCGACGTTGGGTCAACTAAACTGATGTCCTCTTCCTCTTTAGCGTTTA	73	0.00447688		CGGCGACGTTGGGTCAACTAAACTGATGTCCTCTTCCTCTTTAGCGTTTA	64	0.0039259		CGGCGACGTTGGGTCAACTAAACTGATGTCCTCTTCCTCTTTAGCGTTTA	63	0.00386717		CGGCGACGTTGGGTCAACTGTTTGCCTGTCCTCTTCCTCTTTAGCGTTTA	262	260	215	0.0160677	0.015949	0.0131975	245.667	0.0150714	6.10352e-05	246.929
CGGCGACGTTGGGTCAACTAAACTGCTGTCCTCTTCCTCTTTAGCGTTTA	84	0.00515148		CGGCGACGTTGGGTCAACTAAACTGCTGTCCTCTTCCTCTTTAGCGTTTA	59	0.00361919		CGGCGACGTTGGGTCAACTAAACTGCTGTCCTCTTCCTCTTTAGCGTTTA	54	0.00331471		CGGCGACGTTGGGTCAACTTCCGGGATGTCCTCTTCCTCTTTAGCGTTTA	260	237	239	0.0159451	0.0145381	0.0146707	245.333	0.0150513	6.10352e-05	246.6
CGGCGACGTTGGGTCAACTAAACTGGTGTCCTCTTCCTCTTTAGCGTTTA	73	0.00447688		CGGCGACGTTGGGTCAACTAAACTGGTGTCCTCTTCCTCTTTAGCGTTTA	65	0.00398724		CGGCGACGTTGGGTCAACTAAACTGGTGTCCTCTTCCTCTTTAGCGTTTA	68	0.00417408		CGGCGACGTTGGGTCAACTTCCGTTGTGTCCTCTTCCTCTTTAGCGTTTA	254	263	219	0.0155771	0.016133	0.013443	245.333	0.015051	6.10352e-05	246.596
CGGCGACGTTGGGTCAACTAAACTGTTGTCCTCTTCCTCTTTAGCGTTTA	26	0.00159451		CGGCGACGTTGGGTCAACTAAACTGTTGTCCTCTTCCTCTTTAGCGTTTA	25	0.00153355		CGGCGACGTTGGGTCAACTAAACTGTTGTCCTCTTCCTCTTTAGCGTTTA	17	0.00104352		CGGCGACGTTGGGTCAACTTTCGTAATGTCCTCTTCCTCTTTAGCGTTTA	270	256	210	0.0165583	0.0157036	0.0128906	245.333	0.0150508	6.10352e-05	246.593
CGGCGACGTTGGGTCAACTAAACTTATGTCCTCTTCCTCTTTAGCGTTTA	76	0.00466086		CGGCGACGTTGGGTCAACTAAACTTATGTCCTCTTCCTCTTTAGCGTTTA	57	0.0034965		CGGCGACGTTGGGTCAACTAAACTTATGTCCTCTTCCTCTTTAGCGTTTA	75	0.00460377		CGGCGACGTTGGGTCAACTTTCCGTGTGTCCTCTTCCTCTTTAGCGTTTA	232	273	230	0.0142279	0.0167464	0.0141182	245	0.0150308	6.10352e-05	246.265
CGGCGACGTTGGGTCAACTAAACTTCTGTCCTCTTCCTCTTTAGCGTTTA	67	0.00410892		CGGCGACGTTGGGTCAACTAAACTTCTGTCCTCTTCCTCTTTAGCGTTTA	57	0.0034965		CGGCGACGTTGGGTCAACTAAACTTCTGTCCTCTTCCTCTTTAGCGTTTA	64	0.00392855		CGGCGACGTTGGGTCAACTGGCATGGTGTCCTCTTCCTCTTTAGCGTTTA	256	258	220	0.0156997	0.0158263	0.0135044	244.667	0.0150101	6.10352e-05	245.926
CGGCGACGTTGGGTCAACTAAACTTGTGTCCTCTTCCTCTTTAGCGTTTA	140	0.0085858		CGGCGACGTTGGGTCAACTAAACTTGTGTCCTCTTCCTCTTTAGCGTTTA	103	0.00631824		CGGCGACGTTGGGTCAACTAAACTTGTGTCCTCTTCCTCTTTAGCGTTTA	103	0.00632251		CGGCGACGTTGGGTCAACTGCTTTGGTGTCCTCTTCCTCTTTAGCGTTTA	255	263	216	0.0156384	0.016133	0.0132589	244.667	0.0150101	6.10352e-05	245.925
CGGCGACGTTGGGTCAACTAAACTTTTGTCCTCTTCCTCTTTAGCGTTTA	76	0.00466086		CGGCGACGTTGGGTCAACTAAACTTTTGTCCTCTTCCTCTTTAGCGTTTA	67	0.00410993		CGGCGACGTTGGGTCAACTAAACTTTTGTCCTCTTCCTCTTTAGCGTTTA	56	0.00343748		CGGCGACGTTGGGTCAACTTTAGTTGTGTCCTCTTCCTCTTTAGCGTTTA	256	233	244	0.0156997	0.0142927	0.0149776	244.333	0.01499	6.10352e-05	245.596
CGGCGACGTTGGGTCAACTAAAGAAATGTCCTCTTCCTCTTTAGCGTTTA	32	0.00196247		CGGCGACGTTGGGTCAACTAAAGAAATGTCCTCTTCCTCTTTAGCGTTTA	47	0.00288308		CGGCGACGTTGGGTCAACTAAAGAAATGTCCTCTTCCTCTTTAGCGTTTA	43	0.00263949		CGGCGACGTTGGGTCAACTGTTTGTATGTCCTCTTCCTCTTTAGCGTTTA	262	270	201	0.0160677	0.0165624	0.0123381	244.333	0.0149894	6.10352e-05	245.586
CGGCGACGTTGGGTCAACTAAAGAACTGTCCTCTTCCTCTTTAGCGTTTA	61	0.00374095		CGGCGACGTTGGGTCAACTAAAGAACTGTCCTCTTCCTCTTTAGCGTTTA	60	0.00368053		CGGCGACGTTGGGTCAACTAAAGAACTGTCCTCTTCCTCTTTAGCGTTTA	45	0.00276226		CGGCGACGTTGGGTCAACTGGATTTTTGTCCTCTTCCTCTTTAGCGTTTA	248	262	221	0.0152091	0.0160716	0.0135658	243.667	0.0149488	6.10352e-05	244.922
CGGCGACGTTGGGTCAACTAAAGAAGTGTCCTCTTCCTCTTTAGCGTTTA	45	0.00275972		CGGCGACGTTGGGTCAACTAAAGAAGTGTCCTCTTCCTCTTTAGCGTTTA	52	0.00318979		CGGCGACGTTGGGTCAACTAAAGAAGTGTCCTCTTCCTCTTTAGCGTTTA	29	0.00178012		CGGCGACGTTGGGTCAACTGGCGGTATGTCCTCTTCCTCTTTAGCGTTTA	249	270	212	0.0152705	0.0165624	0.0130133	243.667	0.0149487	6.10352e-05	244.92
CGGCGACGTTGGGTCAACTAAAGAATTGTCCTCTTCCTCTTTAGCGTTTA	31	0.00190114		CGGCGACGTTGGGTCAACTAAAGAATTGTCCTCTTCCTCTTTAGCGTTTA	27	0.00165624		CGGCGACGTTGGGTCAACTAAAGAATTGTCCTCTTCCTCTTTAGCGTTTA	26	0.00159597		CGGCGACGTTGGGTCAACTGTAGTGGTGTCCTCTTCCTCTTTAGCGTTTA	241	256	233	0.0147798	0.0157036	0.0143024	243.333	0.0149286	6.10352e-05	244.59
CGGCGACGTTGGGTCAACTAAAGACATGTCCTCTTCCTCTTTAGCGTTTA	15	0.000919907		CGGCGACGTTGGGTCAACTAAAGACATGTCCTCTTCCTCTTTAGCGTTTA	17	0.00104282		CGGCGACGTTGGGTCAACTAAAGACATGTCCTCTTCCTCTTTAGCGTTTA	7	0.000429685		CGGCGACGTTGGGTCAACTTTTGGGGTGTCCTCTTCCTCTTTAGCGTTTA	275	260	195	0.016865	0.015949	0.0119698	243.333	0.0149279	6.10352e-05	244.579
CGGCGACGTTGGGTCAACTAAAGACCTGTCCTCTTCCTCTTTAGCGTTTA	81	0.0049675		CGGCGACGTTGGGTCAACTAAAGACCTGTCCTCTTCCTCTTTAGCGTTTA	68	0.00417127		CGGCGACGTTGGGTCAACTAAAGACCTGTCCTCTTCCTCTTTAGCGTTTA	78	0.00478792		CGGCGACGTTGGGTCAACTTTGGGGGTGTCCTCTTCCTCTTTAGCGTTTA	245	261	223	0.0150251	0.0160103	0.0136885	243	0.014908	6.10352e-05	244.253
CGGCGACGTTGGGTCAACTAAAGACGTGTCCTCTTCCTCTTTAGCGTTTA	58	0.00355697		CGGCGACGTTGGGTCAACTAAAGACGTGTCCTCTTCCTCTTTAGCGTTTA	49	0.00300577		CGGCGACGTTGGGTCAACTAAAGACGTGTCCTCTTCCTCTTTAGCGTTTA	53	0.00325333		CGGCGACGTTGGGTCAACTTGTATTTTGTCCTCTTCCTCTTTAGCGTTTA	249	258	221	0.0152705	0.0158263	0.0135658	242.667	0.0148875	6.10352e-05	243.917
CGGCGACGTTGGGTCAACTAAAGACTTGTCCTCTTCCTCTTTAGCGTTTA	2	0.000122654		CGGCGACGTTGGGTCAACTAAAGACTTGTCCTCTTCCTCTTTAGCGTTTA	1	6.13422e-05		CGGCGACGTTGGGTCAACTAAAGAGATGTCCTCTTCCTCTTTAGCGTTTA	47	0.00288503		CGGCGACGTTGGGTCAACTGTCTCTGTGTCCTCTTCCTCTTTAGCGTTTA	281	257	190	0.0172329	0.0157649	0.0116629	242.667	0.0148869	6.10352e-05	243.907
CGGCGACGTTGGGTCAACTAAAGAGATGTCCTCTTCCTCTTTAGCGTTTA	60	0.00367963		CGGCGACGTTGGGTCAACTAAAGAGATGTCCTCTTCCTCTTTAGCGTTTA	44	0.00269906		CGGCGACGTTGGGTCAACTAAAGAGCTGTCCTCTTCCTCTTTAGCGTTTA	43	0.00263949		CGGCGACGTTGGGTCAACTGTCTGTTTGTCCTCTTCCTCTTTAGCGTTTA	256	256	215	0.0156997	0.0157036	0.0131975	242.333	0.0148669	6.10352e-05	243.58
CGGCGACGTTGGGTCAACTAAAGAGCTGTCCTCTTCCTCTTTAGCGTTTA	56	0.00343432		CGGCGACGTTGGGTCAACTAAAGAGCTGTCCTCTTCCTCTTTAGCGTTTA	46	0.00282174		CGGCGACGTTGGGTCAACTAAAGAGGTGTCCTCTTCCTCTTTAGCGTTTA	48	0.00294641		CGGCGACGTTGGGTCAACTTTCGTCGTGTCCTCTTCCTCTTTAGCGTTTA	235	285	207	0.0144119	0.0174825	0.0127064	242.333	0.0148669	6.10352e-05	243.58
CGGCGACGTTGGGTCAACTAAAGAGGTGTCCTCTTCCTCTTTAGCGTTTA	64	0.00392494		CGGCGACGTTGGGTCAACTAAAGAGGTGTCCTCTTCCTCTTTAGCGTTTA	53	0.00325113		CGGCGACGTTGGGTCAACTAAAGAGTTGTCCTCTTCCTCTTTAGCGTTTA	18	0.0011049		CGGCGACGTTGGGTCAACTTTAGGGGTGTCCTCTTCCTCTTTAGCGTTTA	259	256	212	0.0158837	0.0157036	0.0130133	242.333	0.0148669	6.10352e-05	243.579
CGGCGACGTTGGGTCAACTAAAGAGTTGTCCTCTTCCTCTTTAGCGTTTA	33	0.00202379		CGGCGACGTTGGGTCAACTAAAGAGTTGTCCTCTTCCTCTTTAGCGTTTA	29	0.00177892		CGGCGACGTTGGGTCAACTAAAGATATGTCCTCTTCCTCTTTAGCGTTTA	64	0.00392855		CGGCGACGTTGGGTCAACTGGGCTTTTGTCCTCTTCCTCTTTAGCGTTTA	249	272	206	0.0152705	0.0166851	0.012645	242.333	0.0148668	6.10352e-05	243.578
CGGCGACGTTGGGTCAACTAAAGATATGTCCTCTTCCTCTTTAGCGTTTA	77	0.00472219		CGGCGACGTTGGGTCAACTAAAGATATGTCCTCTTCCTCTTTAGCGTTTA	54	0.00331248		CGGCGACGTTGGGTCAACTAAAGATCTGTCCTCTTCCTCTTTAGCGTTTA	87	0.00534037		CGGCGACGTTGGGTCAACTTGGTTTCTGTCCTCTTCCTCTTTAGCGTTTA	257	237	231	0.0157611	0.0145381	0.0141796	241.667	0.0148263	6.10352e-05	242.913
CGGCGACGTTGGGTCAACTAAAGATCTGTCCTCTTCCTCTTTAGCGTTTA	71	0.00435423		CGGCGACGTTGGGTCAACTAAAGATCTGTCCTCTTCCTCTTTAGCGTTTA	86	0.00527543		CGGCGACGTTGGGTCAACTAAAGATGTGTCCTCTTCCTCTTTAGCGTTTA	46	0.00282364		CGGCGACGTTGGGTCAACTGTGGTGGTGTCCTCTTCCTCTTTAGCGTTTA	247	243	234	0.0151478	0.0149061	0.0143638	241.333	0.0148059	6.10352e-05	242.58
CGGCGACGTTGGGTCAACTAAAGATGTGTCCTCTTCCTCTTTAGCGTTTA	55	0.00337299		CGGCGACGTTGGGTCAACTAAAGATGTGTCCTCTTCCTCTTTAGCGTTTA	45	0.0027604		CGGCGACGTTGGGTCAACTAAAGATTTGTCCTCTTCCTCTTTAGCGTTTA	30	0.00184151		CGGCGACGTTGGGTCAACTGTTGGTATGTCCTCTTCCTCTTTAGCGTTTA	235	258	229	0.0144119	0.0158263	0.0140568	240.667	0.014765	6.10352e-05	241.91
CGGCGACGTTGGGTCAACTAAAGATTTGTCCTCTTCCTCTTTAGCGTTTA	24	0.00147185		CGGCGACGTTGGGTCAACTAAAGATTTGTCCTCTTCCTCTTTAGCGTTTA	32	0.00196295		CGGCGACGTTGGGTCAACTAAAGCAATGTCCTCTTCCTCTTTAGCGTTTA	65	0.00398993		CGGCGACGTTGGGTCAACTTCCTTTGTGTCCTCTTCCTCTTTAGCGTTTA	230	268	224	0.0141052	0.0164397	0.0137499	240.667	0.014765	6.10352e-05	241.909
CGGCGACGTTGGGTCAACTAAAGCAATGTCCTCTTCCTCTTTAGCGTTTA	103	0.00631669		CGGCGACGTTGGGTCAACTAAAGCAATGTCCTCTTCCTCTTTAGCGTTTA	93	0.00570482		CGGCGACGTTGGGTCAACTAAAGCACTGTCCTCTTCCTCTTTAGCGTTTA	29	0.00178012		CGGCGACGTTGGGTCAACTGTATTTGTGTCCTCTTCCTCTTTAGCGTTTA	250	252	220	0.0153318	0.0154582	0.0135044	240.667	0.0147648	6.10352e-05	241.906
CGGCGACGTTGGGTCAACTAAAGCACTGTCCTCTTCCTCTTTAGCGTTTA	21	0.00128787		CGGCGACGTTGGGTCAACTAAAGCACTGTCCTCTTCCTCTTTAGCGTTTA	27	0.00165624		CGGCGACGTTGGGTCAACTAAAGCAGTGTCCTCTTCCTCTTTAGCGTTTA	60	0.00368302		CGGCGACGTTGGGTCAACTTTATTTGTGTCCTCTTCCTCTTTAGCGTTTA	216	253	252	0.0132467	0.0155196	0.0154687	240.333	0.014745	6.10352e-05	241.581
CGGCGACGTTGGGTCAACTAAAGCAGTGTCCTCTTCCTCTTTAGCGTTTA	79	0.00484484		CGGCGACGTTGGGTCAACTAAAGCAGTGTCCTCTTCCTCTTTAGCGTTTA	81	0.00496872		CGGCGACGTTGGGTCAACTAAAGCATTGTCCTCTTCCTCTTTAGCGTTTA	4	0.000245534		CGGCGACGTTGGGTCAACTGGCGTGGTGTCCTCTTCCTCTTTAGCGTTTA	243	244	234	0.0149025	0.0149675	0.0143638	240.333	0.0147446	6.10352e-05	241.575
CGGCGACGTTGGGTCAACTAAAGCATTGTCCTCTTCCTCTTTAGCGTTTA	6	0.000367963		CGGCGACGTTGGGTCAACTAAAGCATTGTCCTCTTCCTCTTTAGCGTTTA	3	0.000184026		CGGCGACGTTGGGTCAACTAAAGCCATGTCCTCTTCCTCTTTAGCGTTTA	9	0.000552452		CGGCGACGTTGGGTCAACTGGGATGGTGTCCTCTTCCTCTTTAGCGTTTA	258	258	205	0.0158224	0.0158263	0.0125836	240.333	0.0147441	6.10352e-05	241.567
CGGCGACGTTGGGTCAACTAAAGCCATGTCCTCTTCCTCTTTAGCGTTTA	12	0.000735925		CGGCGACGTTGGGTCAACTAAAGCCATGTCCTCTTCCTCTTTAGCGTTTA	7	0.000429395		CGGCGACGTTGGGTCAACTAAAGCCCTGTCCTCTTCCTCTTTAGCGTTTA	16	0.000982137		CGGCGACGTTGGGTCAACTGTGTATGTGTCCTCTTCCTCTTTAGCGTTTA	240	282	198	0.0147185	0.0172985	0.012154	240	0.0147236	6.10352e-05	241.232
CGGCGACGTTGGGTCAACTAAAGCCCTGTCCTCTTCCTCTTTAGCGTTTA	17	0.00104256		CGGCGACGTTGGGTCAACTAAAGCCCTGTCCTCTTCCTCTTTAGCGTTTA	27	0.00165624		CGGCGACGTTGGGTCAACTAAAGCCGTGTCCTCTTCCTCTTTAGCGTTTA	53	0.00325333		CGGCGACGTTGGGTCAACTTGATGTGTGTCCTCTTCCTCTTTAGCGTTTA	251	252	216	0.0153931	0.0154582	0.0132589	239.667	0.0147034	6.10352e-05	240.9
CGGCGACGTTGGGTCAACTAAAGCCGTGTCCTCTTCCTCTTTAGCGTTTA	37	0.0022691		CGGCGACGTTGGGTCAACTAAAGCCGTGTCCTCTTCCTCTTTAGCGTTTA	69	0.00423261		CGGCGACGTTGGGTCAACTAAAGCCTTGTCCTCTTCCTCTTTAGCGTTTA	4	0.000245534		CGGCGACGTTGGGTCAACTTTGGTTCTGTCCTCTTCCTCTTTAGCGTTTA	266	252	201	0.016313	0.0154582	0.0123381	239.667	0.0147031	6.10352e-05	240.896
CGGCGACGTTGGGTCAACTAAAGCCTTGTCCTCTTCCTCTTTAGCGTTTA	6	0.000367963		CGGCGACGTTGGGTCAACTAAAGCCTTGTCCTCTTCCTCTTTAGCGTTTA	6	0.000368053		CGGCGACGTTGGGTCAACTAAAGCGATGTCCTCTTCCTCTTTAGCGTTTA	68	0.00417408		CGGCGACGTTGGGTCAACTGTTTGGGTGTCCTCTTCCTCTTTAGCGTTTA	227	269	222	0.0139213	0.016501	0.0136272	239.333	0.0146832	6.10352e-05	240.569
CGGCGACGTTGGGTCAACTAAAGCGATGTCCTCTTCCTCTTTAGCGTTTA	86	0.00527413		CGGCGACGTTGGGTCAACTAAAGCGATGTCCTCTTCCTCTTTAGCGTTTA	71	0.00435529		CGGCGACGTTGGGTCAACTAAAGCGCTGTCCTCTTCCTCTTTAGCGTTTA	75	0.00460377		CGGCGACGTTGGGTCAACTGTGTTTATGTCCTCTTCCTCTTTAGCGTTTA	222	247	248	0.0136146	0.0151515	0.0152231	239	0.0146631	6.10352e-05	240.24
CGGCGACGTTGGGTCAACTAAAGCGCTGTCCTCTTCCTCTTTAGCGTTTA	113	0.00692996		CGGCGACGTTGGGTCAACTAAAGCGCTGTCCTCTTCCTCTTTAGCGTTTA	101	0.00619556		CGGCGACGTTGGGTCAACTAAAGCGGTGTCCTCTTCCTCTTTAGCGTTTA	89	0.00546314		CGGCGACGTTGGGTCAACTGTTGTTCTGTCCTCTTCCTCTTTAGCGTTTA	240	245	232	0.0147185	0.0150288	0.014241	239	0.0146628	6.10352e-05	240.235
CGGCGACGTTGGGTCAACTAAAGCGGTGTCCTCTTCCTCTTTAGCGTTTA	66	0.00404759		CGGCGACGTTGGGTCAACTAAAGCGGTGTCCTCTTCCTCTTTAGCGTTTA	89	0.00545945		CGGCGACGTTGGGTCAACTAAAGCGTTGTCCTCTTCCTCTTTAGCGTTTA	39	0.00239396		CGGCGACGTTGGGTCAACTGTTGTTTTGTCCTCTTCCTCTTTAGCGTTTA	252	233	232	0.0154544	0.0142927	0.014241	239	0.0146627	6.10352e-05	240.234
CGGCGACGTTGGGTCAACTAAAGCGTTGTCCTCTTCCTCTTTAGCGTTTA	50	0.00306636		CGGCGACGTTGGGTCAACTAAAGCGTTGTCCTCTTCCTCTTTAGCGTTTA	56	0.00343516		CGGCGACGTTGGGTCAACTAAAGCTATGTCCTCTTCCTCTTTAGCGTTTA	89	0.00546314		CGGCGACGTTGGGTCAACTGTTGTTATGTCCTCTTCCTCTTTAGCGTTTA	256	263	198	0.0156997	0.016133	0.012154	239	0.0146622	6.10352e-05	240.226
CGGCGACGTTGGGTCAACTAAAGCTATGTCCTCTTCCTCTTTAGCGTTTA	114	0.00699129		CGGCGACGTTGGGTCAACTAAAGCTATGTCCTCTTCCTCTTTAGCGTTTA	103	0.00631824		CGGCGACGTTGGGTCAACTAAAGCTCTGTCCTCTTCCTCTTTAGCGTTTA	55	0.0033761		CGGCGACGTTGGGTCAACTGGGTGTGTGTCCTCTTCCTCTTTAGCGTTTA	231	253	231	0.0141666	0.0155196	0.0141796	238.333	0.0146219	6.10352e-05	239.565
CGGCGACGTTGGGTCAACTAAAGCTCTGTCCTCTTCCTCTTTAGCGTTTA	62	0.00380228		CGGCGACGTTGGGTCAACTAAAGCTCTGTCCTCTTCCTCTTTAGCGTTTA	71	0.00435529		CGGCGACGTTGGGTCAACTAAAGCTGTGTCCTCTTCCTCTTTAGCGTTTA	58	0.00356025		CGGCGACGTTGGGTCAACTTGCGTAATGTCCTCTTCCTCTTTAGCGTTTA	247	235	232	0.0151478	0.0144154	0.014241	238	0.0146014	6.10352e-05	239.229
CGGCGACGTTGGGTCAACTAAAGCTGTGTCCTCTTCCTCTTTAGCGTTTA	72	0.00441555		CGGCGACGTTGGGTCAACTAAAGCTGTGTCCTCTTCCTCTTTAGCGTTTA	97	0.00595019		CGGCGACGTTGGGTCAACTAAAGCTTTGTCCTCTTCCTCTTTAGCGTTTA	39	0.00239396		CGGCGACGTTGGGTCAACTTGCGGTCTGTCCTCTTCCTCTTTAGCGTTTA	239	251	224	0.0146572	0.0153969	0.0137499	238	0.0146013	6.10352e-05	239.228
CGGCGACGTTGGGTCAACTAAAGCTTTGTCCTCTTCCTCTTTAGCGTTTA	52	0.00318901		CGGCGACGTTGGGTCAACTAAAGCTTTGTCCTCTTCCTCTTTAGCGTTTA	56	0.00343516		CGGCGACGTTGGGTCAACTAAAGGAATGTCCTCTTCCTCTTTAGCGTTTA	58	0.00356025		CGGCGACGTTGGGTCAACTTTCTGGGTGTCCTCTTCCTCTTTAGCGTTTA	246	252	215	0.0150865	0.0154582	0.0131975	237.667	0.0145807	6.10352e-05	238.891
CGGCGACGTTGGGTCAACTAAAGGAATGTCCTCTTCCTCTTTAGCGTTTA	49	0.00300503		CGGCGACGTTGGGTCAACTAAAGGAATGTCCTCTTCCTCTTTAGCGTTTA	54	0.00331248		CGGCGACGTTGGGTCAACTAAAGGACTGTCCTCTTCCTCTTTAGCGTTTA	53	0.00325333		CGGCGACGTTGGGTCAACTTTCTTTATGTCCTCTTCCTCTTTAGCGTTTA	237	260	214	0.0145345	0.015949	0.0131361	237	0.0145399	6.10352e-05	238.221
CGGCGACGTTGGGTCAACTAAAGGACTGTCCTCTTCCTCTTTAGCGTTTA	48	0.0029437		CGGCGACGTTGGGTCAACTAAAGGACTGTCCTCTTCCTCTTTAGCGTTTA	48	0.00294442		CGGCGACGTTGGGTCAACTAAAGGAGTGTCCTCTTCCTCTTTAGCGTTTA	47	0.00288503		CGGCGACGTTGGGTCAACTTGTTTTGTGTCCTCTTCCTCTTTAGCGTTTA	253	254	204	0.0155158	0.0155809	0.0125223	237	0.0145396	6.10352e-05	238.217
CGGCGACGTTGGGTCAACTAAAGGAGTGTCCTCTTCCTCTTTAGCGTTTA	64	0.00392494		CGGCGACGTTGGGTCAACTAAAGGAGTGTCCTCTTCCTCTTTAGCGTTTA	50	0.00306711		CGGCGACGTTGGGTCAACTAAAGGATTGTCCTCTTCCTCTTTAGCGTTTA	4	0.000245534		CGGCGACGTTGGGTCAACTTGGGCTTTGTCCTCTTCCTCTTTAGCGTTTA	256	252	203	0.0156997	0.0154582	0.0124609	237	0.0145396	6.10352e-05	238.217
CGGCGACGTTGGGTCAACTAAAGGATTGTCCTCTTCCTCTTTAGCGTTTA	7	0.00042929		CGGCGACGTTGGGTCAACTAAAGGATTGTCCTCTTCCTCTTTAGCGTTTA	12	0.000736106		CGGCGACGTTGGGTCAACTAAAGGCATGTCCTCTTCCTCTTTAGCGTTTA	12	0.000736603		CGGCGACGTTGGGTCAACTTTCGTTGTGTCCTCTTCCTCTTTAGCGTTTA	232	267	211	0.0142279	0.0163784	0.0129519	236.667	0.0145194	6.10352e-05	237.886
CGGCGACGTTGGGTCAACTAAAGGCATGTCCTCTTCCTCTTTAGCGTTTA	21	0.00128787		CGGCGACGTTGGGTCAACTAAAGGCATGTCCTCTTCCTCTTTAGCGTTTA	17	0.00104282		CGGCGACGTTGGGTCAACTAAAGGCCTGTCCTCTTCCTCTTTAGCGTTTA	73	0.004481		CGGCGACGTTGGGTCAACTAGCTTTGTGTCCTCTTCCTCTTTAGCGTTTA	269	241	200	0.016497	0.0147835	0.0122767	236.667	0.0145191	6.10352e-05	237.88
CGGCGACGTTGGGTCAACTAAAGGCCTGTCCTCTTCCTCTTTAGCGTTTA	104	0.00637802		CGGCGACGTTGGGTCAACTAAAGGCCTGTCCTCTTCCTCTTTAGCGTTTA	91	0.00558214		CGGCGACGTTGGGTCAACTAAAGGCGTGTCCTCTTCCTCTTTAGCGTTTA	47	0.00288503		CGGCGACGTTGGGTCAACTTTTTCTGTGTCCTCTTCCTCTTTAGCGTTTA	239	253	217	0.0146572	0.0155196	0.0133202	236.333	0.014499	6.10352e-05	237.552
CGGCGACGTTGGGTCAACTAAAGGCGTGTCCTCTTCCTCTTTAGCGTTTA	50	0.00306636		CGGCGACGTTGGGTCAACTAAAGGCGTGTCCTCTTCCTCTTTAGCGTTTA	54	0.00331248		CGGCGACGTTGGGTCAACTAAAGGCTTGTCCTCTTCCTCTTTAGCGTTTA	4	0.000245534		CGGCGACGTTGGGTCAACTTTAGGTGTGTCCTCTTCCTCTTTAGCGTTTA	254	249	205	0.0155771	0.0152742	0.0125836	236	0.0144783	6.10352e-05	237.213
CGGCGACGTTGGGTCAACTAAAGGCTTGTCCTCTTCCTCTTTAGCGTTTA	3	0.000183981		CGGCGACGTTGGGTCAACTAAAGGCTTGTCCTCTTCCTCTTTAGCGTTTA	3	0.000184026		CGGCGACGTTGGGTCAACTAAAGGGATGTCCTCTTCCTCTTTAGCGTTTA	40	0.00245534		CGGCGACGTTGGGTCAACTTTGGTTATGTCCTCTTCCTCTTTAGCGTTTA	218	271	218	0.0133693	0.0166237	0.0133816	235.667	0.0144582	6.10352e-05	236.883
CGGCGACGTTGGGTCAACTAAAGGGATGTCCTCTTCCTCTTTAGCGTTTA	54	0.00331166		CGGCGACGTTGGGTCAACTAAAGGGATGTCCTCTTCCTCTTTAGCGTTTA	63	0.00386456		CGGCGACGTTGGGTCAACTAAAGGGCTGTCCTCTTCCTCTTTAGCGTTTA	59	0.00362163		CGGCGACGTTGGGTCAACTCGTTTTCTGTCCTCTTCCTCTTTAGCGTTTA	257	250	199	0.0157611	0.0153355	0.0122153	235.333	0.0144373	6.10352e-05	236.541
CGGCGACGTTGGGTCAACTAAAGGGCTGTCCTCTTCCTCTTTAGCGTTTA	92	0.00564209		CGGCGACGTTGGGTCAACTAAAGGGCTGTCCTCTTCCTCTTTAGCGTTTA	87	0.00533677		CGGCGACGTTGGGTCAACTAAAGGGGTGTCCTCTTCCTCTTTAGCGTTTA	94	0.00577006		CGGCGACGTTGGGTCAACTTGGTTCGTGTCCTCTTCCTCTTTAGCGTTTA	232	249	222	0.0142279	0.0152742	0.0136272	234.333	0.0143764	6.10352e-05	235.543
CGGCGACGTTGGGTCAACTAAAGGGGTGTCCTCTTCCTCTTTAGCGTTTA	113	0.00692996		CGGCGACGTTGGGTCAACTAAAGGGGTGTCCTCTTCCTCTTTAGCGTTTA	113	0.00693166		CGGCGACGTTGGGTCAACTAAAGGGTTGTCCTCTTCCTCTTTAGCGTTTA	20	0.00122767		CGGCGACGTTGGGTCAACTTTGGTGGTGTCCTCTTCCTCTTTAGCGTTTA	234	245	223	0.0143505	0.0150288	0.0136885	234	0.014356	6.10352e-05	235.208
CGGCGACGTTGGGTCAACTAAAGGGTTGTCCTCTTCCTCTTTAGCGTTTA	28	0.00171716		CGGCGACGTTGGGTCAACTAAAGGGTTGTCCTCTTCCTCTTTAGCGTTTA	21	0.00128819		CGGCGACGTTGGGTCAACTAAAGGTATGTCCTCTTCCTCTTTAGCGTTTA	153	0.00939169		CGGCGACGTTGGGTCAACTTTGTTTATGTCCTCTTCCTCTTTAGCGTTTA	242	269	191	0.0148412	0.016501	0.0117243	234	0.0143555	6.10352e-05	235.2
CGGCGACGTTGGGTCAACTAAAGGTATGTCCTCTTCCTCTTTAGCGTTTA	126	0.00772722		CGGCGACGTTGGGTCAACTAAAGGTATGTCCTCTTCCTCTTTAGCGTTTA	171	0.0104895		CGGCGACGTTGGGTCAACTAAAGGTCTGTCCTCTTCCTCTTTAGCGTTTA	122	0.0074888		CGGCGACGTTGGGTCAACTCTCTTTTTGTCCTCTTCCTCTTTAGCGTTTA	233	248	220	0.0142892	0.0152129	0.0135044	233.667	0.0143355	6.10352e-05	234.873
CGGCGACGTTGGGTCAACTAAAGGTCTGTCCTCTTCCTCTTTAGCGTTTA	133	0.00815651		CGGCGACGTTGGGTCAACTAAAGGTCTGTCCTCTTCCTCTTTAGCGTTTA	150	0.00920132		CGGCGACGTTGGGTCAACTAAAGGTGTGTCCTCTTCCTCTTTAGCGTTTA	107	0.00656804		CGGCGACGTTGGGTCAACTGATTTTTTGTCCTCTTCCTCTTTAGCGTTTA	253	236	211	0.0155158	0.0144768	0.0129519	233.333	0.0143148	6.10352e-05	234.534
CGGCGACGTTGGGTCAACTAAAGGTGTGTCCTCTTCCTCTTTAGCGTTTA	132	0.00809518		CGGCGACGTTGGGTCAACTAAAGGTGTGTCCTCTTCCTCTTTAGCGTTTA	151	0.00926267		CGGCGACGTTGGGTCAACTAAAGGTTTGTCCTCTTCCTCTTTAGCGTTTA	42	0.00257811		CGGCGACGTTGGGTCAACTCTCTTGGTGTCCTCTTCCTCTTTAGCGTTTA	264	227	209	0.0161904	0.0139247	0.0128292	233.333	0.0143147	6.10352e-05	234.533
CGGCGACGTTGGGTCAACTAAAGGTTTGTCCTCTTCCTCTTTAGCGTTTA	47	0.00288237		CGGCGACGTTGGGTCAACTAAAGGTTTGTCCTCTTCCTCTTTAGCGTTTA	48	0.00294442		CGGCGACGTTGGGTCAACTAAAGTAATGTCCTCTTCCTCTTTAGCGTTTA	38	0.00233258		CGGCGACGTTGGGTCAACTTAGGGTGTGTCCTCTTCCTCTTTAGCGTTTA	251	244	204	0.0153931	0.0149675	0.0125223	233	0.0142943	6.10352e-05	234.198
CGGCGACGTTGGGTCAACTAAAGTAATGTCCTCTTCCTCTTTAGCGTTTA	46	0.00282105		CGGCGACGTTGGGTCAACTAAAGTAATGTCCTCTTCCTCTTTAGCGTTTA	60	0.00368053		CGGCGACGTTGGGTCAACTAAAGTACTGTCCTCTTCCTCTTTAGCGTTTA	65	0.00398993		CGGCGACGTTGGGTCAACTTTGGGTGTGTCCTCTTCCTCTTTAGCGTTTA	269	243	187	0.016497	0.0149061	0.0114787	233	0.014294	6.10352e-05	234.192
CGGCGACGTTGGGTCAACTAAAGTACTGTCCTCTTCCTCTTTAGCGTTTA	97	0.00594873		CGGCGACGTTGGGTCAACTAAAGTACTGTCCTCTTCCTCTTTAGCGTTTA	72	0.00441664		CGGCGACGTTGGGTCAACTAAAGTAGTGTCCTCTTCCTCTTTAGCGTTTA	74	0.00454239		CGGCGACGTTGGGTCAACTGTTAGTTTGTCCTCTTCCTCTTTAGCGTTTA	253	257	188	0.0155158	0.0157649	0.0115401	232.667	0.0142736	6.10352e-05	233.859
CGGCGACGTTGGGTCAACTAAAGTAGTGTCCTCTTCCTCTTTAGCGTTTA	89	0.00545811		CGGCGACGTTGGGTCAACTAAAGTAGTGTCCTCTTCCTCTTTAGCGTTTA	90	0.00552079		CGGCGACGTTGGGTCAACTAAAGTATTGTCCTCTTCCTCTTTAGCGTTTA	30	0.00184151		CGGCGACGTTGGGTCAACTGTGTCTGTGTCCTCTTCCTCTTTAGCGTTTA	228	253	216	0.0139826	0.0155196	0.0132589	232.333	0.0142537	6.10352e-05	233.532
CGGCGACGTTGGGTCAACTAAAGTATTGTCCTCTTCCTCTTTAGCGTTTA	39	0.00239176		CGGCGACGTTGGGTCAACTAAAGTATTGTCCTCTTCCTCTTTAGCGTTTA	40	0.00245369		CGGCGACGTTGGGTCAACTAAAGTCATGTCCTCTTCCTCTTTAGCGTTTA	6	0.000368302		CGGCGACGTTGGGTCAACTGTCAGGGTGTCCTCTTCCTCTTTAGCGTTTA	246	232	219	0.0150865	0.0142314	0.013443	232.333	0.0142536	6.10352e-05	233.531
CGGCGACGTTGGGTCAACTAAAGTCATGTCCTCTTCCTCTTTAGCGTTTA	7	0.00042929		CGGCGACGTTGGGTCAACTAAAGTCATGTCCTCTTCCTCTTTAGCGTTTA	7	0.000429395		CGGCGACGTTGGGTCAACTAAAGTCCTGTCCTCTTCCTCTTTAGCGTTTA	76	0.00466515		CGGCGACGTTGGGTCAACTTGGTGTTTGTCCTCTTCCTCTTTAGCGTTTA	257	250	190	0.0157611	0.0153355	0.0116629	232.333	0.0142532	6.10352e-05	233.524
CGGCGACGTTGGGTCAACTAAAGTCCTGTCCTCTTCCTCTTTAGCGTTTA	83	0.00509015		CGGCGACGTTGGGTCAACTAAAGTCCTGTCCTCTTCCTCTTTAGCGTTTA	79	0.00484603		CGGCGACGTTGGGTCAACTAAAGTCGTGTCCTCTTCCTCTTTAGCGTTTA	66	0.00405132		CGGCGACGTTGGGTCAACTGCTGTTATGTCCTCTTCCTCTTTAGCGTTTA	238	244	214	0.0145959	0.0149675	0.0131361	232	0.0142331	6.10352e-05	233.196
CGGCGACGTTGGGTCAACTAAAGTCGTGTCCTCTTCCTCTTTAGCGTTTA	58	0.00355697		CGGCGACGTTGGGTCAACTAAAGTCGTGTCCTCTTCCTCTTTAGCGTTTA	58	0.00355785		CGGCGACGTTGGGTCAACTAAAGTCTTGTCCTCTTCCTCTTTAGCGTTTA	3	0.000184151		CGGCGACGTTGGGTCAACTGACGTTTTGTCCTCTTCCTCTTTAGCGTTTA	235	254	207	0.0144119	0.0155809	0.0127064	232	0.0142331	6.10352e-05	233.194
CGGCGACGTTGGGTCAACTAAAGTCTTGTCCTCTTCCTCTTTAGCGTTTA	6	0.000367963		CGGCGACGTTGGGTCAACTAAAGTCTTGTCCTCTTCCTCTTTAGCGTTTA	2	0.000122684		CGGCGACGTTGGGTCAACTAAAGTGATGTCCTCTTCCTCTTTAGCGTTTA	76	0.00466515		CGGCGACGTTGGGTCAACTGGCTGGCTGTCCTCTTCCTCTTTAGCGTTTA	240	251	205	0.0147185	0.0153969	0.0125836	232	0.014233	6.10352e-05	233.194
CGGCGACGTTGGGTCAACTAAAGTGATGTCCTCTTCCTCTTTAGCGTTTA	80	0.00490617		CGGCGACGTTGGGTCAACTAAAGTGATGTCCTCTTCCTCTTTAGCGTTTA	97	0.00595019		CGGCGACGTTGGGTCAACTAAAGTGCTGTCCTCTTCCTCTTTAGCGTTTA	48	0.00294641		CGGCGACGTTGGGTCAACTCTCTTTATGTCCTCTTCCTCTTTAGCGTTTA	256	239	201	0.0156997	0.0146608	0.0123381	232	0.0142329	6.10352e-05	233.191
CGGCGACGTTGGGTCAACTAAAGTGCTGTCCTCTTCCTCTTTAGCGTTTA	83	0.00509015		CGGCGACGTTGGGTCAACTAAAGTGCTGTCCTCTTCCTCTTTAGCGTTTA	74	0.00453932		CGGCGACGTTGGGTCAACTAAAGTGGTGTCCTCTTCCTCTTTAGCGTTTA	121	0.00742741		CGGCGACGTTGGGTCAACTTGAGTTTTGTCCTCTTCCTCTTTAGCGTTTA	240	251	203	0.0147185	0.0153969	0.0124609	231.333	0.0141921	6.10352e-05	232.523
CGGCGACGTTGGGTCAACTAAAGTGGTGTCCTCTTCCTCTTTAGCGTTTA	148	0.00907641		CGGCGACGTTGGGTCAACTAAAGTGGTGTCCTCTTCCTCTTTAGCGTTTA	147	0.0090173		CGGCGACGTTGGGTCAACTAAAGTGTTGTCCTCTTCCTCTTTAGCGTTTA	22	0.00135044		CGGCGACGTTGGGTCAACTTTGTGTATGTCCTCTTCCTCTTTAGCGTTTA	249	241	204	0.0152705	0.0147835	0.0125223	231.333	0.0141921	6.10352e-05	232.523
CGGCGACGTTGGGTCAACTAAAGTGTTGTCCTCTTCCTCTTTAGCGTTTA	26	0.00159451		CGGCGACGTTGGGTCAACTAAAGTGTTGTCCTCTTCCTCTTTAGCGTTTA	30	0.00184026		CGGCGACGTTGGGTCAACTAAAGTTATGTCCTCTTCCTCTTTAGCGTTTA	93	0.00570867		CGGCGACGTTGGGTCAACTGCCTTGGTGTCCTCTTCCTCTTTAGCGTTTA	226	256	211	0.0138599	0.0157036	0.0129519	231	0.0141718	6.10352e-05	232.191
CGGCGACGTTGGGTCAACTAAAGTTATGTCCTCTTCCTCTTTAGCGTTTA	94	0.00576475		CGGCGACGTTGGGTCAACTAAAGTTATGTCCTCTTCCTCTTTAGCGTTTA	85	0.00521408		CGGCGACGTTGGGTCAACTAAAGTTCTGTCCTCTTCCTCTTTAGCGTTTA	86	0.00527899		CGGCGACGTTGGGTCAACTGGAGTTGTGTCCTCTTCCTCTTTAGCGTTTA	255	237	201	0.0156384	0.0145381	0.0123381	231	0.0141715	6.10352e-05	232.186
CGGCGACGTTGGGTCAACTAAAGTTCTGTCCTCTTCCTCTTTAGCGTTTA	107	0.006562		CGGCGACGTTGGGTCAACTAAAGTTCTGTCCTCTTCCTCTTTAGCGTTTA	99	0.00607287		CGGCGACGTTGGGTCAACTAAAGTTGTGTCCTCTTCCTCTTTAGCGTTTA	108	0.00662943		CGGCGACGTTGGGTCAACTGGTTGTATGTCCTCTTCCTCTTTAGCGTTTA	232	232	228	0.0142279	0.0142314	0.0139955	230.667	0.0141516	6.10352e-05	231.859
CGGCGACGTTGGGTCAACTAAAGTTGTGTCCTCTTCCTCTTTAGCGTTTA	125	0.00766589		CGGCGACGTTGGGTCAACTAAAGTTGTGTCCTCTTCCTCTTTAGCGTTTA	144	0.00883327		CGGCGACGTTGGGTCAACTAAAGTTTTGTCCTCTTCCTCTTTAGCGTTTA	75	0.00460377		CGGCGACGTTGGGTCAACTGGCACTGTGTCCTCTTCCTCTTTAGCGTTTA	249	248	195	0.0152705	0.0152129	0.0119698	230.667	0.014151	6.10352e-05	231.851
CGGCGACGTTGGGTCAACTAAAGTTTTGTCCTCTTCCTCTTTAGCGTTTA	66	0.00404759		CGGCGACGTTGGGTCAACTAAAGTTTTGTCCTCTTCCTCTTTAGCGTTTA	84	0.00515274		CGGCGACGTTGGGTCAACTAAATAAATGTCCTCTTCCTCTTTAGCGTTTA	49	0.0030078		CGGCGACGTTGGGTCAACTGCTTGTGTGTCCTCTTCCTCTTTAGCGTTTA	243	258	191	0.0149025	0.0158263	0.0117243	230.667	0.014151	6.10352e-05	231.85
CGGCGACGTTGGGTCAACTAAATAAATGTCCTCTTCCTCTTTAGCGTTTA	58	0.00355697		CGGCGACGTTGGGTCAACTAAATAAATGTCCTCTTCCTCTTTAGCGTTTA	44	0.00269906		CGGCGACGTTGGGTCAACTAAATAACTGTCCTCTTCCTCTTTAGCGTTTA	58	0.00356025		CGGCGACGTTGGGTCAACTGTTCGGGTGTCCTCTTCCTCTTTAGCGTTTA	224	239	225	0.0137373	0.0146608	0.0138113	229.333	0.0140698	6.10352e-05	230.519
CGGCGACGTTGGGTCAACTAAATAACTGTCCTCTTCCTCTTTAGCGTTTA	66	0.00404759		CGGCGACGTTGGGTCAACTAAATAACTGTCCTCTTCCTCTTTAGCGTTTA	63	0.00386456		CGGCGACGTTGGGTCAACTAAATAAGTGTCCTCTTCCTCTTTAGCGTTTA	48	0.00294641		CGGCGACGTTGGGTCAACTGGCTCTGTGTCCTCTTCCTCTTTAGCGTTTA	244	249	195	0.0149638	0.0152742	0.0119698	229.333	0.0140693	6.10352e-05	230.511
CGGCGACGTTGGGTCAACTAAATAAGTGTCCTCTTCCTCTTTAGCGTTTA	53	0.00325034		CGGCGACGTTGGGTCAACTAAATAAGTGTCCTCTTCCTCTTTAGCGTTTA	35	0.00214698		CGGCGACGTTGGGTCAACTAAATAATTGTCCTCTTCCTCTTTAGCGTTTA	19	0.00116629		CGGCGACGTTGGGTCAACTTTCTTTCTGTCCTCTTCCTCTTTAGCGTTTA	228	246	213	0.0139826	0.0150902	0.0130747	229	0.0140492	6.10352e-05	230.181
CGGCGACGTTGGGTCAACTAAATAATTGTCCTCTTCCTCTTTAGCGTTTA	14	0.00085858		CGGCGACGTTGGGTCAACTAAATAATTGTCCTCTTCCTCTTTAGCGTTTA	25	0.00153355		CGGCGACGTTGGGTCAACTAAATACATGTCCTCTTCCTCTTTAGCGTTTA	5	0.000306918		CGGCGACGTTGGGTCAACTTTCAGGGTGTCCTCTTCCTCTTTAGCGTTTA	225	254	208	0.0137986	0.0155809	0.0127678	229	0.0140491	6.10352e-05	230.18
CGGCGACGTTGGGTCAACTAAATACATGTCCTCTTCCTCTTTAGCGTTTA	3	0.000183981		CGGCGACGTTGGGTCAACTAAATACATGTCCTCTTCCTCTTTAGCGTTTA	6	0.000368053		CGGCGACGTTGGGTCAACTAAATACCTGTCCTCTTCCTCTTTAGCGTTTA	50	0.00306918		CGGCGACGTTGGGTCAACTGGTGGTCTGTCCTCTTCCTCTTTAGCGTTTA	247	242	198	0.0151478	0.0148448	0.012154	229	0.0140489	6.10352e-05	230.176
CGGCGACGTTGGGTCAACTAAATACCTGTCCTCTTCCTCTTTAGCGTTTA	66	0.00404759		CGGCGACGTTGGGTCAACTAAATACCTGTCCTCTTCCTCTTTAGCGTTTA	79	0.00484603		CGGCGACGTTGGGTCAACTAAATACGTGTCCTCTTCCTCTTTAGCGTTTA	50	0.00306918		CGGCGACGTTGGGTCAACTGGGGTTGTGTCCTCTTCCTCTTTAGCGTTTA	233	239	213	0.0142892	0.0146608	0.0130747	228.333	0.0140082	6.10352e-05	229.511
CGGCGACGTTGGGTCAACTAAATACGTGTCCTCTTCCTCTTTAGCGTTTA	66	0.00404759		CGGCGACGTTGGGTCAACTAAATACGTGTCCTCTTCCTCTTTAGCGTTTA	50	0.00306711		CGGCGACGTTGGGTCAACTAAATACTTGTCCTCTTCCTCTTTAGCGTTTA	6	0.000368302		CGGCGACGTTGGGTCAACTGGCTGGATGTCCTCTTCCTCTTTAGCGTTTA	238	245	202	0.0145959	0.0150288	0.0123995	228.333	0.0140081	6.10352e-05	229.508
CGGCGACGTTGGGTCAACTAAATACTTGTCCTCTTCCTCTTTAGCGTTTA	6	0.000367963		CGGCGACGTTGGGTCAACTAAATACTTGTCCTCTTCCTCTTTAGCGTTTA	5	0.000306711		CGGCGACGTTGGGTCAACTAAATAGATGTCCTCTTCCTCTTTAGCGTTTA	63	0.00386717		CGGCGACGTTGGGTCAACTTGGGTGATGTCCTCTTCCTCTTTAGCGTTTA	247	235	203	0.0151478	0.0144154	0.0124609	228.333	0.014008	6.10352e-05	229.507
CGGCGACGTTGGGTCAACTAAATAGATGTCCTCTTCCTCTTTAGCGTTTA	73	0.00447688		CGGCGACGTTGGGTCAACTAAATAGATGTCCTCTTCCTCTTTAGCGTTTA	54	0.00331248		CGGCGACGTTGGGTCAACTAAATAGCTGTCCTCTTCCTCTTTAGCGTTTA	50	0.00306918		CGGCGACGTTGGGTCAACTGTTCTTGTGTCCTCTTCCTCTTTAGCGTTTA	233	255	197	0.0142892	0.0156423	0.0120926	228.333	0.014008	6.10352e-05	229.507
CGGCGACGTTGGGTCAACTAAATAGCTGTCCTCTTCCTCTTTAGCGTTTA	58	0.00355697		CGGCGACGTTGGGTCAACTAAATAGCTGTCCTCTTCCTCTTTAGCGTTTA	72	0.00441664		CGGCGACGTTGGGTCAACTAAATAGGTGTCCTCTTCCTCTTTAGCGTTTA	63	0.00386717		CGGCGACGTTGGGTCAACTTTGGTGCTGTCCTCTTCCTCTTTAGCGTTTA	228	240	216	0.0139826	0.0147221	0.0132589	228	0.0139879	6.10352e-05	229.177
CGGCGACGTTGGGTCAACTAAATAGGTGTCCTCTTCCTCTTTAGCGTTTA	84	0.00515148		CGGCGACGTTGGGTCAACTAAATAGGTGTCCTCTTCCTCTTTAGCGTTTA	70	0.00429395		CGGCGACGTTGGGTCAACTAAATAGTTGTCCTCTTCCTCTTTAGCGTTTA	3	0.000184151		CGGCGACGTTGGGTCAACTTTGTGGGTGTCCTCTTCCTCTTTAGCGTTTA	243	247	194	0.0149025	0.0151515	0.0119084	228	0.0139875	6.10352e-05	229.171
CGGCGACGTTGGGTCAACTAAATAGTTGTCCTCTTCCTCTTTAGCGTTTA	1	6.13271e-05		CGGCGACGTTGGGTCAACTAAATAGTTGTCCTCTTCCTCTTTAGCGTTTA	1	6.13422e-05		CGGCGACGTTGGGTCAACTAAATATATGTCCTCTTCCTCTTTAGCGTTTA	72	0.00441962		CGGCGACGTTGGGTCAACTGGCTTAATGTCCTCTTCCTCTTTAGCGTTTA	248	224	211	0.0152091	0.0137406	0.0129519	227.667	0.0139672	6.10352e-05	228.839
CGGCGACGTTGGGTCAACTAAATATATGTCCTCTTCCTCTTTAGCGTTTA	73	0.00447688		CGGCGACGTTGGGTCAACTAAATATATGTCCTCTTCCTCTTTAGCGTTTA	57	0.0034965		CGGCGACGTTGGGTCAACTAAATATCTGTCCTCTTCCTCTTTAGCGTTTA	73	0.004481		CGGCGACGTTGGGTCAACTGTGTGTATGTCCTCTTCCTCTTTAGCGTTTA	232	246	205	0.0142279	0.0150902	0.0125836	227.667	0.0139672	6.10352e-05	228.839
CGGCGACGTTGGGTCAACTAAATATCTGTCCTCTTCCTCTTTAGCGTTTA	81	0.0049675		CGGCGACGTTGGGTCAACTAAATATCTGTCCTCTTCCTCTTTAGCGTTTA	68	0.00417127		CGGCGACGTTGGGTCAACTAAATATGTGTCCTCTTCCTCTTTAGCGTTTA	40	0.00245534		CGGCGACGTTGGGTCAACTTGGTTAGTGTCCTCTTCCTCTTTAGCGTTTA	248	241	194	0.0152091	0.0147835	0.0119084	227.667	0.013967	6.10352e-05	228.835
CGGCGACGTTGGGTCAACTAAATATGTGTCCTCTTCCTCTTTAGCGTTTA	67	0.00410892		CGGCGACGTTGGGTCAACTAAATATGTGTCCTCTTCCTCTTTAGCGTTTA	52	0.00318979		CGGCGACGTTGGGTCAACTAAATATTTGTCCTCTTCCTCTTTAGCGTTTA	20	0.00122767		CGGCGACGTTGGGTCAACTGGAGTTTTGTCCTCTTCCTCTTTAGCGTTTA	249	247	187	0.0152705	0.0151515	0.0114787	227.667	0.0139669	6.10352e-05	228.834
CGGCGACGTTGGGTCAACTAAATATTTGTCCTCTTCCTCTTTAGCGTTTA	39	0.00239176		CGGCGACGTTGGGTCAACTAAATATTTGTCCTCTTCCTCTTTAGCGTTTA	48	0.00294442		CGGCGACGTTGGGTCAACTAAATCAATGTCCTCTTCCTCTTTAGCGTTTA	16	0.000982137		CGGCGACGTTGGGTCAACTTGGGTGGTGTCCTCTTCCTCTTTAGCGTTTA	236	260	186	0.0144732	0.015949	0.0114173	227.333	0.0139465	6.10352e-05	228.5
CGGCGACGTTGGGTCAACTAAATCAATGTCCTCTTCCTCTTTAGCGTTTA	16	0.000981234		CGGCGACGTTGGGTCAACTAAATCAATGTCCTCTTCCTCTTTAGCGTTTA	26	0.0015949		CGGCGACGTTGGGTCAACTAAATCACTGTCCTCTTCCTCTTTAGCGTTTA	7	0.000429685		CGGCGACGTTGGGTCAACTGTTATTCTGTCCTCTTCCTCTTTAGCGTTTA	221	243	217	0.0135533	0.0149061	0.0133202	227	0.0139266	6.10352e-05	228.173
CGGCGACGTTGGGTCAACTAAATCACTGTCCTCTTCCTCTTTAGCGTTTA	8	0.000490617		CGGCGACGTTGGGTCAACTAAATCACTGTCCTCTTCCTCTTTAGCGTTTA	10	0.000613422		CGGCGACGTTGGGTCAACTAAATCAGTGTCCTCTTCCTCTTTAGCGTTTA	56	0.00343748		CGGCGACGTTGGGTCAACTTTCCTGGTGTCCTCTTCCTCTTTAGCGTTTA	229	235	217	0.0140439	0.0144154	0.0133202	227	0.0139265	6.10352e-05	228.172
CGGCGACGTTGGGTCAACTAAATCAGTGTCCTCTTCCTCTTTAGCGTTTA	65	0.00398626		CGGCGACGTTGGGTCAACTAAATCAGTGTCCTCTTCCTCTTTAGCGTTTA	82	0.00503006		CGGCGACGTTGGGTCAACTAAATCATTGTCCTCTTCCTCTTTAGCGTTTA	4	0.000245534		CGGCGACGTTGGGTCAACTGGCAAGGTGTCCTCTTCCTCTTTAGCGTTTA	241	226	213	0.0147798	0.0138633	0.0130747	226.667	0.013906	6.10352e-05	227.835
CGGCGACGTTGGGTCAACTAAATCATTGTCCTCTTCCTCTTTAGCGTTTA	4	0.000245308		CGGCGACGTTGGGTCAACTAAATCATTGTCCTCTTCCTCTTTAGCGTTTA	7	0.000429395		CGGCGACGTTGGGTCAACTAAATCCATGTCCTCTTCCTCTTTAGCGTTTA	18	0.0011049		CGGCGACGTTGGGTCAACTGGCGGCATGTCCTCTTCCTCTTTAGCGTTTA	250	231	199	0.0153318	0.01417	0.0122153	226.667	0.0139057	6.10352e-05	227.831
CGGCGACGTTGGGTCAACTAAATCCATGTCCTCTTCCTCTTTAGCGTTTA	21	0.00128787		CGGCGACGTTGGGTCAACTAAATCCATGTCCTCTTCCTCTTTAGCGTTTA	20	0.00122684		CGGCGACGTTGGGTCAACTAAATCCCTGTCCTCTTCCTCTTTAGCGTTTA	44	0.00270088		CGGCGACGTTGGGTCAACTGTATGGGTGTCCTCTTCCTCTTTAGCGTTTA	221	258	200	0.0135533	0.0158263	0.0122767	226.333	0.0138854	6.10352e-05	227.499
CGGCGACGTTGGGTCAACTAAATCCCTGTCCTCTTCCTCTTTAGCGTTTA	56	0.00343432		CGGCGACGTTGGGTCAACTAAATCCCTGTCCTCTTCCTCTTTAGCGTTTA	50	0.00306711		CGGCGACGTTGGGTCAACTAAATCCGTGTCCTCTTCCTCTTTAGCGTTTA	50	0.00306918		CGGCGACGTTGGGTCAACTTGTTTGGTGTCCTCTTCCTCTTTAGCGTTTA	248	229	200	0.0152091	0.0140474	0.0122767	225.667	0.0138444	6.10352e-05	226.827
CGGCGACGTTGGGTCAACTAAATCCGTGTCCTCTTCCTCTTTAGCGTTTA	69	0.00423157		CGGCGACGTTGGGTCAACTAAATCCGTGTCCTCTTCCTCTTTAGCGTTTA	74	0.00453932		CGGCGACGTTGGGTCAACTAAATCGATGTCCTCTTCCTCTTTAGCGTTTA	46	0.00282364		CGGCGACGTTGGGTCAACTGTAGGTGTGTCCTCTTCCTCTTTAGCGTTTA	269	205	203	0.016497	0.0125751	0.0124609	225.667	0.0138443	6.10352e-05	226.826
CGGCGACGTTGGGTCAACTAAATCCTTGTCCTCTTCCTCTTTAGCGTTTA	3	0.000183981		CGGCGACGTTGGGTCAACTAAATCCTTGTCCTCTTCCTCTTTAGCGTTTA	5	0.000306711		CGGCGACGTTGGGTCAACTAAATCGCTGTCCTCTTCCTCTTTAGCGTTTA	35	0.00214843		CGGCGACGTTGGGTCAACTGTTTCTTTGTCCTCTTCCTCTTTAGCGTTTA	212	250	214	0.0130013	0.0153355	0.0131361	225.333	0.0138243	6.10352e-05	226.498
CGGCGACGTTGGGTCAACTAAATCGATGTCCTCTTCCTCTTTAGCGTTTA	70	0.0042929		CGGCGACGTTGGGTCAACTAAATCGATGTCCTCTTCCTCTTTAGCGTTTA	67	0.00410993		CGGCGACGTTGGGTCAACTAAATCGGTGTCCTCTTCCTCTTTAGCGTTTA	104	0.00638389		CGGCGACGTTGGGTCAACTTACTGTGTGTCCTCTTCCTCTTTAGCGTTTA	225	262	189	0.0137986	0.0160716	0.0116015	225.333	0.0138239	6.10352e-05	226.491
CGGCGACGTTGGGTCAACTAAATCGCTGTCCTCTTCCTCTTTAGCGTTTA	52	0.00318901		CGGCGACGTTGGGTCAACTAAATCGCTGTCCTCTTCCTCTTTAGCGTTTA	48	0.00294442		CGGCGACGTTGGGTCAACTAAATCGTTGTCCTCTTCCTCTTTAGCGTTTA	19	0.00116629		CGGCGACGTTGGGTCAACTGTAGTTGTGTCCTCTTCCTCTTTAGCGTTTA	244	227	204	0.0149638	0.0139247	0.0125223	225	0.0138036	6.10352e-05	226.158
CGGCGACGTTGGGTCAACTAAATCGGTGTCCTCTTCCTCTTTAGCGTTTA	89	0.00545811		CGGCGACGTTGGGTCAACTAAATCGGTGTCCTCTTCCTCTTTAGCGTTTA	119	0.00729972		CGGCGACGTTGGGTCAACTAAATCTATGTCCTCTTCCTCTTTAGCGTTTA	79	0.0048493		CGGCGACGTTGGGTCAACTGGCTTAGTGTCCTCTTCCTCTTTAGCGTTTA	239	236	200	0.0146572	0.0144768	0.0122767	225	0.0138035	6.10352e-05	226.157
CGGCGACGTTGGGTCAACTAAATCGTTGTCCTCTTCCTCTTTAGCGTTTA	19	0.00116522		CGGCGACGTTGGGTCAACTAAATCGTTGTCCTCTTCCTCTTTAGCGTTTA	20	0.00122684		CGGCGACGTTGGGTCAACTAAATCTCTGTCCTCTTCCTCTTTAGCGTTTA	45	0.00276226		CGGCGACGTTGGGTCAACTGGTTGTGTGTCCTCTTCCTCTTTAGCGTTTA	255	226	194	0.0156384	0.0138633	0.0119084	225	0.0138034	6.10352e-05	226.155
CGGCGACGTTGGGTCAACTAAATCTATGTCCTCTTCCTCTTTAGCGTTTA	84	0.00515148		CGGCGACGTTGGGTCAACTAAATCTATGTCCTCTTCCTCTTTAGCGTTTA	89	0.00545945		CGGCGACGTTGGGTCAACTAAATCTGTGTCCTCTTCCTCTTTAGCGTTTA	105	0.00644528		CGGCGACGTTGGGTCAACTATGTGTGTGTCCTCTTCCTCTTTAGCGTTTA	254	239	181	0.0155771	0.0146608	0.0111104	224.667	0.0137828	6.10352e-05	225.817
CGGCGACGTTGGGTCAACTAAATCTCTGTCCTCTTCCTCTTTAGCGTTTA	51	0.00312768		CGGCGACGTTGGGTCAACTAAATCTCTGTCCTCTTCCTCTTTAGCGTTTA	56	0.00343516		CGGCGACGTTGGGTCAACTAAATCTTTGTCCTCTTCCTCTTTAGCGTTTA	55	0.0033761		CGGCGACGTTGGGTCAACTGACTGGGTGTCCTCTTCCTCTTTAGCGTTTA	223	254	196	0.0136759	0.0155809	0.0120312	224.333	0.0137627	6.10352e-05	225.488
CGGCGACGTTGGGTCAACTAAATCTGTGTCCTCTTCCTCTTTAGCGTTTA	96	0.0058874		CGGCGACGTTGGGTCAACTAAATCTGTGTCCTCTTCCTCTTTAGCGTTTA	116	0.00711569		CGGCGACGTTGGGTCAACTAAATGAATGTCCTCTTCCTCTTTAGCGTTTA	73	0.004481		CGGCGACGTTGGGTCAACTTGCTTGCTGTCCTCTTCCTCTTTAGCGTTTA	245	240	188	0.0150251	0.0147221	0.0115401	224.333	0.0137625	6.10352e-05	225.484
CGGCGACGTTGGGTCAACTAAATCTTTGTCCTCTTCCTCTTTAGCGTTTA	66	0.00404759		CGGCGACGTTGGGTCAACTAAATCTTTGTCCTCTTCCTCTTTAGCGTTTA	76	0.004662		CGGCGACGTTGGGTCAACTAAATGACTGTCCTCTTCCTCTTTAGCGTTTA	38	0.00233258		CGGCGACGTTGGGTCAACTGTGTTCGTGTCCTCTTCCTCTTTAGCGTTTA	210	251	211	0.0128787	0.0153969	0.0129519	224	0.0137425	6.10352e-05	225.157
CGGCGACGTTGGGTCAACTAAATGAATGTCCTCTTCCTCTTTAGCGTTTA	76	0.00466086		CGGCGACGTTGGGTCAACTAAATGAATGTCCTCTTCCTCTTTAGCGTTTA	81	0.00496872		CGGCGACGTTGGGTCAACTAAATGAGTGTCCTCTTCCTCTTTAGCGTTTA	76	0.00466515		CGGCGACGTTGGGTCAACTTGCTCTCTGTCCTCTTCCTCTTTAGCGTTTA	236	229	207	0.0144732	0.0140474	0.0127064	224	0.0137423	6.10352e-05	225.154
CGGCGACGTTGGGTCAACTAAATGACTGTCCTCTTCCTCTTTAGCGTTTA	31	0.00190114		CGGCGACGTTGGGTCAACTAAATGACTGTCCTCTTCCTCTTTAGCGTTTA	32	0.00196295		CGGCGACGTTGGGTCAACTAAATGATTGTCCTCTTCCTCTTTAGCGTTTA	28	0.00171874		CGGCGACGTTGGGTCAACTATTGGTCTGTCCTCTTCCTCTTTAGCGTTTA	222	254	194	0.0136146	0.0155809	0.0119084	223.333	0.0137013	6.10352e-05	224.482
CGGCGACGTTGGGTCAACTAAATGAGTGTCCTCTTCCTCTTTAGCGTTTA	89	0.00545811		CGGCGACGTTGGGTCAACTAAATGAGTGTCCTCTTCCTCTTTAGCGTTTA	109	0.0066863		CGGCGACGTTGGGTCAACTAAATGCATGTCCTCTTCCTCTTTAGCGTTTA	27	0.00165736		CGGCGACGTTGGGTCAACTGGCGTGATGTCCTCTTCCTCTTTAGCGTTTA	238	233	199	0.0145959	0.0142927	0.0122153	223.333	0.0137013	6.10352e-05	224.482
CGGCGACGTTGGGTCAACTAAATGATTGTCCTCTTCCTCTTTAGCGTTTA	18	0.00110389		CGGCGACGTTGGGTCAACTAAATGATTGTCCTCTTCCTCTTTAGCGTTTA	14	0.00085879		CGGCGACGTTGGGTCAACTAAATGCCTGTCCTCTTCCTCTTTAGCGTTTA	38	0.00233258		CGGCGACGTTGGGTCAACTGTTTGTCTGTCCTCTTCCTCTTTAGCGTTTA	255	212	203	0.0156384	0.0130045	0.0124609	223.333	0.0137013	6.10352e-05	224.482
CGGCGACGTTGGGTCAACTAAATGCATGTCCTCTTCCTCTTTAGCGTTTA	17	0.00104256		CGGCGACGTTGGGTCAACTAAATGCATGTCCTCTTCCTCTTTAGCGTTTA	28	0.00171758		CGGCGACGTTGGGTCAACTAAATGCGTGTCCTCTTCCTCTTTAGCGTTTA	63	0.00386717		CGGCGACGTTGGGTCAACTGGTTTTATGTCCTCTTCCTCTTTAGCGTTTA	200	274	195	0.0122654	0.0168078	0.0119698	223	0.013681	6.10352e-05	224.149
CGGCGACGTTGGGTCAACTAAATGCCTGTCCTCTTCCTCTTTAGCGTTTA	51	0.00312768		CGGCGACGTTGGGTCAACTAAATGCCTGTCCTCTTCCTCTTTAGCGTTTA	50	0.00306711		CGGCGACGTTGGGTCAACTAAATGCTTGTCCTCTTCCTCTTTAGCGTTTA	10	0.000613836		CGGCGACGTTGGGTCAACTGGGCGGGTGTCCTCTTCCTCTTTAGCGTTTA	237	238	193	0.0145345	0.0145994	0.011847	222.667	0.0136603	6.10352e-05	223.811
CGGCGACGTTGGGTCAACTAAATGCGTGTCCTCTTCCTCTTTAGCGTTTA	79	0.00484484		CGGCGACGTTGGGTCAACTAAATGCGTGTCCTCTTCCTCTTTAGCGTTTA	78	0.00478469		CGGCGACGTTGGGTCAACTAAATGGATGTCCTCTTCCTCTTTAGCGTTTA	62	0.00380578		CGGCGACGTTGGGTCAACTAGCCTTGTGTCCTCTTCCTCTTTAGCGTTTA	236	242	190	0.0144732	0.0148448	0.0116629	222.667	0.0136603	6.10352e-05	223.81
CGGCGACGTTGGGTCAACTAAATGCTTGTCCTCTTCCTCTTTAGCGTTTA	15	0.000919907		CGGCGACGTTGGGTCAACTAAATGCTTGTCCTCTTCCTCTTTAGCGTTTA	13	0.000797448		CGGCGACGTTGGGTCAACTAAATGGCTGTCCTCTTCCTCTTTAGCGTTTA	75	0.00460377		CGGCGACGTTGGGTCAACTTGCAGGGTGTCCTCTTCCTCTTTAGCGTTTA	240	242	186	0.0147185	0.0148448	0.0114173	222.667	0.0136602	6.10352e-05	223.809
CGGCGACGTTGGGTCAACTAAATGGATGTCCTCTTCCTCTTTAGCGTTTA	77	0.00472219		CGGCGACGTTGGGTCAACTAAATGGATGTCCTCTTCCTCTTTAGCGTTTA	73	0.00447798		CGGCGACGTTGGGTCAACTAAATGGGTGTCCTCTTCCTCTTTAGCGTTTA	94	0.00577006		CGGCGACGTTGGGTCAACTGGTTCTTTGTCCTCTTCCTCTTTAGCGTTTA	248	233	187	0.0152091	0.0142927	0.0114787	222.667	0.0136602	6.10352e-05	223.809
CGGCGACGTTGGGTCAACTAAATGGCTGTCCTCTTCCTCTTTAGCGTTTA	84	0.00515148		CGGCGACGTTGGGTCAACTAAATGGCTGTCCTCTTCCTCTTTAGCGTTTA	93	0.00570482		CGGCGACGTTGGGTCAACTAAATGGTTGTCCTCTTCCTCTTTAGCGTTTA	20	0.00122767		CGGCGACGTTGGGTCAACTTTCCTTGTGTCCTCTTCCTCTTTAGCGTTTA	244	223	200	0.0149638	0.0136793	0.0122767	222.333	0.0136399	6.10352e-05	223.477
CGGCGACGTTGGGTCAACTAAATGGGTGTCCTCTTCCTCTTTAGCGTTTA	104	0.00637802		CGGCGACGTTGGGTCAACTAAATGGGTGTCCTCTTCCTCTTTAGCGTTTA	103	0.00631824		CGGCGACGTTGGGTCAACTAAATGTATGTCCTCTTCCTCTTTAGCGTTTA	111	0.00681358		CGGCGACGTTGGGTCAACTGCCTGTGTGTCCTCTTCCTCTTTAGCGTTTA	226	230	210	0.0138599	0.0141087	0.0128906	222	0.0136197	6.10352e-05	223.146
CGGCGACGTTGGGTCAACTAAATGGTTGTCCTCTTCCTCTTTAGCGTTTA	26	0.00159451		CGGCGACGTTGGGTCAACTAAATGGTTGTCCTCTTCCTCTTTAGCGTTTA	26	0.0015949		CGGCGACGTTGGGTCAACTAAATGTCTGTCCTCTTCCTCTTTAGCGTTTA	71	0.00435823		CGGCGACGTTGGGTCAACTCTCTTGATGTCCTCTTCCTCTTTAGCGTTTA	235	231	199	0.0144119	0.01417	0.0122153	221.667	0.0135991	6.10352e-05	222.807
CGGCGACGTTGGGTCAACTAAATGTATGTCCTCTTCCTCTTTAGCGTTTA	105	0.00643935		CGGCGACGTTGGGTCAACTAAATGTATGTCCTCTTCCTCTTTAGCGTTTA	137	0.00840388		CGGCGACGTTGGGTCAACTAAATGTGTGTCCTCTTCCTCTTTAGCGTTTA	145	0.00890062		CGGCGACGTTGGGTCAACTTACTTGGTGTCCTCTTCCTCTTTAGCGTTTA	239	229	197	0.0146572	0.0140474	0.0120926	221.667	0.013599	6.10352e-05	222.807
CGGCGACGTTGGGTCAACTAAATGTCTGTCCTCTTCCTCTTTAGCGTTTA	85	0.00521281		CGGCGACGTTGGGTCAACTAAATGTCTGTCCTCTTCCTCTTTAGCGTTTA	67	0.00410993		CGGCGACGTTGGGTCAACTAAATGTTTGTCCTCTTCCTCTTTAGCGTTTA	45	0.00276226		CGGCGACGTTGGGTCAACTTGGGTCGTGTCCTCTTCCTCTTTAGCGTTTA	244	230	191	0.0149638	0.0141087	0.0117243	221.667	0.0135989	6.10352e-05	222.805
CGGCGACGTTGGGTCAACTAAATGTGTGTCCTCTTCCTCTTTAGCGTTTA	156	0.00956703		CGGCGACGTTGGGTCAACTAAATGTGTGTCCTCTTCCTCTTTAGCGTTTA	143	0.00877193		CGGCGACGTTGGGTCAACTAAATTAATGTCCTCTTCCTCTTTAGCGTTTA	78	0.00478792		CGGCGACGTTGGGTCAACTCTCGTGGTGTCCTCTTCCTCTTTAGCGTTTA	224	240	200	0.0137373	0.0147221	0.0122767	221.333	0.0135787	6.10352e-05	222.473
CGGCGACGTTGGGTCAACTAAATGTTTGTCCTCTTCCTCTTTAGCGTTTA	56	0.00343432		CGGCGACGTTGGGTCAACTAAATGTTTGTCCTCTTCCTCTTTAGCGTTTA	46	0.00282174		CGGCGACGTTGGGTCAACTAAATTACTGTCCTCTTCCTCTTTAGCGTTTA	53	0.00325333		CGGCGACGTTGGGTCAACTTAGGGTCTGTCCTCTTCCTCTTTAGCGTTTA	235	232	197	0.0144119	0.0142314	0.0120926	221.333	0.0135786	6.10352e-05	222.472
CGGCGACGTTGGGTCAACTAAATTAATGTCCTCTTCCTCTTTAGCGTTTA	81	0.0049675		CGGCGACGTTGGGTCAACTAAATTAATGTCCTCTTCCTCTTTAGCGTTTA	89	0.00545945		CGGCGACGTTGGGTCAACTAAATTAGTGTCCTCTTCCTCTTTAGCGTTTA	56	0.00343748		CGGCGACGTTGGGTCAACTTGTTTTTTGTCCTCTTCCTCTTTAGCGTTTA	253	210	200	0.0155158	0.0128819	0.0122767	221	0.0135581	6.10352e-05	222.136
CGGCGACGTTGGGTCAACTAAATTACTGTCCTCTTCCTCTTTAGCGTTTA	60	0.00367963		CGGCGACGTTGGGTCAACTAAATTACTGTCCTCTTCCTCTTTAGCGTTTA	69	0.00423261		CGGCGACGTTGGGTCAACTAAATTATTGTCCTCTTCCTCTTTAGCGTTTA	12	0.000736603		CGGCGACGTTGGGTCAACTGGCTACGTGTCCTCTTCCTCTTTAGCGTTTA	225	219	217	0.0137986	0.0134339	0.0133202	220.333	0.0135176	6.10352e-05	221.472
CGGCGACGTTGGGTCAACTAAATTAGTGTCCTCTTCCTCTTTAGCGTTTA	57	0.00349565		CGGCGACGTTGGGTCAACTAAATTAGTGTCCTCTTCCTCTTTAGCGTTTA	67	0.00410993		CGGCGACGTTGGGTCAACTAAATTCATGTCCTCTTCCTCTTTAGCGTTTA	7	0.000429685		CGGCGACGTTGGGTCAACTGGGTGGGTGTCCTCTTCCTCTTTAGCGTTTA	223	236	202	0.0136759	0.0144768	0.0123995	220.333	0.0135174	6.10352e-05	221.469
CGGCGACGTTGGGTCAACTAAATTATTGTCCTCTTCCTCTTTAGCGTTTA	6	0.000367963		CGGCGACGTTGGGTCAACTAAATTATTGTCCTCTTCCTCTTTAGCGTTTA	13	0.000797448		CGGCGACGTTGGGTCAACTAAATTCCTGTCCTCTTCCTCTTTAGCGTTTA	84	0.00515622		CGGCGACGTTGGGTCAACTGGCTCCCTGTCCTCTTCCTCTTTAGCGTTTA	223	238	200	0.0136759	0.0145994	0.0122767	220.333	0.0135174	6.10352e-05	221.469
CGGCGACGTTGGGTCAACTAAATTCATGTCCTCTTCCTCTTTAGCGTTTA	12	0.000735925		CGGCGACGTTGGGTCAACTAAATTCATGTCCTCTTCCTCTTTAGCGTTTA	6	0.000368053		CGGCGACGTTGGGTCAACTAAATTCGTGTCCTCTTCCTCTTTAGCGTTTA	63	0.00386717		CGGCGACGTTGGGTCAACTGTATTGATGTCCTCTTCCTCTTTAGCGTTTA	245	217	199	0.0150251	0.0133113	0.0122153	220.333	0.0135172	6.10352e-05	221.467
CGGCGACGTTGGGTCAACTAAATTCCTGTCCTCTTCCTCTTTAGCGTTTA	63	0.00386361		CGGCGACGTTGGGTCAACTAAATTCCTGTCCTCTTCCTCTTTAGCGTTTA	65	0.00398724		CGGCGACGTTGGGTCAACTAAATTCTTGTCCTCTTCCTCTTTAGCGTTTA	11	0.000675219		CGGCGACGTTGGGTCAACTTCAGTTTTGTCCTCTTCCTCTTTAGCGTTTA	251	216	194	0.0153931	0.0132499	0.0119084	220.333	0.0135171	6.10352e-05	221.465
CGGCGACGTTGGGTCAACTAAATTCGTGTCCTCTTCCTCTTTAGCGTTTA	71	0.00435423		CGGCGACGTTGGGTCAACTAAATTCGTGTCCTCTTCCTCTTTAGCGTTTA	86	0.00527543		CGGCGACGTTGGGTCAACTAAATTGATGTCCTCTTCCTCTTTAGCGTTTA	45	0.00276226		CGGCGACGTTGGGTCAACTTTAGTTTTGTCCTCTTCCTCTTTAGCGTTTA	239	237	185	0.0146572	0.0145381	0.011356	220.333	0.0135171	6.10352e-05	221.464
CGGCGACGTTGGGTCAACTAAATTCTTGTCCTCTTCCTCTTTAGCGTTTA	4	0.000245308		CGGCGACGTTGGGTCAACTAAATTCTTGTCCTCTTCCTCTTTAGCGTTTA	3	0.000184026		CGGCGACGTTGGGTCAACTAAATTGCTGTCCTCTTCCTCTTTAGCGTTTA	67	0.0041127		CGGCGACGTTGGGTCAACTCTCTGTATGTCCTCTTCCTCTTTAGCGTTTA	218	228	214	0.0133693	0.013986	0.0131361	220	0.0134971	6.10352e-05	221.137
CGGCGACGTTGGGTCAACTAAATTGATGTCCTCTTCCTCTTTAGCGTTTA	43	0.00263707		CGGCGACGTTGGGTCAACTAAATTGATGTCCTCTTCCTCTTTAGCGTTTA	50	0.00306711		CGGCGACGTTGGGTCAACTAAATTGGTGTCCTCTTCCTCTTTAGCGTTTA	84	0.00515622		CGGCGACGTTGGGTCAACTGTATTTTTGTCCTCTTCCTCTTTAGCGTTTA	226	249	185	0.0138599	0.0152742	0.011356	220	0.0134967	6.10352e-05	221.13
CGGCGACGTTGGGTCAACTAAATTGCTGTCCTCTTCCTCTTTAGCGTTTA	86	0.00527413		CGGCGACGTTGGGTCAACTAAATTGCTGTCCTCTTCCTCTTTAGCGTTTA	88	0.00539811		CGGCGACGTTGGGTCAACTAAATTGTTGTCCTCTTCCTCTTTAGCGTTTA	5	0.000306918		CGGCGACGTTGGGTCAACTTGATTTGTGTCCTCTTCCTCTTTAGCGTTTA	214	244	201	0.013124	0.0149675	0.0123381	219.667	0.0134765	6.10352e-05	220.799
CGGCGACGTTGGGTCAACTAAATTGGTGTCCTCTTCCTCTTTAGCGTTTA	87	0.00533546		CGGCGACGTTGGGTCAACTAAATTGGTGTCCTCTTCCTCTTTAGCGTTTA	92	0.00564348		CGGCGACGTTGGGTCAACTAAATTTATGTCCTCTTCCTCTTTAGCGTTTA	68	0.00417408		CGGCGACGTTGGGTCAACTGGTTGCGTGTCCTCTTCCTCTTTAGCGTTTA	226	236	197	0.0138599	0.0144768	0.0120926	219.667	0.0134764	6.10352e-05	220.798
CGGCGACGTTGGGTCAACTAAATTGTTGTCCTCTTCCTCTTTAGCGTTTA	16	0.000981234		CGGCGACGTTGGGTCAACTAAATTGTTGTCCTCTTCCTCTTTAGCGTTTA	8	0.000490737		CGGCGACGTTGGGTCAACTAAATTTCTGTCCTCTTCCTCTTTAGCGTTTA	71	0.00435823		CGGCGACGTTGGGTCAACTGGCTCAGTGTCCTCTTCCTCTTTAGCGTTTA	230	239	190	0.0141052	0.0146608	0.0116629	219.667	0.0134763	6.10352e-05	220.796
CGGCGACGTTGGGTCAACTAAATTTATGTCCTCTTCCTCTTTAGCGTTTA	68	0.00417024		CGGCGACGTTGGGTCAACTAAATTTATGTCCTCTTCCTCTTTAGCGTTTA	76	0.004662		CGGCGACGTTGGGTCAACTAAATTTGTGTCCTCTTCCTCTTTAGCGTTTA	99	0.00607698		CGGCGACGTTGGGTCAACTTTATGTGTGTCCTCTTCCTCTTTAGCGTTTA	229	244	186	0.0140439	0.0149675	0.0114173	219.667	0.0134762	6.10352e-05	220.795
CGGCGACGTTGGGTCAACTAAATTTCTGTCCTCTTCCTCTTTAGCGTTTA	78	0.00478352		CGGCGACGTTGGGTCAACTAAATTTCTGTCCTCTTCCTCTTTAGCGTTTA	87	0.00533677		CGGCGACGTTGGGTCAACTAAATTTTTGTCCTCTTCCTCTTTAGCGTTTA	89	0.00546314		CGGCGACGTTGGGTCAACTGGCTCTTTGTCCTCTTCCTCTTTAGCGTTTA	219	217	222	0.0134306	0.0133113	0.0136272	219.333	0.0134563	6.10352e-05	220.469
CGGCGACGTTGGGTCAACTAAATTTGTGTCCTCTTCCTCTTTAGCGTTTA	110	0.00674598		CGGCGACGTTGGGTCAACTAAATTTGTGTCCTCTTCCTCTTTAGCGTTTA	106	0.00650227		CGGCGACGTTGGGTCAACTAACAAAATGTCCTCTTCCTCTTTAGCGTTTA	39	0.00239396		CGGCGACGTTGGGTCAACTTGTGTTATGTCCTCTTCCTCTTTAGCGTTTA	207	239	212	0.0126947	0.0146608	0.0130133	219.333	0.0134563	6.10352e-05	220.468
CGGCGACGTTGGGTCAACTAAATTTTTGTCCTCTTCCTCTTTAGCGTTTA	91	0.00558077		CGGCGACGTTGGGTCAACTAAATTTTTGTCCTCTTCCTCTTTAGCGTTTA	94	0.00576616		CGGCGACGTTGGGTCAACTAACAAACTGTCCTCTTCCTCTTTAGCGTTTA	45	0.00276226		CGGCGACGTTGGGTCAACTGTCGTTATGTCCTCTTCCTCTTTAGCGTTTA	236	236	186	0.0144732	0.0144768	0.0114173	219.333	0.0134558	6.10352e-05	220.459
CGGCGACGTTGGGTCAACTAACAAAATGTCCTCTTCCTCTTTAGCGTTTA	38	0.00233043		CGGCGACGTTGGGTCAACTAACAAAATGTCCTCTTCCTCTTTAGCGTTTA	42	0.00257637		CGGCGACGTTGGGTCAACTAACAAAGTGTCCTCTTCCTCTTTAGCGTTTA	33	0.00202566		CGGCGACGTTGGGTCAACTTGCTGCCTGTCCTCTTCCTCTTTAGCGTTTA	234	239	185	0.0143505	0.0146608	0.011356	219.333	0.0134558	6.10352e-05	220.459
CGGCGACGTTGGGTCAACTAACAAACTGTCCTCTTCCTCTTTAGCGTTTA	56	0.00343432		CGGCGACGTTGGGTCAACTAACAAACTGTCCTCTTCCTCTTTAGCGTTTA	49	0.00300577		CGGCGACGTTGGGTCAACTAACAAATTGTCCTCTTCCTCTTTAGCGTTTA	29	0.00178012		CGGCGACGTTGGGTCAACTGTGTAGGTGTCCTCTTCCTCTTTAGCGTTTA	214	225	218	0.013124	0.013802	0.0133816	219	0.0134359	6.10352e-05	220.133
CGGCGACGTTGGGTCAACTAACAAAGTGTCCTCTTCCTCTTTAGCGTTTA	35	0.00214645		CGGCGACGTTGGGTCAACTAACAAAGTGTCCTCTTCCTCTTTAGCGTTTA	52	0.00318979		CGGCGACGTTGGGTCAACTAACAACCTGTCCTCTTCCTCTTTAGCGTTTA	55	0.0033761		CGGCGACGTTGGGTCAACTAGGTGTGTGTCCTCTTCCTCTTTAGCGTTTA	222	225	210	0.0136146	0.013802	0.0128906	219	0.0134357	6.10352e-05	220.131
CGGCGACGTTGGGTCAACTAACAAATTGTCCTCTTCCTCTTTAGCGTTTA	27	0.00165583		CGGCGACGTTGGGTCAACTAACAAATTGTCCTCTTCCTCTTTAGCGTTTA	38	0.002331		CGGCGACGTTGGGTCAACTAACAACGTGTCCTCTTCCTCTTTAGCGTTTA	35	0.00214843		CGGCGACGTTGGGTCAACTTTCGGTATGTCCTCTTCCTCTTTAGCGTTTA	232	223	202	0.0142279	0.0136793	0.0123995	219	0.0134356	6.10352e-05	220.128
CGGCGACGTTGGGTCAACTAACAACATGTCCTCTTCCTCTTTAGCGTTTA	2	0.000122654		CGGCGACGTTGGGTCAACTAACAACCTGTCCTCTTCCTCTTTAGCGTTTA	61	0.00374187		CGGCGACGTTGGGTCAACTAACAACTTGTCCTCTTCCTCTTTAGCGTTTA	4	0.000245534		CGGCGACGTTGGGTCAACTTGTGTCGTGTCCTCTTCCTCTTTAGCGTTTA	217	239	200	0.013308	0.0146608	0.0122767	218.667	0.0134152	6.10352e-05	219.794
CGGCGACGTTGGGTCAACTAACAACCTGTCCTCTTCCTCTTTAGCGTTTA	64	0.00392494		CGGCGACGTTGGGTCAACTAACAACGTGTCCTCTTCCTCTTTAGCGTTTA	63	0.00386456		CGGCGACGTTGGGTCAACTAACAAGATGTCCTCTTCCTCTTTAGCGTTTA	54	0.00331471		CGGCGACGTTGGGTCAACTGTTTGGTTGTCCTCTTCCTCTTTAGCGTTTA	215	244	197	0.0131853	0.0149675	0.0120926	218.667	0.0134151	6.10352e-05	219.793
CGGCGACGTTGGGTCAACTAACAACGTGTCCTCTTCCTCTTTAGCGTTTA	62	0.00380228		CGGCGACGTTGGGTCAACTAACAACTTGTCCTCTTCCTCTTTAGCGTTTA	5	0.000306711		CGGCGACGTTGGGTCAACTAACAAGCTGTCCTCTTCCTCTTTAGCGTTTA	70	0.00429685		CGGCGACGTTGGGTCAACTTGCGTTATGTCCTCTTCCTCTTTAGCGTTTA	217	247	192	0.013308	0.0151515	0.0117856	218.667	0.013415	6.10352e-05	219.792
CGGCGACGTTGGGTCAACTAACAACTTGTCCTCTTCCTCTTTAGCGTTTA	8	0.000490617		CGGCGACGTTGGGTCAACTAACAAGATGTCCTCTTCCTCTTTAGCGTTTA	59	0.00361919		CGGCGACGTTGGGTCAACTAACAAGGTGTCCTCTTCCTCTTTAGCGTTTA	75	0.00460377		CGGCGACGTTGGGTCAACTTGTGTTGTGTCCTCTTCCTCTTTAGCGTTTA	224	232	199	0.0137373	0.0142314	0.0122153	218.333	0.0133947	6.10352e-05	219.458
CGGCGACGTTGGGTCAACTAACAAGATGTCCTCTTCCTCTTTAGCGTTTA	59	0.0036183		CGGCGACGTTGGGTCAACTAACAAGCTGTCCTCTTCCTCTTTAGCGTTTA	80	0.00490737		CGGCGACGTTGGGTCAACTAACAAGTTGTCCTCTTCCTCTTTAGCGTTTA	12	0.000736603		CGGCGACGTTGGGTCAACTGGGTTCGTGTCCTCTTCCTCTTTAGCGTTTA	234	217	202	0.0143505	0.0133113	0.0123995	217.667	0.0133538	6.10352e-05	218.788
CGGCGACGTTGGGTCAACTAACAAGCTGTCCTCTTCCTCTTTAGCGTTTA	67	0.00410892		CGGCGACGTTGGGTCAACTAACAAGGTGTCCTCTTCCTCTTTAGCGTTTA	63	0.00386456		CGGCGACGTTGGGTCAACTAACAATATGTCCTCTTCCTCTTTAGCGTTTA	57	0.00349886		CGGCGACGTTGGGTCAACTTCCTGGGTGTCCTCTTCCTCTTTAGCGTTTA	217	244	192	0.013308	0.0149675	0.0117856	217.667	0.0133537	6.10352e-05	218.787
CGGCGACGTTGGGTCAACTAACAAGGTGTCCTCTTCCTCTTTAGCGTTTA	95	0.00582608		CGGCGACGTTGGGTCAACTAACAAGTTGTCCTCTTCCTCTTTAGCGTTTA	16	0.000981475		CGGCGACGTTGGGTCAACTAACAATCTGTCCTCTTCCTCTTTAGCGTTTA	41	0.00251673		CGGCGACGTTGGGTCAACTATCCTGGTGTCCTCTTCCTCTTTAGCGTTTA	223	243	186	0.0136759	0.0149061	0.0114173	217.333	0.0133331	6.10352e-05	218.45
CGGCGACGTTGGGTCAACTAACAAGTTGTCCTCTTCCTCTTTAGCGTTTA	16	0.000981234		CGGCGACGTTGGGTCAACTAACAATATGTCCTCTTCCTCTTTAGCGTTTA	52	0.00318979		CGGCGACGTTGGGTCAACTAACAATGTGTCCTCTTCCTCTTTAGCGTTTA	68	0.00417408		CGGCGACGTTGGGTCAACTGACTGTATGTCCTCTTCCTCTTTAGCGTTTA	195	241	214	0.0119588	0.0147835	0.0131361	216.667	0.0132928	6.10352e-05	217.789
CGGCGACGTTGGGTCAACTAACAATATGTCCTCTTCCTCTTTAGCGTTTA	60	0.00367963		CGGCGACGTTGGGTCAACTAACAATCTGTCCTCTTCCTCTTTAGCGTTTA	68	0.00417127		CGGCGACGTTGGGTCAACTAACAATTTGTCCTCTTCCTCTTTAGCGTTTA	61	0.0037444		CGGCGACGTTGGGTCAACTTTTGCTGTGTCCTCTTCCTCTTTAGCGTTTA	231	227	192	0.0141666	0.0139247	0.0117856	216.667	0.0132923	6.10352e-05	217.781
CGGCGACGTTGGGTCAACTAACAATCTGTCCTCTTCCTCTTTAGCGTTTA	51	0.00312768		CGGCGACGTTGGGTCAACTAACAATGTGTCCTCTTCCTCTTTAGCGTTTA	93	0.00570482		CGGCGACGTTGGGTCAACTAACACAATGTCCTCTTCCTCTTTAGCGTTTA	15	0.000920754		CGGCGACGTTGGGTCAACTATTGCTGTGTCCTCTTCCTCTTTAGCGTTTA	246	216	188	0.0150865	0.0132499	0.0115401	216.667	0.0132922	6.10352e-05	217.779
CGGCGACGTTGGGTCAACTAACAATGTGTCCTCTTCCTCTTTAGCGTTTA	92	0.00564209		CGGCGACGTTGGGTCAACTAACAATTTGTCCTCTTCCTCTTTAGCGTTTA	72	0.00441664		CGGCGACGTTGGGTCAACTAACACACTGTCCTCTTCCTCTTTAGCGTTTA	2	0.000122767		CGGCGACGTTGGGTCAACTAGCGTAGTGTCCTCTTCCTCTTTAGCGTTTA	217	233	199	0.013308	0.0142927	0.0122153	216.333	0.013272	6.10352e-05	217.449
CGGCGACGTTGGGTCAACTAACAATTTGTCCTCTTCCTCTTTAGCGTTTA	74	0.00453821		CGGCGACGTTGGGTCAACTAACACAATGTCCTCTTCCTCTTTAGCGTTTA	10	0.000613422		CGGCGACGTTGGGTCAACTAACACAGTGTCCTCTTCCTCTTTAGCGTTTA	2	0.000122767		CGGCGACGTTGGGTCAACTTACGTTTTGTCCTCTTCCTCTTTAGCGTTTA	208	249	192	0.012756	0.0152742	0.0117856	216.333	0.013272	6.10352e-05	217.448
CGGCGACGTTGGGTCAACTAACACAATGTCCTCTTCCTCTTTAGCGTTTA	9	0.000551944		CGGCGACGTTGGGTCAACTAACACACTGTCCTCTTCCTCTTTAGCGTTTA	5	0.000306711		CGGCGACGTTGGGTCAACTAACACCATGTCCTCTTCCTCTTTAGCGTTTA	1	6.13836e-05		CGGCGACGTTGGGTCAACTGCCCTTGTGTCCTCTTCCTCTTTAGCGTTTA	213	230	205	0.0130627	0.0141087	0.0125836	216	0.0132517	6.10352e-05	217.115
CGGCGACGTTGGGTCAACTAACACACTGTCCTCTTCCTCTTTAGCGTTTA	3	0.000183981		CGGCGACGTTGGGTCAACTAACACAGTGTCCTCTTCCTCTTTAGCGTTTA	12	0.000736106		CGGCGACGTTGGGTCAACTAACACCCTGTCCTCTTCCTCTTTAGCGTTTA	58	0.00356025		CGGCGACGTTGGGTCAACTTTATTTATGTCCTCTTCCTCTTTAGCGTTTA	212	237	199	0.0130013	0.0145381	0.0122153	216	0.0132516	6.10352e-05	217.114
CGGCGACGTTGGGTCAACTAACACAGTGTCCTCTTCCTCTTTAGCGTTTA	7	0.00042929		CGGCGACGTTGGGTCAACTAACACCATGTCCTCTTCCTCTTTAGCGTTTA	2	0.000122684		CGGCGACGTTGGGTCAACTAACACCGTGTCCTCTTCCTCTTTAGCGTTTA	90	0.00552452		CGGCGACGTTGGGTCAACTGGTCTGATGTCCTCTTCCTCTTTAGCGTTTA	229	223	196	0.0140439	0.0136793	0.0120312	216	0.0132515	6.10352e-05	217.112
CGGCGACGTTGGGTCAACTAACACCATGTCCTCTTCCTCTTTAGCGTTTA	1	6.13271e-05		CGGCGACGTTGGGTCAACTAACACCCTGTCCTCTTCCTCTTTAGCGTTTA	59	0.00361919		CGGCGACGTTGGGTCAACTAACACCTTGTCCTCTTCCTCTTTAGCGTTTA	13	0.000797987		CGGCGACGTTGGGTCAACTGGCGTTATGTCCTCTTCCTCTTTAGCGTTTA	227	232	189	0.0139213	0.0142314	0.0116015	216	0.0132514	6.10352e-05	217.111
CGGCGACGTTGGGTCAACTAACACCCTGTCCTCTTCCTCTTTAGCGTTTA	74	0.00453821		CGGCGACGTTGGGTCAACTAACACCGTGTCCTCTTCCTCTTTAGCGTTTA	103	0.00631824		CGGCGACGTTGGGTCAACTAACACGATGTCCTCTTCCTCTTTAGCGTTTA	2	0.000122767		CGGCGACGTTGGGTCAACTTTGTTAGTGTCCTCTTCCTCTTTAGCGTTTA	227	232	189	0.0139213	0.0142314	0.0116015	216	0.0132514	6.10352e-05	217.111
CGGCGACGTTGGGTCAACTAACACCGTGTCCTCTTCCTCTTTAGCGTTTA	111	0.00680731		CGGCGACGTTGGGTCAACTAACACCTTGTCCTCTTCCTCTTTAGCGTTTA	12	0.000736106		CGGCGACGTTGGGTCAACTAACACGCTGTCCTCTTCCTCTTTAGCGTTTA	37	0.00227119		CGGCGACGTTGGGTCAACTACCTGGGTGTCCTCTTCCTCTTTAGCGTTTA	230	245	173	0.0141052	0.0150288	0.0106194	216	0.0132511	6.10352e-05	217.107
CGGCGACGTTGGGTCAACTAACACCTTGTCCTCTTCCTCTTTAGCGTTTA	18	0.00110389		CGGCGACGTTGGGTCAACTAACACGATGTCCTCTTCCTCTTTAGCGTTTA	5	0.000306711		CGGCGACGTTGGGTCAACTAACACGGTGTCCTCTTCCTCTTTAGCGTTTA	8	0.000491069		CGGCGACGTTGGGTCAACTAGGTTTGTGTCCTCTTCCTCTTTAGCGTTTA	214	225	208	0.013124	0.013802	0.0127678	215.667	0.0132313	6.10352e-05	216.781
CGGCGACGTTGGGTCAACTAACACGATGTCCTCTTCCTCTTTAGCGTTTA	6	0.000367963		CGGCGACGTTGGGTCAACTAACACGCTGTCCTCTTCCTCTTTAGCGTTTA	52	0.00318979		CGGCGACGTTGGGTCAACTAACACGTTGTCCTCTTCCTCTTTAGCGTTTA	13	0.000797987		CGGCGACGTTGGGTCAACTGATTGTGTGTCCTCTTCCTCTTTAGCGTTTA	214	240	193	0.013124	0.0147221	0.011847	215.667	0.0132311	6.10352e-05	216.778
CGGCGACGTTGGGTCAACTAACACGCTGTCCTCTTCCTCTTTAGCGTTTA	53	0.00325034		CGGCGACGTTGGGTCAACTAACACGGTGTCCTCTTCCTCTTTAGCGTTTA	10	0.000613422		CGGCGACGTTGGGTCAACTAACACTATGTCCTCTTCCTCTTTAGCGTTTA	22	0.00135044		CGGCGACGTTGGGTCAACTGCTTTTGTGTCCTCTTCCTCTTTAGCGTTTA	247	230	170	0.0151478	0.0141087	0.0104352	215.667	0.0132306	6.10352e-05	216.77
CGGCGACGTTGGGTCAACTAACACGGTGTCCTCTTCCTCTTTAGCGTTTA	7	0.00042929		CGGCGACGTTGGGTCAACTAACACGTTGTCCTCTTCCTCTTTAGCGTTTA	20	0.00122684		CGGCGACGTTGGGTCAACTAACACTCTGTCCTCTTCCTCTTTAGCGTTTA	30	0.00184151		CGGCGACGTTGGGTCAACTCTCGGTATGTCCTCTTCCTCTTTAGCGTTTA	219	214	213	0.0134306	0.0131272	0.0130747	215.333	0.0132109	6.10352e-05	216.447
CGGCGACGTTGGGTCAACTAACACGTTGTCCTCTTCCTCTTTAGCGTTTA	24	0.00147185		CGGCGACGTTGGGTCAACTAACACTATGTCCTCTTCCTCTTTAGCGTTTA	32	0.00196295		CGGCGACGTTGGGTCAACTAACACTGTGTCCTCTTCCTCTTTAGCGTTTA	18	0.0011049		CGGCGACGTTGGGTCAACTGTTCTTATGTCCTCTTCCTCTTTAGCGTTTA	215	223	208	0.0131853	0.0136793	0.0127678	215.333	0.0132108	6.10352e-05	216.446
CGGCGACGTTGGGTCAACTAACACTATGTCCTCTTCCTCTTTAGCGTTTA	48	0.0029437		CGGCGACGTTGGGTCAACTAACACTCTGTCCTCTTCCTCTTTAGCGTTTA	34	0.00208563		CGGCGACGTTGGGTCAACTAACACTTTGTCCTCTTCCTCTTTAGCGTTTA	9	0.000552452		CGGCGACGTTGGGTCAACTTTATGTCTGTCCTCTTCCTCTTTAGCGTTTA	212	228	206	0.0130013	0.013986	0.012645	215.333	0.0132108	6.10352e-05	216.446
CGGCGACGTTGGGTCAACTAACACTCTGTCCTCTTCCTCTTTAGCGTTTA	29	0.00177849		CGGCGACGTTGGGTCAACTAACACTGTGTCCTCTTCCTCTTTAGCGTTTA	21	0.00128819		CGGCGACGTTGGGTCAACTAACAGAATGTCCTCTTCCTCTTTAGCGTTTA	36	0.00220981		CGGCGACGTTGGGTCAACTATCGGGATGTCCTCTTCCTCTTTAGCGTTTA	221	220	205	0.0135533	0.0134953	0.0125836	215.333	0.0132107	6.10352e-05	216.445
CGGCGACGTTGGGTCAACTAACACTGTGTCCTCTTCCTCTTTAGCGTTTA	31	0.00190114		CGGCGACGTTGGGTCAACTAACACTTTGTCCTCTTCCTCTTTAGCGTTTA	17	0.00104282		CGGCGACGTTGGGTCAACTAACAGACTGTCCTCTTCCTCTTTAGCGTTTA	42	0.00257811		CGGCGACGTTGGGTCAACTGGCTCGGTGTCCTCTTCCTCTTTAGCGTTTA	233	210	203	0.0142892	0.0128819	0.0124609	215.333	0.0132106	6.10352e-05	216.443
CGGCGACGTTGGGTCAACTAACACTTTGTCCTCTTCCTCTTTAGCGTTTA	7	0.00042929		CGGCGACGTTGGGTCAACTAACAGAATGTCCTCTTCCTCTTTAGCGTTTA	56	0.00343516		CGGCGACGTTGGGTCAACTAACAGAGTGTCCTCTTCCTCTTTAGCGTTTA	58	0.00356025		CGGCGACGTTGGGTCAACTGCTGGTTTGTCCTCTTCCTCTTTAGCGTTTA	232	222	192	0.0142279	0.013618	0.0117856	215.333	0.0132105	6.10352e-05	216.441
CGGCGACGTTGGGTCAACTAACAGAATGTCCTCTTCCTCTTTAGCGTTTA	50	0.00306636		CGGCGACGTTGGGTCAACTAACAGACTGTCCTCTTCCTCTTTAGCGTTTA	40	0.00245369		CGGCGACGTTGGGTCAACTAACAGATTGTCCTCTTCCTCTTTAGCGTTTA	40	0.00245534		CGGCGACGTTGGGTCAACTTGCTTAATGTCCTCTTCCTCTTTAGCGTTTA	231	237	178	0.0141666	0.0145381	0.0109263	215.333	0.0132103	6.10352e-05	216.438
CGGCGACGTTGGGTCAACTAACAGACTGTCCTCTTCCTCTTTAGCGTTTA	47	0.00288237		CGGCGACGTTGGGTCAACTAACAGAGTGTCCTCTTCCTCTTTAGCGTTTA	92	0.00564348		CGGCGACGTTGGGTCAACTAACAGCATGTCCTCTTCCTCTTTAGCGTTTA	7	0.000429685		CGGCGACGTTGGGTCAACTTACTCTGTGTCCTCTTCCTCTTTAGCGTTTA	204	237	204	0.0125107	0.0145381	0.0125223	215	0.0131904	6.10352e-05	216.111
CGGCGACGTTGGGTCAACTAACAGAGTGTCCTCTTCCTCTTTAGCGTTTA	88	0.00539679		CGGCGACGTTGGGTCAACTAACAGATTGTCCTCTTCCTCTTTAGCGTTTA	41	0.00251503		CGGCGACGTTGGGTCAACTAACAGCCTGTCCTCTTCCTCTTTAGCGTTTA	93	0.00570867		CGGCGACGTTGGGTCAACTTTCGTTCTGTCCTCTTCCTCTTTAGCGTTTA	240	220	185	0.0147185	0.0134953	0.011356	215	0.0131899	6.10352e-05	216.104
CGGCGACGTTGGGTCAACTAACAGATTGTCCTCTTCCTCTTTAGCGTTTA	75	0.00459953		CGGCGACGTTGGGTCAACTAACAGCATGTCCTCTTCCTCTTTAGCGTTTA	3	0.000184026		CGGCGACGTTGGGTCAACTAACAGCGTGTCCTCTTCCTCTTTAGCGTTTA	60	0.00368302		CGGCGACGTTGGGTCAACTATCTGCGTGTCCTCTTCCTCTTTAGCGTTTA	212	234	198	0.0130013	0.0143541	0.012154	214.667	0.0131698	6.10352e-05	215.774
CGGCGACGTTGGGTCAACTAACAGCATGTCCTCTTCCTCTTTAGCGTTTA	4	0.000245308		CGGCGACGTTGGGTCAACTAACAGCCTGTCCTCTTCCTCTTTAGCGTTTA	98	0.00601153		CGGCGACGTTGGGTCAACTAACAGCTTGTCCTCTTCCTCTTTAGCGTTTA	9	0.000552452		CGGCGACGTTGGGTCAACTTTCGGTGTGTCCTCTTCCTCTTTAGCGTTTA	201	255	188	0.0123268	0.0156423	0.0115401	214.667	0.0131697	6.10352e-05	215.772
CGGCGACGTTGGGTCAACTAACAGCCTGTCCTCTTCCTCTTTAGCGTTTA	111	0.00680731		CGGCGACGTTGGGTCAACTAACAGCGTGTCCTCTTCCTCTTTAGCGTTTA	83	0.0050914		CGGCGACGTTGGGTCAACTAACAGGATGTCCTCTTCCTCTTTAGCGTTTA	117	0.00718188		CGGCGACGTTGGGTCAACTGTATTGCTGTCCTCTTCCTCTTTAGCGTTTA	236	208	200	0.0144732	0.0127592	0.0122767	214.667	0.0131697	6.10352e-05	215.772
CGGCGACGTTGGGTCAACTAACAGCGTGTCCTCTTCCTCTTTAGCGTTTA	84	0.00515148		CGGCGACGTTGGGTCAACTAACAGCTTGTCCTCTTCCTCTTTAGCGTTTA	9	0.000552079		CGGCGACGTTGGGTCAACTAACAGGCTGTCCTCTTCCTCTTTAGCGTTTA	70	0.00429685		CGGCGACGTTGGGTCAACTGTCTGGATGTCCTCTTCCTCTTTAGCGTTTA	242	216	186	0.0148412	0.0132499	0.0114173	214.667	0.0131695	6.10352e-05	215.769
CGGCGACGTTGGGTCAACTAACAGCTTGTCCTCTTCCTCTTTAGCGTTTA	7	0.00042929		CGGCGACGTTGGGTCAACTAACAGGATGTCCTCTTCCTCTTTAGCGTTTA	125	0.00766777		CGGCGACGTTGGGTCAACTAACAGGGTGTCCTCTTCCTCTTTAGCGTTTA	114	0.00699773		CGGCGACGTTGGGTCAACTTTTTGTCTGTCCTCTTCCTCTTTAGCGTTTA	234	233	177	0.0143505	0.0142927	0.0108649	214.667	0.0131694	6.10352e-05	215.767
CGGCGACGTTGGGTCAACTAACAGGATGTCCTCTTCCTCTTTAGCGTTTA	131	0.00803385		CGGCGACGTTGGGTCAACTAACAGGCTGTCCTCTTCCTCTTTAGCGTTTA	84	0.00515274		CGGCGACGTTGGGTCAACTAACAGGTTGTCCTCTTCCTCTTTAGCGTTTA	11	0.000675219		CGGCGACGTTGGGTCAACTTCCGTTTTGTCCTCTTCCTCTTTAGCGTTTA	220	235	188	0.013492	0.0144154	0.0115401	214.333	0.0131492	6.10352e-05	215.436
CGGCGACGTTGGGTCAACTAACAGGCTGTCCTCTTCCTCTTTAGCGTTTA	85	0.00521281		CGGCGACGTTGGGTCAACTAACAGGGTGTCCTCTTCCTCTTTAGCGTTTA	112	0.00687032		CGGCGACGTTGGGTCAACTAACAGTATGTCCTCTTCCTCTTTAGCGTTTA	116	0.0071205		CGGCGACGTTGGGTCAACTTTCGGGATGTCCTCTTCCTCTTTAGCGTTTA	217	216	209	0.013308	0.0132499	0.0128292	214	0.013129	6.10352e-05	215.106
CGGCGACGTTGGGTCAACTAACAGGGTGTCCTCTTCCTCTTTAGCGTTTA	122	0.00748191		CGGCGACGTTGGGTCAACTAACAGGTTGTCCTCTTCCTCTTTAGCGTTTA	11	0.000674764		CGGCGACGTTGGGTCAACTAACAGTCTGTCCTCTTCCTCTTTAGCGTTTA	136	0.00834817		CGGCGACGTTGGGTCAACTTGGTATGTGTCCTCTTCCTCTTTAGCGTTTA	224	207	211	0.0137373	0.0126978	0.0129519	214	0.013129	6.10352e-05	215.106
CGGCGACGTTGGGTCAACTAACAGGTTGTCCTCTTCCTCTTTAGCGTTTA	14	0.00085858		CGGCGACGTTGGGTCAACTAACAGTATGTCCTCTTCCTCTTTAGCGTTTA	105	0.00644093		CGGCGACGTTGGGTCAACTAACAGTGTGTCCTCTTCCTCTTTAGCGTTTA	129	0.00791848		CGGCGACGTTGGGTCAACTTTCTGTATGTCCTCTTCCTCTTTAGCGTTTA	221	225	196	0.0135533	0.013802	0.0120312	214	0.0131288	6.10352e-05	215.103
CGGCGACGTTGGGTCAACTAACAGTATGTCCTCTTCCTCTTTAGCGTTTA	107	0.006562		CGGCGACGTTGGGTCAACTAACAGTCTGTCCTCTTCCTCTTTAGCGTTTA	163	0.00999877		CGGCGACGTTGGGTCAACTAACAGTTTGTCCTCTTCCTCTTTAGCGTTTA	60	0.00368302		CGGCGACGTTGGGTCAACTTCCGTTATGTCCTCTTCCTCTTTAGCGTTTA	203	226	211	0.0124494	0.0138633	0.0129519	213.333	0.0130882	6.10352e-05	214.437
CGGCGACGTTGGGTCAACTAACAGTCTGTCCTCTTCCTCTTTAGCGTTTA	150	0.00919907		CGGCGACGTTGGGTCAACTAACAGTGTGTCCTCTTCCTCTTTAGCGTTTA	125	0.00766777		CGGCGACGTTGGGTCAACTAACATAATGTCCTCTTCCTCTTTAGCGTTTA	2	0.000122767		CGGCGACGTTGGGTCAACTGTGTGTTTGTCCTCTTCCTCTTTAGCGTTTA	208	224	208	0.012756	0.0137406	0.0127678	213.333	0.0130882	6.10352e-05	214.436
CGGCGACGTTGGGTCAACTAACAGTGTGTCCTCTTCCTCTTTAGCGTTTA	152	0.00932172		CGGCGACGTTGGGTCAACTAACAGTTTGTCCTCTTCCTCTTTAGCGTTTA	74	0.00453932		CGGCGACGTTGGGTCAACTAACATACTGTCCTCTTCCTCTTTAGCGTTTA	9	0.000552452		CGGCGACGTTGGGTCAACTGAATTTGTGTCCTCTTCCTCTTTAGCGTTTA	211	235	194	0.01294	0.0144154	0.0119084	213.333	0.0130879	6.10352e-05	214.433
CGGCGACGTTGGGTCAACTAACAGTTTGTCCTCTTCCTCTTTAGCGTTTA	67	0.00410892		CGGCGACGTTGGGTCAACTAACATAATGTCCTCTTCCTCTTTAGCGTTTA	2	0.000122684		CGGCGACGTTGGGTCAACTAACATAGTGTCCTCTTCCTCTTTAGCGTTTA	1	6.13836e-05		CGGCGACGTTGGGTCAACTGGTTTCGTGTCCTCTTCCTCTTTAGCGTTTA	223	236	181	0.0136759	0.0144768	0.0111104	213.333	0.0130877	6.10352e-05	214.429
CGGCGACGTTGGGTCAACTAACATACTGTCCTCTTCCTCTTTAGCGTTTA	2	0.000122654		CGGCGACGTTGGGTCAACTAACATACTGTCCTCTTCCTCTTTAGCGTTTA	3	0.000184026		CGGCGACGTTGGGTCAACTAACATATTGTCCTCTTCCTCTTTAGCGTTTA	1	6.13836e-05		CGGCGACGTTGGGTCAACTGGTTCAGTGTCCTCTTCCTCTTTAGCGTTTA	229	233	178	0.0140439	0.0142927	0.0109263	213.333	0.0130876	6.10352e-05	214.428
CGGCGACGTTGGGTCAACTAACATAGTGTCCTCTTCCTCTTTAGCGTTTA	5	0.000306636		CGGCGACGTTGGGTCAACTAACATAGTGTCCTCTTCCTCTTTAGCGTTTA	3	0.000184026		CGGCGACGTTGGGTCAACTAACATCATGTCCTCTTCCTCTTTAGCGTTTA	9	0.000552452		CGGCGACGTTGGGTCAACTTGAGTTCTGTCCTCTTCCTCTTTAGCGTTTA	210	253	176	0.0128787	0.0155196	0.0108035	213	0.0130673	6.10352e-05	214.094
CGGCGACGTTGGGTCAACTAACATCATGTCCTCTTCCTCTTTAGCGTTTA	9	0.000551944		CGGCGACGTTGGGTCAACTAACATATTGTCCTCTTCCTCTTTAGCGTTTA	1	6.13422e-05		CGGCGACGTTGGGTCAACTAACATCCTGTCCTCTTCCTCTTTAGCGTTTA	35	0.00214843		CGGCGACGTTGGGTCAACTGATTTTGTGTCCTCTTCCTCTTTAGCGTTTA	201	217	219	0.0123268	0.0133113	0.013443	212.333	0.013027	6.10352e-05	213.434
CGGCGACGTTGGGTCAACTAACATCCTGTCCTCTTCCTCTTTAGCGTTTA	29	0.00177849		CGGCGACGTTGGGTCAACTAACATCATGTCCTCTTCCTCTTTAGCGTTTA	7	0.000429395		CGGCGACGTTGGGTCAACTAACATCGTGTCCTCTTCCTCTTTAGCGTTTA	5	0.000306918		CGGCGACGTTGGGTCAACTGTCGGTTTGTCCTCTTCCTCTTTAGCGTTTA	216	238	183	0.0132467	0.0145994	0.0112332	212.333	0.0130264	6.10352e-05	213.425
CGGCGACGTTGGGTCAACTAACATCGTGTCCTCTTCCTCTTTAGCGTTTA	4	0.000245308		CGGCGACGTTGGGTCAACTAACATCCTGTCCTCTTCCTCTTTAGCGTTTA	31	0.00190161		CGGCGACGTTGGGTCAACTAACATCTTGTCCTCTTCCTCTTTAGCGTTTA	2	0.000122767		CGGCGACGTTGGGTCAACTGTATGCGTGTCCTCTTCCTCTTTAGCGTTTA	218	248	171	0.0133693	0.0152129	0.0104966	212.333	0.0130263	6.10352e-05	213.422
CGGCGACGTTGGGTCAACTAACATCTTGTCCTCTTCCTCTTTAGCGTTTA	2	0.000122654		CGGCGACGTTGGGTCAACTAACATCGTGTCCTCTTCCTCTTTAGCGTTTA	5	0.000306711		CGGCGACGTTGGGTCAACTAACATGATGTCCTCTTCCTCTTTAGCGTTTA	2	0.000122767		CGGCGACGTTGGGTCAACTGTCGGTATGTCCTCTTCCTCTTTAGCGTTTA	232	234	171	0.0142279	0.0143541	0.0104966	212.333	0.0130262	6.10352e-05	213.421
CGGCGACGTTGGGTCAACTAACATGATGTCCTCTTCCTCTTTAGCGTTTA	1	6.13271e-05		CGGCGACGTTGGGTCAACTAACATCTTGTCCTCTTCCTCTTTAGCGTTTA	4	0.000245369		CGGCGACGTTGGGTCAACTAACATGCTGTCCTCTTCCTCTTTAGCGTTTA	5	0.000306918		CGGCGACGTTGGGTCAACTCGCTTTGTGTCCTCTTCCTCTTTAGCGTTTA	226	206	204	0.0138599	0.0126365	0.0125223	212	0.0130062	6.10352e-05	213.094
CGGCGACGTTGGGTCAACTAACATGCTGTCCTCTTCCTCTTTAGCGTTTA	3	0.000183981		CGGCGACGTTGGGTCAACTAACATGATGTCCTCTTCCTCTTTAGCGTTTA	4	0.000245369		CGGCGACGTTGGGTCAACTAACATGGTGTCCTCTTCCTCTTTAGCGTTTA	2	0.000122767		CGGCGACGTTGGGTCAACTGTCGATATGTCCTCTTCCTCTTTAGCGTTTA	216	220	200	0.0132467	0.0134953	0.0122767	212	0.0130062	6.10352e-05	213.094
CGGCGACGTTGGGTCAACTAACATGGTGTCCTCTTCCTCTTTAGCGTTTA	2	0.000122654		CGGCGACGTTGGGTCAACTAACATGCTGTCCTCTTCCTCTTTAGCGTTTA	6	0.000368053		CGGCGACGTTGGGTCAACTAACATGTTGTCCTCTTCCTCTTTAGCGTTTA	12	0.000736603		CGGCGACGTTGGGTCAACTTCGGTTTTGTCCTCTTCCTCTTTAGCGTTTA	203	241	192	0.0124494	0.0147835	0.0117856	212	0.0130062	6.10352e-05	213.093
CGGCGACGTTGGGTCAACTAACATGTTGTCCTCTTCCTCTTTAGCGTTTA	16	0.000981234		CGGCGACGTTGGGTCAACTAACATGGTGTCCTCTTCCTCTTTAGCGTTTA	4	0.000245369		CGGCGACGTTGGGTCAACTAACATTATGTCCTCTTCCTCTTTAGCGTTTA	3	0.000184151		CGGCGACGTTGGGTCAACTGCTTGTTTGTCCTCTTCCTCTTTAGCGTTTA	203	242	191	0.0124494	0.0148448	0.0117243	212	0.0130062	6.10352e-05	213.093
CGGCGACGTTGGGTCAACTAACATTATGTCCTCTTCCTCTTTAGCGTTTA	1	6.13271e-05		CGGCGACGTTGGGTCAACTAACATGTTGTCCTCTTCCTCTTTAGCGTTTA	13	0.000797448		CGGCGACGTTGGGTCAACTAACATTCTGTCCTCTTCCTCTTTAGCGTTTA	10	0.000613836		CGGCGACGTTGGGTCAACTGGCTTTCTGTCCTCTTCCTCTTTAGCGTTTA	238	197	201	0.0145959	0.0120844	0.0123381	212	0.0130061	6.10352e-05	213.092
CGGCGACGTTGGGTCAACTAACATTCTGTCCTCTTCCTCTTTAGCGTTTA	15	0.000919907		CGGCGACGTTGGGTCAACTAACATTATGTCCTCTTCCTCTTTAGCGTTTA	7	0.000429395		CGGCGACGTTGGGTCAACTAACATTGTGTCCTCTTCCTCTTTAGCGTTTA	3	0.000184151		CGGCGACGTTGGGTCAACTGTCTTTATGTCCTCTTCCTCTTTAGCGTTTA	234	223	179	0.0143505	0.0136793	0.0109877	212	0.0130058	6.10352e-05	213.088
CGGCGACGTTGGGTCAACTAACATTGTGTCCTCTTCCTCTTTAGCGTTTA	5	0.000306636		CGGCGACGTTGGGTCAACTAACATTCTGTCCTCTTCCTCTTTAGCGTTTA	12	0.000736106		CGGCGACGTTGGGTCAACTAACATTTTGTCCTCTTCCTCTTTAGCGTTTA	5	0.000306918		CGGCGACGTTGGGTCAACTTGATTGGTGTCCTCTTCCTCTTTAGCGTTTA	221	207	207	0.0135533	0.0126978	0.0127064	211.667	0.0129858	6.10352e-05	212.76
CGGCGACGTTGGGTCAACTAACATTTTGTCCTCTTCCTCTTTAGCGTTTA	5	0.000306636		CGGCGACGTTGGGTCAACTAACATTGTGTCCTCTTCCTCTTTAGCGTTTA	10	0.000613422		CGGCGACGTTGGGTCAACTAACCAAATGTCCTCTTCCTCTTTAGCGTTTA	67	0.0041127		CGGCGACGTTGGGTCAACTGGATTAGTGTCCTCTTCCTCTTTAGCGTTTA	226	210	199	0.0138599	0.0128819	0.0122153	211.667	0.0129857	6.10352e-05	212.758
CGGCGACGTTGGGTCAACTAACCAAATGTCCTCTTCCTCTTTAGCGTTTA	55	0.00337299		CGGCGACGTTGGGTCAACTAACATTTTGTCCTCTTCCTCTTTAGCGTTTA	6	0.000368053		CGGCGACGTTGGGTCAACTAACCAACTGTCCTCTTCCTCTTTAGCGTTTA	55	0.0033761		CGGCGACGTTGGGTCAACTTGCTGTTTGTCCTCTTCCTCTTTAGCGTTTA	196	233	205	0.0120201	0.0142927	0.0125836	211.333	0.0129655	6.10352e-05	212.427
CGGCGACGTTGGGTCAACTAACCAACTGTCCTCTTCCTCTTTAGCGTTTA	52	0.00318901		CGGCGACGTTGGGTCAACTAACCAAATGTCCTCTTCCTCTTTAGCGTTTA	69	0.00423261		CGGCGACGTTGGGTCAACTAACCAAGTGTCCTCTTCCTCTTTAGCGTTTA	35	0.00214843		CGGCGACGTTGGGTCAACTGGTATGGTGTCCTCTTCCTCTTTAGCGTTTA	208	233	193	0.012756	0.0142927	0.011847	211.333	0.0129653	6.10352e-05	212.423
CGGCGACGTTGGGTCAACTAACCAAGTGTCCTCTTCCTCTTTAGCGTTTA	40	0.00245308		CGGCGACGTTGGGTCAACTAACCAACTGTCCTCTTCCTCTTTAGCGTTTA	52	0.00318979		CGGCGACGTTGGGTCAACTAACCAATTGTCCTCTTCCTCTTTAGCGTTTA	18	0.0011049		CGGCGACGTTGGGTCAACTTTATCTGTGTCCTCTTCCTCTTTAGCGTTTA	239	233	162	0.0146572	0.0142927	0.00994414	211.333	0.0129647	6.10352e-05	212.413
CGGCGACGTTGGGTCAACTAACCAATTGTCCTCTTCCTCTTTAGCGTTTA	33	0.00202379		CGGCGACGTTGGGTCAACTAACCAAGTGTCCTCTTCCTCTTTAGCGTTTA	42	0.00257637		CGGCGACGTTGGGTCAACTAACCACATGTCCTCTTCCTCTTTAGCGTTTA	2	0.000122767		CGGCGACGTTGGGTCAACTTGCTAGATGTCCTCTTCCTCTTTAGCGTTTA	215	215	203	0.0131853	0.0131886	0.0124609	211	0.0129449	6.10352e-05	212.09
CGGCGACGTTGGGTCAACTAACCACATGTCCTCTTCCTCTTTAGCGTTTA	4	0.000245308		CGGCGACGTTGGGTCAACTAACCAATTGTCCTCTTCCTCTTTAGCGTTTA	25	0.00153355		CGGCGACGTTGGGTCAACTAACCACCTGTCCTCTTCCTCTTTAGCGTTTA	17	0.00104352		CGGCGACGTTGGGTCAACTTGAGTTATGTCCTCTTCCTCTTTAGCGTTTA	238	210	185	0.0145959	0.0128819	0.011356	211	0.0129446	6.10352e-05	212.084
CGGCGACGTTGGGTCAACTAACCACCTGTCCTCTTCCTCTTTAGCGTTTA	33	0.00202379		CGGCGACGTTGGGTCAACTAACCACATGTCCTCTTCCTCTTTAGCGTTTA	3	0.000184026		CGGCGACGTTGGGTCAACTAACCACGTGTCCTCTTCCTCTTTAGCGTTTA	21	0.00128906		CGGCGACGTTGGGTCAACTCTTTGCGTGTCCTCTTCCTCTTTAGCGTTTA	205	234	193	0.0125721	0.0143541	0.011847	210.667	0.0129244	6.10352e-05	211.753
CGGCGACGTTGGGTCAACTAACCACGTGTCCTCTTCCTCTTTAGCGTTTA	28	0.00171716		CGGCGACGTTGGGTCAACTAACCACCTGTCCTCTTCCTCTTTAGCGTTTA	30	0.00184026		CGGCGACGTTGGGTCAACTAACCACTTGTCCTCTTCCTCTTTAGCGTTTA	1	6.13836e-05		CGGCGACGTTGGGTCAACTGGTTCTCTGTCCTCTTCCTCTTTAGCGTTTA	228	205	199	0.0139826	0.0125751	0.0122153	210.667	0.0129244	6.10352e-05	211.753
CGGCGACGTTGGGTCAACTAACCAGATGTCCTCTTCCTCTTTAGCGTTTA	75	0.00459953		CGGCGACGTTGGGTCAACTAACCACGTGTCCTCTTCCTCTTTAGCGTTTA	16	0.000981475		CGGCGACGTTGGGTCAACTAACCAGATGTCCTCTTCCTCTTTAGCGTTTA	70	0.00429685		CGGCGACGTTGGGTCAACTTCGTTTTTGTCCTCTTCCTCTTTAGCGTTTA	221	223	188	0.0135533	0.0136793	0.0115401	210.667	0.0129242	6.10352e-05	211.751
CGGCGACGTTGGGTCAACTAACCAGCTGTCCTCTTCCTCTTTAGCGTTTA	72	0.00441555		CGGCGACGTTGGGTCAACTAACCACTTGTCCTCTTCCTCTTTAGCGTTTA	1	6.13422e-05		CGGCGACGTTGGGTCAACTAACCAGCTGTCCTCTTCCTCTTTAGCGTTTA	47	0.00288503		CGGCGACGTTGGGTCAACTGTCGTTCTGTCCTCTTCCTCTTTAGCGTTTA	218	236	178	0.0133693	0.0144768	0.0109263	210.667	0.0129241	6.10352e-05	211.749
CGGCGACGTTGGGTCAACTAACCAGGTGTCCTCTTCCTCTTTAGCGTTTA	58	0.00355697		CGGCGACGTTGGGTCAACTAACCAGATGTCCTCTTCCTCTTTAGCGTTTA	61	0.00374187		CGGCGACGTTGGGTCAACTAACCAGGTGTCCTCTTCCTCTTTAGCGTTTA	74	0.00454239		CGGCGACGTTGGGTCAACTTGGTGGGTGTCCTCTTCCTCTTTAGCGTTTA	200	215	216	0.0122654	0.0131886	0.0132589	210.333	0.0129043	6.10352e-05	211.424
CGGCGACGTTGGGTCAACTAACCAGTTGTCCTCTTCCTCTTTAGCGTTTA	9	0.000551944		CGGCGACGTTGGGTCAACTAACCAGCTGTCCTCTTCCTCTTTAGCGTTTA	61	0.00374187		CGGCGACGTTGGGTCAACTAACCAGTTGTCCTCTTCCTCTTTAGCGTTTA	8	0.000491069		CGGCGACGTTGGGTCAACTTCTTGTATGTCCTCTTCCTCTTTAGCGTTTA	205	235	191	0.0125721	0.0144154	0.0117243	210.333	0.0129039	6.10352e-05	211.418
CGGCGACGTTGGGTCAACTAACCATATGTCCTCTTCCTCTTTAGCGTTTA	2	0.000122654		CGGCGACGTTGGGTCAACTAACCAGGTGTCCTCTTCCTCTTTAGCGTTTA	69	0.00423261		CGGCGACGTTGGGTCAACTAACCATATGTCCTCTTCCTCTTTAGCGTTTA	1	6.13836e-05		CGGCGACGTTGGGTCAACTTTGTACGTGTCCTCTTCCTCTTTAGCGTTTA	217	226	188	0.013308	0.0138633	0.0115401	210.333	0.0129038	6.10352e-05	211.416
CGGCGACGTTGGGTCAACTAACCATCTGTCCTCTTCCTCTTTAGCGTTTA	12	0.000735925		CGGCGACGTTGGGTCAACTAACCAGTTGTCCTCTTCCTCTTTAGCGTTTA	5	0.000306711		CGGCGACGTTGGGTCAACTAACCATCTGTCCTCTTCCTCTTTAGCGTTTA	10	0.000613836		CGGCGACGTTGGGTCAACTTGGAGTTTGTCCTCTTCCTCTTTAGCGTTTA	223	210	197	0.0136759	0.0128819	0.0120926	210	0.0128835	6.10352e-05	211.083
CGGCGACGTTGGGTCAACTAACCATGTGTCCTCTTCCTCTTTAGCGTTTA	6	0.000367963		CGGCGACGTTGGGTCAACTAACCATATGTCCTCTTCCTCTTTAGCGTTTA	2	0.000122684		CGGCGACGTTGGGTCAACTAACCATGTGTCCTCTTCCTCTTTAGCGTTTA	4	0.000245534		CGGCGACGTTGGGTCAACTGTTCTTTTGTCCTCTTCCTCTTTAGCGTTTA	214	226	190	0.013124	0.0138633	0.0116629	210	0.0128834	6.10352e-05	211.082
CGGCGACGTTGGGTCAACTAACCATTTGTCCTCTTCCTCTTTAGCGTTTA	5	0.000306636		CGGCGACGTTGGGTCAACTAACCATCTGTCCTCTTCCTCTTTAGCGTTTA	10	0.000613422		CGGCGACGTTGGGTCAACTAACCATTTGTCCTCTTCCTCTTTAGCGTTTA	11	0.000675219		CGGCGACGTTGGGTCAACTTTGCTTTTGTCCTCTTCCTCTTTAGCGTTTA	221	222	186	0.0135533	0.013618	0.0114173	209.667	0.0128629	6.10352e-05	210.745
CGGCGACGTTGGGTCAACTAACCCAATGTCCTCTTCCTCTTTAGCGTTTA	32	0.00196247		CGGCGACGTTGGGTCAACTAACCATGTGTCCTCTTCCTCTTTAGCGTTTA	4	0.000245369		CGGCGACGTTGGGTCAACTAACCCAATGTCCTCTTCCTCTTTAGCGTTTA	24	0.00147321		CGGCGACGTTGGGTCAACTTGCGTCGTGTCCTCTTCCTCTTTAGCGTTTA	216	216	196	0.0132467	0.0132499	0.0120312	209.333	0.0128426	6.10352e-05	210.413
CGGCGACGTTGGGTCAACTAACCCACTGTCCTCTTCCTCTTTAGCGTTTA	7	0.00042929		CGGCGACGTTGGGTCAACTAACCATTTGTCCTCTTCCTCTTTAGCGTTTA	3	0.000184026		CGGCGACGTTGGGTCAACTAACCCACTGTCCTCTTCCTCTTTAGCGTTTA	15	0.000920754		CGGCGACGTTGGGTCAACTTCGGTTATGTCCTCTTCCTCTTTAGCGTTTA	226	195	206	0.0138599	0.0119617	0.012645	209	0.0128222	6.10352e-05	210.079
CGGCGACGTTGGGTCAACTAACCCAGTGTCCTCTTCCTCTTTAGCGTTTA	85	0.00521281		CGGCGACGTTGGGTCAACTAACCCAATGTCCTCTTCCTCTTTAGCGTTTA	31	0.00190161		CGGCGACGTTGGGTCAACTAACCCAGTGTCCTCTTCCTCTTTAGCGTTTA	78	0.00478792		CGGCGACGTTGGGTCAACTCTTGTTATGTCCTCTTCCTCTTTAGCGTTTA	220	211	196	0.013492	0.0129432	0.0120312	209	0.0128221	6.10352e-05	210.078
CGGCGACGTTGGGTCAACTAACCCATTGTCCTCTTCCTCTTTAGCGTTTA	11	0.000674598		CGGCGACGTTGGGTCAACTAACCCACTGTCCTCTTCCTCTTTAGCGTTTA	22	0.00134953		CGGCGACGTTGGGTCAACTAACCCATTGTCCTCTTCCTCTTTAGCGTTTA	20	0.00122767		CGGCGACGTTGGGTCAACTGTATCTTTGTCCTCTTCCTCTTTAGCGTTTA	207	234	186	0.0126947	0.0143541	0.0114173	209	0.012822	6.10352e-05	210.076
CGGCGACGTTGGGTCAACTAACCCCATGTCCTCTTCCTCTTTAGCGTTTA	18	0.00110389		CGGCGACGTTGGGTCAACTAACCCAGTGTCCTCTTCCTCTTTAGCGTTTA	91	0.00558214		CGGCGACGTTGGGTCAACTAACCCCATGTCCTCTTCCTCTTTAGCGTTTA	14	0.00085937		CGGCGACGTTGGGTCAACTTGCGCTATGTCCTCTTCCTCTTTAGCGTTTA	219	204	203	0.0134306	0.0125138	0.0124609	208.667	0.0128018	6.10352e-05	209.744
CGGCGACGTTGGGTCAACTAACCCCCTGTCCTCTTCCTCTTTAGCGTTTA	44	0.00269839		CGGCGACGTTGGGTCAACTAACCCATTGTCCTCTTCCTCTTTAGCGTTTA	19	0.0011655		CGGCGACGTTGGGTCAACTAACCCCCTGTCCTCTTCCTCTTTAGCGTTTA	49	0.0030078		CGGCGACGTTGGGTCAACTGGCAATGTGTCCTCTTCCTCTTTAGCGTTTA	229	228	169	0.0140439	0.013986	0.0103738	208.667	0.0128013	6.10352e-05	209.736
CGGCGACGTTGGGTCAACTAACCCCGTGTCCTCTTCCTCTTTAGCGTTTA	62	0.00380228		CGGCGACGTTGGGTCAACTAACCCCATGTCCTCTTCCTCTTTAGCGTTTA	13	0.000797448		CGGCGACGTTGGGTCAACTAACCCCGTGTCCTCTTCCTCTTTAGCGTTTA	51	0.00313056		CGGCGACGTTGGGTCAACTTGCCTTTTGTCCTCTTCCTCTTTAGCGTTTA	209	214	202	0.0128174	0.0131272	0.0123995	208.333	0.0127814	6.10352e-05	209.41
CGGCGACGTTGGGTCAACTAACCCCTTGTCCTCTTCCTCTTTAGCGTTTA	6	0.000367963		CGGCGACGTTGGGTCAACTAACCCCCTGTCCTCTTCCTCTTTAGCGTTTA	42	0.00257637		CGGCGACGTTGGGTCAACTAACCCCTTGTCCTCTTCCTCTTTAGCGTTTA	5	0.000306918		CGGCGACGTTGGGTCAACTTTCTTGCTGTCCTCTTCCTCTTTAGCGTTTA	215	211	199	0.0131853	0.0129432	0.0122153	208.333	0.0127813	6.10352e-05	209.409
CGGCGACGTTGGGTCAACTAACCCGATGTCCTCTTCCTCTTTAGCGTTTA	90	0.00551944		CGGCGACGTTGGGTCAACTAACCCCGTGTCCTCTTCCTCTTTAGCGTTTA	70	0.00429395		CGGCGACGTTGGGTCAACTAACCCGATGTCCTCTTCCTCTTTAGCGTTTA	58	0.00356025		CGGCGACGTTGGGTCAACTGGTTTAATGTCCTCTTCCTCTTTAGCGTTTA	223	201	201	0.0136759	0.0123298	0.0123381	208.333	0.0127813	6.10352e-05	209.408
CGGCGACGTTGGGTCAACTAACCCGCTGTCCTCTTCCTCTTTAGCGTTTA	58	0.00355697		CGGCGACGTTGGGTCAACTAACCCCTTGTCCTCTTCCTCTTTAGCGTTTA	2	0.000122684		CGGCGACGTTGGGTCAACTAACCCGCTGTCCTCTTCCTCTTTAGCGTTTA	46	0.00282364		CGGCGACGTTGGGTCAACTGTCGGGGTGTCCTCTTCCTCTTTAGCGTTTA	215	222	188	0.0131853	0.013618	0.0115401	208.333	0.0127811	6.10352e-05	209.406
CGGCGACGTTGGGTCAACTAACCCGGTGTCCTCTTCCTCTTTAGCGTTTA	108	0.00662333		CGGCGACGTTGGGTCAACTAACCCGATGTCCTCTTCCTCTTTAGCGTTTA	76	0.004662		CGGCGACGTTGGGTCAACTAACCCGGTGTCCTCTTCCTCTTTAGCGTTTA	91	0.00558591		CGGCGACGTTGGGTCAACTGTGATTGTGTCCTCTTCCTCTTTAGCGTTTA	222	217	186	0.0136146	0.0133113	0.0114173	208.333	0.0127811	6.10352e-05	209.405
CGGCGACGTTGGGTCAACTAACCCGTTGTCCTCTTCCTCTTTAGCGTTTA	34	0.00208512		CGGCGACGTTGGGTCAACTAACCCGCTGTCCTCTTCCTCTTTAGCGTTTA	48	0.00294442		CGGCGACGTTGGGTCAACTAACCCGTTGTCCTCTTCCTCTTTAGCGTTTA	20	0.00122767		CGGCGACGTTGGGTCAACTGGCATGCTGTCCTCTTCCTCTTTAGCGTTTA	237	210	178	0.0145345	0.0128819	0.0109263	208.333	0.0127809	6.10352e-05	209.402
CGGCGACGTTGGGTCAACTAACCCTATGTCCTCTTCCTCTTTAGCGTTTA	72	0.00441555		CGGCGACGTTGGGTCAACTAACCCGGTGTCCTCTTCCTCTTTAGCGTTTA	116	0.00711569		CGGCGACGTTGGGTCAACTAACCCTATGTCCTCTTCCTCTTTAGCGTTTA	59	0.00362163		CGGCGACGTTGGGTCAACTGTATGTATGTCCTCTTCCTCTTTAGCGTTTA	242	216	167	0.0148412	0.0132499	0.0102511	208.333	0.0127807	6.10352e-05	209.399
CGGCGACGTTGGGTCAACTAACCCTCTGTCCTCTTCCTCTTTAGCGTTTA	71	0.00435423		CGGCGACGTTGGGTCAACTAACCCGTTGTCCTCTTCCTCTTTAGCGTTTA	34	0.00208563		CGGCGACGTTGGGTCAACTAACCCTCTGTCCTCTTCCTCTTTAGCGTTTA	59	0.00362163		CGGCGACGTTGGGTCAACTAGGGGTGTGTCCTCTTCCTCTTTAGCGTTTA	212	198	214	0.0130013	0.0121457	0.0131361	208	0.0127611	6.10352e-05	209.077
CGGCGACGTTGGGTCAACTAACCCTGTGTCCTCTTCCTCTTTAGCGTTTA	106	0.00650067		CGGCGACGTTGGGTCAACTAACCCTATGTCCTCTTCCTCTTTAGCGTTTA	59	0.00361919		CGGCGACGTTGGGTCAACTAACCCTGTGTCCTCTTCCTCTTTAGCGTTTA	107	0.00656804		CGGCGACGTTGGGTCAACTGGGGTGGTGTCCTCTTCCTCTTTAGCGTTTA	198	230	196	0.0121428	0.0141087	0.0120312	208	0.0127609	6.10352e-05	209.074
CGGCGACGTTGGGTCAACTAACCCTTTGTCCTCTTCCTCTTTAGCGTTTA	36	0.00220778		CGGCGACGTTGGGTCAACTAACCCTCTGTCCTCTTCCTCTTTAGCGTTTA	69	0.00423261		CGGCGACGTTGGGTCAACTAACCCTTTGTCCTCTTCCTCTTTAGCGTTTA	51	0.00313056		CGGCGACGTTGGGTCAACTGTCCTTGTGTCCTCTTCCTCTTTAGCGTTTA	215	221	188	0.0131853	0.0135566	0.0115401	208	0.0127607	6.10352e-05	209.071
CGGCGACGTTGGGTCAACTAACCGAATGTCCTCTTCCTCTTTAGCGTTTA	45	0.00275972		CGGCGACGTTGGGTCAACTAACCCTGTGTCCTCTTCCTCTTTAGCGTTTA	113	0.00693166		CGGCGACGTTGGGTCAACTAACCGAATGTCCTCTTCCTCTTTAGCGTTTA	51	0.00313056		CGGCGACGTTGGGTCAACTGTCAGCGTGTCCTCTTCCTCTTTAGCGTTTA	209	219	195	0.0128174	0.0134339	0.0119698	207.667	0.0127404	6.10352e-05	208.738
CGGCGACGTTGGGTCAACTAACCGACTGTCCTCTTCCTCTTTAGCGTTTA	78	0.00478352		CGGCGACGTTGGGTCAACTAACCCTTTGTCCTCTTCCTCTTTAGCGTTTA	49	0.00300577		CGGCGACGTTGGGTCAACTAACCGACTGTCCTCTTCCTCTTTAGCGTTTA	65	0.00398993		CGGCGACGTTGGGTCAACTTTCTTAGTGTCCTCTTCCTCTTTAGCGTTTA	213	222	188	0.0130627	0.013618	0.0115401	207.667	0.0127403	6.10352e-05	208.736
CGGCGACGTTGGGTCAACTAACCGAGTGTCCTCTTCCTCTTTAGCGTTTA	50	0.00306636		CGGCGACGTTGGGTCAACTAACCGAATGTCCTCTTCCTCTTTAGCGTTTA	39	0.00239234		CGGCGACGTTGGGTCAACTAACCGAGTGTCCTCTTCCTCTTTAGCGTTTA	39	0.00239396		CGGCGACGTTGGGTCAACTTCTTGTGTGTCCTCTTCCTCTTTAGCGTTTA	223	212	188	0.0136759	0.0130045	0.0115401	207.667	0.0127402	6.10352e-05	208.735
CGGCGACGTTGGGTCAACTAACCGATTGTCCTCTTCCTCTTTAGCGTTTA	32	0.00196247		CGGCGACGTTGGGTCAACTAACCGACTGTCCTCTTCCTCTTTAGCGTTTA	74	0.00453932		CGGCGACGTTGGGTCAACTAACCGATTGTCCTCTTCCTCTTTAGCGTTTA	25	0.00153459		CGGCGACGTTGGGTCAACTGGTATACTGTCCTCTTCCTCTTTAGCGTTTA	224	212	187	0.0137373	0.0130045	0.0114787	207.667	0.0127402	6.10352e-05	208.735
CGGCGACGTTGGGTCAACTAACCGCATGTCCTCTTCCTCTTTAGCGTTTA	10	0.000613271		CGGCGACGTTGGGTCAACTAACCGAGTGTCCTCTTCCTCTTTAGCGTTTA	55	0.00337382		CGGCGACGTTGGGTCAACTAACCGCATGTCCTCTTCCTCTTTAGCGTTTA	10	0.000613836		CGGCGACGTTGGGTCAACTTGGATTGTGTCCTCTTCCTCTTTAGCGTTTA	214	232	177	0.013124	0.0142314	0.0108649	207.667	0.0127401	6.10352e-05	208.734
CGGCGACGTTGGGTCAACTAACCGCCTGTCCTCTTCCTCTTTAGCGTTTA	30	0.00183981		CGGCGACGTTGGGTCAACTAACCGATTGTCCTCTTCCTCTTTAGCGTTTA	20	0.00122684		CGGCGACGTTGGGTCAACTAACCGCCTGTCCTCTTCCTCTTTAGCGTTTA	35	0.00214843		CGGCGACGTTGGGTCAACTGGTAGTCTGTCCTCTTCCTCTTTAGCGTTTA	211	227	184	0.01294	0.0139247	0.0112946	207.333	0.0127198	6.10352e-05	208.401
CGGCGACGTTGGGTCAACTAACCGCGTGTCCTCTTCCTCTTTAGCGTTTA	91	0.00558077		CGGCGACGTTGGGTCAACTAACCGCATGTCCTCTTCCTCTTTAGCGTTTA	7	0.000429395		CGGCGACGTTGGGTCAACTAACCGCGTGTCCTCTTCCTCTTTAGCGTTTA	91	0.00558591		CGGCGACGTTGGGTCAACTGCTGGTATGTCCTCTTCCTCTTTAGCGTTTA	199	227	195	0.0122041	0.0139247	0.0119698	207	0.0126995	6.10352e-05	208.069
CGGCGACGTTGGGTCAACTAACCGCTTGTCCTCTTCCTCTTTAGCGTTTA	11	0.000674598		CGGCGACGTTGGGTCAACTAACCGCCTGTCCTCTTCCTCTTTAGCGTTTA	38	0.002331		CGGCGACGTTGGGTCAACTAACCGCTTGTCCTCTTCCTCTTTAGCGTTTA	17	0.00104352		CGGCGACGTTGGGTCAACTTTCCAGGTGTCCTCTTCCTCTTTAGCGTTTA	218	206	197	0.0133693	0.0126365	0.0120926	207	0.0126995	6.10352e-05	208.068
CGGCGACGTTGGGTCAACTAACCGGATGTCCTCTTCCTCTTTAGCGTTTA	83	0.00509015		CGGCGACGTTGGGTCAACTAACCGCGTGTCCTCTTCCTCTTTAGCGTTTA	89	0.00545945		CGGCGACGTTGGGTCAACTAACCGGATGTCCTCTTCCTCTTTAGCGTTTA	81	0.00497207		CGGCGACGTTGGGTCAACTATCGGTCTGTCCTCTTCCTCTTTAGCGTTTA	227	194	200	0.0139213	0.0119004	0.0122767	207	0.0126995	6.10352e-05	208.068
CGGCGACGTTGGGTCAACTAACCGGCTGTCCTCTTCCTCTTTAGCGTTTA	101	0.00619404		CGGCGACGTTGGGTCAACTAACCGCTTGTCCTCTTCCTCTTTAGCGTTTA	12	0.000736106		CGGCGACGTTGGGTCAACTAACCGGCTGTCCTCTTCCTCTTTAGCGTTTA	74	0.00454239		CGGCGACGTTGGGTCAACTGAGTTTGTGTCCTCTTCCTCTTTAGCGTTTA	204	213	203	0.0125107	0.0130659	0.0124609	206.667	0.0126792	6.10352e-05	207.735
CGGCGACGTTGGGTCAACTAACCGGGTGTCCTCTTCCTCTTTAGCGTTTA	88	0.00539679		CGGCGACGTTGGGTCAACTAACCGGATGTCCTCTTCCTCTTTAGCGTTTA	88	0.00539811		CGGCGACGTTGGGTCAACTAACCGGGTGTCCTCTTCCTCTTTAGCGTTTA	65	0.00398993		CGGCGACGTTGGGTCAACTGGCAGTCTGTCCTCTTCCTCTTTAGCGTTTA	233	227	160	0.0142892	0.0139247	0.00982137	206.667	0.0126784	6.10352e-05	207.723
CGGCGACGTTGGGTCAACTAACCGGTTGTCCTCTTCCTCTTTAGCGTTTA	20	0.00122654		CGGCGACGTTGGGTCAACTAACCGGCTGTCCTCTTCCTCTTTAGCGTTTA	100	0.00613422		CGGCGACGTTGGGTCAACTAACCGGTTGTCCTCTTCCTCTTTAGCGTTTA	15	0.000920754		CGGCGACGTTGGGTCAACTATCCTTGTGTCCTCTTCCTCTTTAGCGTTTA	218	202	199	0.0133693	0.0123911	0.0122153	206.333	0.0126586	6.10352e-05	207.398
CGGCGACGTTGGGTCAACTAACCGTATGTCCTCTTCCTCTTTAGCGTTTA	94	0.00576475		CGGCGACGTTGGGTCAACTAACCGGGTGTCCTCTTCCTCTTTAGCGTTTA	88	0.00539811		CGGCGACGTTGGGTCAACTAACCGTATGTCCTCTTCCTCTTTAGCGTTTA	70	0.00429685		CGGCGACGTTGGGTCAACTCCCTTGATGTCCTCTTCCTCTTTAGCGTTTA	217	214	188	0.013308	0.0131272	0.0115401	206.333	0.0126584	6.10352e-05	207.396
CGGCGACGTTGGGTCAACTAACCGTCTGTCCTCTTCCTCTTTAGCGTTTA	73	0.00447688		CGGCGACGTTGGGTCAACTAACCGGTTGTCCTCTTCCTCTTTAGCGTTTA	32	0.00196295		CGGCGACGTTGGGTCAACTAACCGTCTGTCCTCTTCCTCTTTAGCGTTTA	60	0.00368302		CGGCGACGTTGGGTCAACTTGGTCTTTGTCCTCTTCCTCTTTAGCGTTTA	191	243	184	0.0117135	0.0149061	0.0112946	206	0.0126381	6.10352e-05	207.062
CGGCGACGTTGGGTCAACTAACCGTGTGTCCTCTTCCTCTTTAGCGTTTA	130	0.00797253		CGGCGACGTTGGGTCAACTAACCGTATGTCCTCTTCCTCTTTAGCGTTTA	72	0.00441664		CGGCGACGTTGGGTCAACTAACCGTGTGTCCTCTTCCTCTTTAGCGTTTA	117	0.00718188		CGGCGACGTTGGGTCAACTTGGGTTCTGTCCTCTTCCTCTTTAGCGTTTA	217	221	180	0.013308	0.0135566	0.011049	206	0.0126379	6.10352e-05	207.059
CGGCGACGTTGGGTCAACTAACCGTTTGTCCTCTTCCTCTTTAGCGTTTA	59	0.0036183		CGGCGACGTTGGGTCAACTAACCGTCTGTCCTCTTCCTCTTTAGCGTTTA	79	0.00484603		CGGCGACGTTGGGTCAACTAACCGTTTGTCCTCTTCCTCTTTAGCGTTTA	44	0.00270088		CGGCGACGTTGGGTCAACTGGCGCTGTGTCCTCTTCCTCTTTAGCGTTTA	232	227	159	0.0142279	0.0139247	0.00975999	206	0.0126375	6.10352e-05	207.053
CGGCGACGTTGGGTCAACTAACCTAATGTCCTCTTCCTCTTTAGCGTTTA	109	0.00668466		CGGCGACGTTGGGTCAACTAACCGTGTGTCCTCTTCCTCTTTAGCGTTTA	170	0.0104282		CGGCGACGTTGGGTCAACTAACCTAATGTCCTCTTCCTCTTTAGCGTTTA	93	0.00570867		CGGCGACGTTGGGTCAACTGGTGTTTTGTCCTCTTCCTCTTTAGCGTTTA	229	196	192	0.0140439	0.0120231	0.0117856	205.667	0.0126175	6.10352e-05	206.726
CGGCGACGTTGGGTCAACTAACCTACTGTCCTCTTCCTCTTTAGCGTTTA	57	0.00349565		CGGCGACGTTGGGTCAACTAACCGTTTGTCCTCTTCCTCTTTAGCGTTTA	67	0.00410993		CGGCGACGTTGGGTCAACTAACCTACTGTCCTCTTCCTCTTTAGCGTTTA	51	0.00313056		CGGCGACGTTGGGTCAACTTGTATTGTGTCCTCTTCCTCTTTAGCGTTTA	210	228	179	0.0128787	0.013986	0.0109877	205.667	0.0126175	6.10352e-05	206.724
CGGCGACGTTGGGTCAACTAACCTAGTGTCCTCTTCCTCTTTAGCGTTTA	66	0.00404759		CGGCGACGTTGGGTCAACTAACCTAATGTCCTCTTCCTCTTTAGCGTTTA	124	0.00760643		CGGCGACGTTGGGTCAACTAACCTAGTGTCCTCTTCCTCTTTAGCGTTTA	61	0.0037444		CGGCGACGTTGGGTCAACTAGCGTTTTGTCCTCTTCCTCTTTAGCGTTTA	219	216	182	0.0134306	0.0132499	0.0111718	205.667	0.0126175	6.10352e-05	206.724
CGGCGACGTTGGGTCAACTAACCTATTGTCCTCTTCCTCTTTAGCGTTTA	35	0.00214645		CGGCGACGTTGGGTCAACTAACCTACTGTCCTCTTCCTCTTTAGCGTTTA	68	0.00417127		CGGCGACGTTGGGTCAACTAACCTATTGTCCTCTTCCTCTTTAGCGTTTA	32	0.00196427		CGGCGACGTTGGGTCAACTGTATGGCTGTCCTCTTCCTCTTTAGCGTTTA	214	249	154	0.013124	0.0152742	0.00945307	205.667	0.0126171	6.10352e-05	206.718
CGGCGACGTTGGGTCAACTAACCTCATGTCCTCTTCCTCTTTAGCGTTTA	8	0.000490617		CGGCGACGTTGGGTCAACTAACCTAGTGTCCTCTTCCTCTTTAGCGTTTA	60	0.00368053		CGGCGACGTTGGGTCAACTAACCTCATGTCCTCTTCCTCTTTAGCGTTTA	8	0.000491069		CGGCGACGTTGGGTCAACTTTATGGGTGTCCTCTTCCTCTTTAGCGTTTA	207	210	199	0.0126947	0.0128819	0.0122153	205.333	0.0125973	6.10352e-05	206.394
CGGCGACGTTGGGTCAACTAACCTCCTGTCCTCTTCCTCTTTAGCGTTTA	103	0.00631669		CGGCGACGTTGGGTCAACTAACCTATTGTCCTCTTCCTCTTTAGCGTTTA	23	0.00141087		CGGCGACGTTGGGTCAACTAACCTCCTGTCCTCTTCCTCTTTAGCGTTTA	64	0.00392855		CGGCGACGTTGGGTCAACTTTGATTGTGTCCTCTTCCTCTTTAGCGTTTA	217	210	189	0.013308	0.0128819	0.0116015	205.333	0.0125971	6.10352e-05	206.391
CGGCGACGTTGGGTCAACTAACCTCGTGTCCTCTTCCTCTTTAGCGTTTA	68	0.00417024		CGGCGACGTTGGGTCAACTAACCTCATGTCCTCTTCCTCTTTAGCGTTTA	13	0.000797448		CGGCGACGTTGGGTCAACTAACCTCGTGTCCTCTTCCTCTTTAGCGTTTA	91	0.00558591		CGGCGACGTTGGGTCAACTTTAGTTATGTCCTCTTCCTCTTTAGCGTTTA	219	222	175	0.0134306	0.013618	0.0107421	205.333	0.0125969	6.10352e-05	206.388
CGGCGACGTTGGGTCAACTAACCTCTTGTCCTCTTCCTCTTTAGCGTTTA	6	0.000367963		CGGCGACGTTGGGTCAACTAACCTCCTGTCCTCTTCCTCTTTAGCGTTTA	85	0.00521408		CGGCGACGTTGGGTCAACTAACCTCTTGTCCTCTTCCTCTTTAGCGTTTA	2	0.000122767		CGGCGACGTTGGGTCAACTGGATTTATGTCCTCTTCCTCTTTAGCGTTTA	228	216	171	0.0139826	0.0132499	0.0104966	205	0.0125764	6.10352e-05	206.051
CGGCGACGTTGGGTCAACTAACCTGATGTCCTCTTCCTCTTTAGCGTTTA	86	0.00527413		CGGCGACGTTGGGTCAACTAACCTCGTGTCCTCTTCCTCTTTAGCGTTTA	94	0.00576616		CGGCGACGTTGGGTCAACTAACCTGATGTCCTCTTCCTCTTTAGCGTTTA	73	0.004481		CGGCGACGTTGGGTCAACTGTCTCAGTGTCCTCTTCCTCTTTAGCGTTTA	211	203	200	0.01294	0.0124525	0.0122767	204.667	0.0125564	6.10352e-05	205.724
CGGCGACGTTGGGTCAACTAACCTGCTGTCCTCTTCCTCTTTAGCGTTTA	60	0.00367963		CGGCGACGTTGGGTCAACTAACCTCTTGTCCTCTTCCTCTTTAGCGTTTA	4	0.000245369		CGGCGACGTTGGGTCAACTAACCTGCTGTCCTCTTCCTCTTTAGCGTTTA	50	0.00306918		CGGCGACGTTGGGTCAACTTTCTCTGTGTCCTCTTCCTCTTTAGCGTTTA	235	204	175	0.0144119	0.0125138	0.0107421	204.667	0.0125559	6.10352e-05	205.716
CGGCGACGTTGGGTCAACTAACCTGGTGTCCTCTTCCTCTTTAGCGTTTA	181	0.0111002		CGGCGACGTTGGGTCAACTAACCTGATGTCCTCTTCCTCTTTAGCGTTTA	110	0.00674764		CGGCGACGTTGGGTCAACTAACCTGGTGTCCTCTTCCTCTTTAGCGTTTA	146	0.008962		CGGCGACGTTGGGTCAACTGGCAGGGTGTCCTCTTCCTCTTTAGCGTTTA	201	223	189	0.0123268	0.0136793	0.0116015	204.333	0.0125359	6.10352e-05	205.387
CGGCGACGTTGGGTCAACTAACCTGTTGTCCTCTTCCTCTTTAGCGTTTA	18	0.00110389		CGGCGACGTTGGGTCAACTAACCTGCTGTCCTCTTCCTCTTTAGCGTTTA	75	0.00460066		CGGCGACGTTGGGTCAACTAACCTGTTGTCCTCTTCCTCTTTAGCGTTTA	20	0.00122767		CGGCGACGTTGGGTCAACTTCGGTTGTGTCCTCTTCCTCTTTAGCGTTTA	213	211	188	0.0130627	0.0129432	0.0115401	204	0.0125153	6.10352e-05	205.051
CGGCGACGTTGGGTCAACTAACCTTATGTCCTCTTCCTCTTTAGCGTTTA	104	0.00637802		CGGCGACGTTGGGTCAACTAACCTGGTGTCCTCTTCCTCTTTAGCGTTTA	180	0.0110416		CGGCGACGTTGGGTCAACTAACCTTATGTCCTCTTCCTCTTTAGCGTTTA	100	0.00613836		CGGCGACGTTGGGTCAACTGAGTGTGTGTCCTCTTCCTCTTTAGCGTTTA	217	235	160	0.013308	0.0144154	0.00982137	204	0.0125149	6.10352e-05	205.044
CGGCGACGTTGGGTCAACTAACCTTCTGTCCTCTTCCTCTTTAGCGTTTA	66	0.00404759		CGGCGACGTTGGGTCAACTAACCTGTTGTCCTCTTCCTCTTTAGCGTTTA	35	0.00214698		CGGCGACGTTGGGTCAACTAACCTTCTGTCCTCTTCCTCTTTAGCGTTTA	49	0.0030078		CGGCGACGTTGGGTCAACTAGCGTTATGTCCTCTTCCTCTTTAGCGTTTA	214	245	153	0.013124	0.0150288	0.00939169	204	0.0125148	6.10352e-05	205.043
CGGCGACGTTGGGTCAACTAACCTTGTGTCCTCTTCCTCTTTAGCGTTTA	238	0.0145959		CGGCGACGTTGGGTCAACTAACCTTATGTCCTCTTCCTCTTTAGCGTTTA	97	0.00595019		CGGCGACGTTGGGTCAACTAACCTTGTGTCCTCTTCCTCTTTAGCGTTTA	167	0.0102511		CGGCGACGTTGGGTCAACTGTAGTTTTGTCCTCTTCCTCTTTAGCGTTTA	204	226	181	0.0125107	0.0138633	0.0111104	203.667	0.0124948	6.10352e-05	204.715
CGGCGACGTTGGGTCAACTAACCTTTTGTCCTCTTCCTCTTTAGCGTTTA	103	0.00631669		CGGCGACGTTGGGTCAACTAACCTTCTGTCCTCTTCCTCTTTAGCGTTTA	67	0.00410993		CGGCGACGTTGGGTCAACTAACCTTTTGTCCTCTTCCTCTTTAGCGTTTA	89	0.00546314		CGGCGACGTTGGGTCAACTGTTGGTTTGTCCTCTTCCTCTTTAGCGTTTA	213	227	171	0.0130627	0.0139247	0.0104966	203.667	0.0124946	6.10352e-05	204.712
CGGCGACGTTGGGTCAACTAACGAAATGTCCTCTTCCTCTTTAGCGTTTA	42	0.00257574		CGGCGACGTTGGGTCAACTAACCTTGTGTCCTCTTCCTCTTTAGCGTTTA	181	0.0111029		CGGCGACGTTGGGTCAACTAACGAAATGTCCTCTTCCTCTTTAGCGTTTA	41	0.00251673		CGGCGACGTTGGGTCAACTGGATGTGTGTCCTCTTCCTCTTTAGCGTTTA	247	194	170	0.0151478	0.0119004	0.0104352	203.667	0.0124945	6.10352e-05	204.709
CGGCGACGTTGGGTCAACTAACGAACTGTCCTCTTCCTCTTTAGCGTTTA	47	0.00288237		CGGCGACGTTGGGTCAACTAACCTTTTGTCCTCTTCCTCTTTAGCGTTTA	87	0.00533677		CGGCGACGTTGGGTCAACTAACGAACTGTCCTCTTCCTCTTTAGCGTTTA	33	0.00202566		CGGCGACGTTGGGTCAACTGGTGTGGTGTCCTCTTCCTCTTTAGCGTTTA	202	220	188	0.0123881	0.0134953	0.0115401	203.333	0.0124745	6.10352e-05	204.382
CGGCGACGTTGGGTCAACTAACGAAGTGTCCTCTTCCTCTTTAGCGTTTA	66	0.00404759		CGGCGACGTTGGGTCAACTAACGAAATGTCCTCTTCCTCTTTAGCGTTTA	60	0.00368053		CGGCGACGTTGGGTCAACTAACGAAGTGTCCTCTTCCTCTTTAGCGTTTA	57	0.00349886		CGGCGACGTTGGGTCAACTTGTGGGATGTCCTCTTCCTCTTTAGCGTTTA	215	204	191	0.0131853	0.0125138	0.0117243	203.333	0.0124745	6.10352e-05	204.382
CGGCGACGTTGGGTCAACTAACGAATTGTCCTCTTCCTCTTTAGCGTTTA	41	0.00251441		CGGCGACGTTGGGTCAACTAACGAACTGTCCTCTTCCTCTTTAGCGTTTA	33	0.00202429		CGGCGACGTTGGGTCAACTAACGAATTGTCCTCTTCCTCTTTAGCGTTTA	24	0.00147321		CGGCGACGTTGGGTCAACTGTGGTTGTGTCCTCTTCCTCTTTAGCGTTTA	198	231	181	0.0121428	0.01417	0.0111104	203.333	0.0124744	6.10352e-05	204.381
CGGCGACGTTGGGTCAACTAACGACATGTCCTCTTCCTCTTTAGCGTTTA	3	0.000183981		CGGCGACGTTGGGTCAACTAACGAAGTGTCCTCTTCCTCTTTAGCGTTTA	73	0.00447798		CGGCGACGTTGGGTCAACTAACGACATGTCCTCTTCCTCTTTAGCGTTTA	2	0.000122767		CGGCGACGTTGGGTCAACTGCGTTTGTGTCCTCTTCCTCTTTAGCGTTTA	202	210	197	0.0123881	0.0128819	0.0120926	203	0.0124542	6.10352e-05	204.049
CGGCGACGTTGGGTCAACTAACGACCTGTCCTCTTCCTCTTTAGCGTTTA	58	0.00355697		CGGCGACGTTGGGTCAACTAACGAATTGTCCTCTTCCTCTTTAGCGTTTA	38	0.002331		CGGCGACGTTGGGTCAACTAACGACCTGTCCTCTTCCTCTTTAGCGTTTA	52	0.00319195		CGGCGACGTTGGGTCAACTTCCTATGTGTCCTCTTCCTCTTTAGCGTTTA	224	184	201	0.0137373	0.011287	0.0123381	203	0.0124541	6.10352e-05	204.048
CGGCGACGTTGGGTCAACTAACGACGTGTCCTCTTCCTCTTTAGCGTTTA	85	0.00521281		CGGCGACGTTGGGTCAACTAACGACATGTCCTCTTCCTCTTTAGCGTTTA	1	6.13422e-05		CGGCGACGTTGGGTCAACTAACGACGTGTCCTCTTCCTCTTTAGCGTTTA	73	0.004481		CGGCGACGTTGGGTCAACTTTCTCGGTGTCCTCTTCCTCTTTAGCGTTTA	222	193	194	0.0136146	0.011839	0.0119084	203	0.012454	6.10352e-05	204.047
CGGCGACGTTGGGTCAACTAACGACTTGTCCTCTTCCTCTTTAGCGTTTA	26	0.00159451		CGGCGACGTTGGGTCAACTAACGACCTGTCCTCTTCCTCTTTAGCGTTTA	56	0.00343516		CGGCGACGTTGGGTCAACTAACGACTTGTCCTCTTCCTCTTTAGCGTTTA	23	0.00141182		CGGCGACGTTGGGTCAACTGGTGTGCTGTCCTCTTCCTCTTTAGCGTTTA	207	218	184	0.0126947	0.0133726	0.0112946	203	0.012454	6.10352e-05	204.046
CGGCGACGTTGGGTCAACTAACGAGATGTCCTCTTCCTCTTTAGCGTTTA	87	0.00533546		CGGCGACGTTGGGTCAACTAACGACGTGTCCTCTTCCTCTTTAGCGTTTA	77	0.00472335		CGGCGACGTTGGGTCAACTAACGAGATGTCCTCTTCCTCTTTAGCGTTTA	61	0.0037444		CGGCGACGTTGGGTCAACTTTCCTTATGTCCTCTTCCTCTTTAGCGTTTA	224	204	181	0.0137373	0.0125138	0.0111104	203	0.0124538	6.10352e-05	204.044
CGGCGACGTTGGGTCAACTAACGAGCTGTCCTCTTCCTCTTTAGCGTTTA	60	0.00367963		CGGCGACGTTGGGTCAACTAACGACTTGTCCTCTTCCTCTTTAGCGTTTA	21	0.00128819		CGGCGACGTTGGGTCAACTAACGAGCTGTCCTCTTCCTCTTTAGCGTTTA	48	0.00294641		CGGCGACGTTGGGTCAACTTGGTTGATGTCCTCTTCCTCTTTAGCGTTTA	197	215	196	0.0120814	0.0131886	0.0120312	202.667	0.0124337	6.10352e-05	203.714
CGGCGACGTTGGGTCAACTAACGAGGTGTCCTCTTCCTCTTTAGCGTTTA	127	0.00778854		CGGCGACGTTGGGTCAACTAACGAGATGTCCTCTTCCTCTTTAGCGTTTA	99	0.00607287		CGGCGACGTTGGGTCAACTAACGAGGTGTCCTCTTCCTCTTTAGCGTTTA	72	0.00441962		CGGCGACGTTGGGTCAACTACCTTTGTGTCCTCTTCCTCTTTAGCGTTTA	218	213	177	0.0133693	0.0130659	0.0108649	202.667	0.0124334	6.10352e-05	203.708
CGGCGACGTTGGGTCAACTAACGAGTTGTCCTCTTCCTCTTTAGCGTTTA	34	0.00208512		CGGCGACGTTGGGTCAACTAACGAGCTGTCCTCTTCCTCTTTAGCGTTTA	52	0.00318979		CGGCGACGTTGGGTCAACTAACGAGTTGTCCTCTTCCTCTTTAGCGTTTA	33	0.00202566		CGGCGACGTTGGGTCAACTTGCGGTGTGTCCTCTTCCTCTTTAGCGTTTA	218	214	176	0.0133693	0.0131272	0.0108035	202.667	0.0124333	6.10352e-05	203.708
CGGCGACGTTGGGTCAACTAACGATATGTCCTCTTCCTCTTTAGCGTTTA	88	0.00539679		CGGCGACGTTGGGTCAACTAACGAGGTGTCCTCTTCCTCTTTAGCGTTTA	88	0.00539811		CGGCGACGTTGGGTCAACTAACGATATGTCCTCTTCCTCTTTAGCGTTTA	77	0.00472654		CGGCGACGTTGGGTCAACTTTTGGTATGTCCTCTTCCTCTTTAGCGTTTA	220	217	171	0.013492	0.0133113	0.0104966	202.667	0.0124333	6.10352e-05	203.707
CGGCGACGTTGGGTCAACTAACGATCTGTCCTCTTCCTCTTTAGCGTTTA	96	0.0058874		CGGCGACGTTGGGTCAACTAACGAGTTGTCCTCTTCCTCTTTAGCGTTTA	38	0.002331		CGGCGACGTTGGGTCAACTAACGATCTGTCCTCTTCCTCTTTAGCGTTTA	84	0.00515622		CGGCGACGTTGGGTCAACTTGTTGTGTGTCCTCTTCCTCTTTAGCGTTTA	253	199	156	0.0155158	0.0122071	0.00957584	202.667	0.0124329	6.10352e-05	203.701
CGGCGACGTTGGGTCAACTAACGATGTGTCCTCTTCCTCTTTAGCGTTTA	63	0.00386361		CGGCGACGTTGGGTCAACTAACGATATGTCCTCTTCCTCTTTAGCGTTTA	87	0.00533677		CGGCGACGTTGGGTCAACTAACGATGTGTCCTCTTCCTCTTTAGCGTTTA	55	0.0033761		CGGCGACGTTGGGTCAACTGGCTCGATGTCCTCTTCCTCTTTAGCGTTTA	206	214	187	0.0126334	0.0131272	0.0114787	202.333	0.0124131	6.10352e-05	203.376
CGGCGACGTTGGGTCAACTAACGATTTGTCCTCTTCCTCTTTAGCGTTTA	41	0.00251441		CGGCGACGTTGGGTCAACTAACGATCTGTCCTCTTCCTCTTTAGCGTTTA	112	0.00687032		CGGCGACGTTGGGTCAACTAACGATTTGTCCTCTTCCTCTTTAGCGTTTA	48	0.00294641		CGGCGACGTTGGGTCAACTCTGGTTATGTCCTCTTCCTCTTTAGCGTTTA	198	233	176	0.0121428	0.0142927	0.0108035	202.333	0.012413	6.10352e-05	203.375
CGGCGACGTTGGGTCAACTAACGCAATGTCCTCTTCCTCTTTAGCGTTTA	40	0.00245308		CGGCGACGTTGGGTCAACTAACGATGTGTCCTCTTCCTCTTTAGCGTTTA	77	0.00472335		CGGCGACGTTGGGTCAACTAACGCAATGTCCTCTTCCTCTTTAGCGTTTA	44	0.00270088		CGGCGACGTTGGGTCAACTTCCTTAGTGTCCTCTTCCTCTTTAGCGTTTA	224	200	183	0.0137373	0.0122684	0.0112332	202.333	0.012413	6.10352e-05	203.374
CGGCGACGTTGGGTCAACTAACGCACTGTCCTCTTCCTCTTTAGCGTTTA	12	0.000735925		CGGCGACGTTGGGTCAACTAACGATTTGTCCTCTTCCTCTTTAGCGTTTA	56	0.00343516		CGGCGACGTTGGGTCAACTAACGCACTGTCCTCTTCCTCTTTAGCGTTTA	10	0.000613836		CGGCGACGTTGGGTCAACTGTTGGTCTGTCCTCTTCCTCTTTAGCGTTTA	188	200	218	0.0115295	0.0122684	0.0133816	202	0.0123932	6.10352e-05	203.05
CGGCGACGTTGGGTCAACTAACGCAGTGTCCTCTTCCTCTTTAGCGTTTA	112	0.00686864		CGGCGACGTTGGGTCAACTAACGCAATGTCCTCTTCCTCTTTAGCGTTTA	54	0.00331248		CGGCGACGTTGGGTCAACTAACGCAGTGTCCTCTTCCTCTTTAGCGTTTA	98	0.00601559		CGGCGACGTTGGGTCAACTCGTTTTGTGTCCTCTTCCTCTTTAGCGTTTA	199	211	196	0.0122041	0.0129432	0.0120312	202	0.0123928	6.10352e-05	203.044
CGGCGACGTTGGGTCAACTAACGCATTGTCCTCTTCCTCTTTAGCGTTTA	4	0.000245308		CGGCGACGTTGGGTCAACTAACGCACTGTCCTCTTCCTCTTTAGCGTTTA	13	0.000797448		CGGCGACGTTGGGTCAACTAACGCATTGTCCTCTTCCTCTTTAGCGTTTA	4	0.000245534		CGGCGACGTTGGGTCAACTATCGTTATGTCCTCTTCCTCTTTAGCGTTTA	211	210	185	0.01294	0.0128819	0.011356	202	0.0123926	6.10352e-05	203.041
CGGCGACGTTGGGTCAACTAACGCCATGTCCTCTTCCTCTTTAGCGTTTA	16	0.000981234		CGGCGACGTTGGGTCAACTAACGCAGTGTCCTCTTCCTCTTTAGCGTTTA	119	0.00729972		CGGCGACGTTGGGTCAACTAACGCCATGTCCTCTTCCTCTTTAGCGTTTA	7	0.000429685		CGGCGACGTTGGGTCAACTTGGGGGATGTCCTCTTCCTCTTTAGCGTTTA	214	216	176	0.013124	0.0132499	0.0108035	202	0.0123925	6.10352e-05	203.038
CGGCGACGTTGGGTCAACTAACGCCCTGTCCTCTTCCTCTTTAGCGTTTA	55	0.00337299		CGGCGACGTTGGGTCAACTAACGCATTGTCCTCTTCCTCTTTAGCGTTTA	4	0.000245369		CGGCGACGTTGGGTCAACTAACGCCCTGTCCTCTTCCTCTTTAGCGTTTA	35	0.00214843		CGGCGACGTTGGGTCAACTGGTTAGGTGTCCTCTTCCTCTTTAGCGTTTA	208	225	173	0.012756	0.013802	0.0106194	202	0.0123925	6.10352e-05	203.038
CGGCGACGTTGGGTCAACTAACGCCGTGTCCTCTTCCTCTTTAGCGTTTA	65	0.00398626		CGGCGACGTTGGGTCAACTAACGCCATGTCCTCTTCCTCTTTAGCGTTTA	17	0.00104282		CGGCGACGTTGGGTCAACTAACGCCGTGTCCTCTTCCTCTTTAGCGTTTA	54	0.00331471		CGGCGACGTTGGGTCAACTGCCTTCCTGTCCTCTTCCTCTTTAGCGTTTA	216	234	156	0.0132467	0.0143541	0.00957584	202	0.0123922	6.10352e-05	203.034
CGGCGACGTTGGGTCAACTAACGCCTTGTCCTCTTCCTCTTTAGCGTTTA	11	0.000674598		CGGCGACGTTGGGTCAACTAACGCCCTGTCCTCTTCCTCTTTAGCGTTTA	53	0.00325113		CGGCGACGTTGGGTCAACTAACGCCTTGTCCTCTTCCTCTTTAGCGTTTA	7	0.000429685		CGGCGACGTTGGGTCAACTTTTGTTTTGTCCTCTTCCTCTTTAGCGTTTA	207	210	188	0.0126947	0.0128819	0.0115401	201.667	0.0123722	6.10352e-05	202.707
CGGCGACGTTGGGTCAACTAACGCGATGTCCTCTTCCTCTTTAGCGTTTA	93	0.00570342		CGGCGACGTTGGGTCAACTAACGCCGTGTCCTCTTCCTCTTTAGCGTTTA	62	0.00380321		CGGCGACGTTGGGTCAACTAACGCGATGTCCTCTTCCTCTTTAGCGTTTA	107	0.00656804		CGGCGACGTTGGGTCAACTTTCGTGATGTCCTCTTCCTCTTTAGCGTTTA	206	218	181	0.0126334	0.0133726	0.0111104	201.667	0.0123721	6.10352e-05	202.705
CGGCGACGTTGGGTCAACTAACGCGCTGTCCTCTTCCTCTTTAGCGTTTA	48	0.0029437		CGGCGACGTTGGGTCAACTAACGCCTTGTCCTCTTCCTCTTTAGCGTTTA	11	0.000674764		CGGCGACGTTGGGTCAACTAACGCGCTGTCCTCTTCCTCTTTAGCGTTTA	45	0.00276226		CGGCGACGTTGGGTCAACTGTCGGGATGTCCTCTTCCTCTTTAGCGTTTA	206	226	173	0.0126334	0.0138633	0.0106194	201.667	0.012372	6.10352e-05	202.703
CGGCGACGTTGGGTCAACTAACGCGGTGTCCTCTTCCTCTTTAGCGTTTA	97	0.00594873		CGGCGACGTTGGGTCAACTAACGCGATGTCCTCTTCCTCTTTAGCGTTTA	94	0.00576616		CGGCGACGTTGGGTCAACTAACGCGGTGTCCTCTTCCTCTTTAGCGTTTA	86	0.00527899		CGGCGACGTTGGGTCAACTGTATTAGTGTCCTCTTCCTCTTTAGCGTTTA	204	203	197	0.0125107	0.0124525	0.0120926	201.333	0.0123519	6.10352e-05	202.374
CGGCGACGTTGGGTCAACTAACGCGTTGTCCTCTTCCTCTTTAGCGTTTA	43	0.00263707		CGGCGACGTTGGGTCAACTAACGCGCTGTCCTCTTCCTCTTTAGCGTTTA	64	0.0039259		CGGCGACGTTGGGTCAACTAACGCGTTGTCCTCTTCCTCTTTAGCGTTTA	45	0.00276226		CGGCGACGTTGGGTCAACTTGAGTGGTGTCCTCTTCCTCTTTAGCGTTTA	198	212	194	0.0121428	0.0130045	0.0119084	201.333	0.0123519	6.10352e-05	202.374
CGGCGACGTTGGGTCAACTAACGCTATGTCCTCTTCCTCTTTAGCGTTTA	73	0.00447688		CGGCGACGTTGGGTCAACTAACGCGGTGTCCTCTTCCTCTTTAGCGTTTA	85	0.00521408		CGGCGACGTTGGGTCAACTAACGCTATGTCCTCTTCCTCTTTAGCGTTTA	78	0.00478792		CGGCGACGTTGGGTCAACTGCTGGTCTGTCCTCTTCCTCTTTAGCGTTTA	198	224	182	0.0121428	0.0137406	0.0111718	201.333	0.0123517	6.10352e-05	202.371
CGGCGACGTTGGGTCAACTAACGCTCTGTCCTCTTCCTCTTTAGCGTTTA	100	0.00613271		CGGCGACGTTGGGTCAACTAACGCGTTGTCCTCTTCCTCTTTAGCGTTTA	49	0.00300577		CGGCGACGTTGGGTCAACTAACGCTCTGTCCTCTTCCTCTTTAGCGTTTA	95	0.00583144		CGGCGACGTTGGGTCAACTTTCTCGCTGTCCTCTTCCTCTTTAGCGTTTA	209	217	178	0.0128174	0.0133113	0.0109263	201.333	0.0123516	6.10352e-05	202.369
CGGCGACGTTGGGTCAACTAACGCTGTGTCCTCTTCCTCTTTAGCGTTTA	115	0.00705262		CGGCGACGTTGGGTCAACTAACGCTATGTCCTCTTCCTCTTTAGCGTTTA	75	0.00460066		CGGCGACGTTGGGTCAACTAACGCTGTGTCCTCTTCCTCTTTAGCGTTTA	101	0.00619974		CGGCGACGTTGGGTCAACTTTGCTTGTGTCCTCTTCCTCTTTAGCGTTTA	222	222	160	0.0136146	0.013618	0.00982137	201.333	0.0123513	6.10352e-05	202.364
CGGCGACGTTGGGTCAACTAACGCTTTGTCCTCTTCCTCTTTAGCGTTTA	126	0.00772722		CGGCGACGTTGGGTCAACTAACGCTCTGTCCTCTTCCTCTTTAGCGTTTA	111	0.00680898		CGGCGACGTTGGGTCAACTAACGCTTTGTCCTCTTCCTCTTTAGCGTTTA	99	0.00607698		CGGCGACGTTGGGTCAACTTTCTGCGTGTCCTCTTCCTCTTTAGCGTTTA	214	207	182	0.013124	0.0126978	0.0111718	201	0.0123312	6.10352e-05	202.035
CGGCGACGTTGGGTCAACTAACGGAATGTCCTCTTCCTCTTTAGCGTTTA	65	0.00398626		CGGCGACGTTGGGTCAACTAACGCTGTGTCCTCTTCCTCTTTAGCGTTTA	109	0.0066863		CGGCGACGTTGGGTCAACTAACGGAATGTCCTCTTCCTCTTTAGCGTTTA	64	0.00392855		CGGCGACGTTGGGTCAACTTGTTTACTGTCCTCTTCCTCTTTAGCGTTTA	206	218	179	0.0126334	0.0133726	0.0109877	201	0.0123312	6.10352e-05	202.035
CGGCGACGTTGGGTCAACTAACGGACTGTCCTCTTCCTCTTTAGCGTTTA	86	0.00527413		CGGCGACGTTGGGTCAACTAACGCTTTGTCCTCTTCCTCTTTAGCGTTTA	110	0.00674764		CGGCGACGTTGGGTCAACTAACGGACTGTCCTCTTCCTCTTTAGCGTTTA	91	0.00558591		CGGCGACGTTGGGTCAACTTGCGGGGTGTCCTCTTCCTCTTTAGCGTTTA	207	198	197	0.0126947	0.0121457	0.0120926	200.667	0.012311	6.10352e-05	201.704
CGGCGACGTTGGGTCAACTAACGGAGTGTCCTCTTCCTCTTTAGCGTTTA	158	0.00968968		CGGCGACGTTGGGTCAACTAACGGAATGTCCTCTTCCTCTTTAGCGTTTA	62	0.00380321		CGGCGACGTTGGGTCAACTAACGGAGTGTCCTCTTCCTCTTTAGCGTTTA	125	0.00767295		CGGCGACGTTGGGTCAACTGGCCTTGTGTCCTCTTCCTCTTTAGCGTTTA	215	196	191	0.0131853	0.0120231	0.0117243	200.667	0.0123109	6.10352e-05	201.702
CGGCGACGTTGGGTCAACTAACGGATTGTCCTCTTCCTCTTTAGCGTTTA	66	0.00404759		CGGCGACGTTGGGTCAACTAACGGACTGTCCTCTTCCTCTTTAGCGTTTA	90	0.00552079		CGGCGACGTTGGGTCAACTAACGGATTGTCCTCTTCCTCTTTAGCGTTTA	71	0.00435823		CGGCGACGTTGGGTCAACTTTGTATGTGTCCTCTTCCTCTTTAGCGTTTA	216	188	197	0.0132467	0.0115323	0.0120926	200.333	0.0122905	6.10352e-05	201.368
CGGCGACGTTGGGTCAACTAACGGCATGTCCTCTTCCTCTTTAGCGTTTA	69	0.00423157		CGGCGACGTTGGGTCAACTAACGGAGTGTCCTCTTCCTCTTTAGCGTTTA	143	0.00877193		CGGCGACGTTGGGTCAACTAACGGCATGTCCTCTTCCTCTTTAGCGTTTA	51	0.00313056		CGGCGACGTTGGGTCAACTATCTTGGTGTCCTCTTCCTCTTTAGCGTTTA	204	210	187	0.0125107	0.0128819	0.0114787	200.333	0.0122904	6.10352e-05	201.367
CGGCGACGTTGGGTCAACTAACGGCCTGTCCTCTTCCTCTTTAGCGTTTA	103	0.00631669		CGGCGACGTTGGGTCAACTAACGGATTGTCCTCTTCCTCTTTAGCGTTTA	66	0.00404858		CGGCGACGTTGGGTCAACTAACGGCCTGTCCTCTTCCTCTTTAGCGTTTA	64	0.00392855		CGGCGACGTTGGGTCAACTGGCAGCGTGTCCTCTTCCTCTTTAGCGTTTA	202	215	184	0.0123881	0.0131886	0.0112946	200.333	0.0122904	6.10352e-05	201.366
CGGCGACGTTGGGTCAACTAACGGCGTGTCCTCTTCCTCTTTAGCGTTTA	93	0.00570342		CGGCGACGTTGGGTCAACTAACGGCATGTCCTCTTCCTCTTTAGCGTTTA	52	0.00318979		CGGCGACGTTGGGTCAACTAACGGCGTGTCCTCTTCCTCTTTAGCGTTTA	56	0.00343748		CGGCGACGTTGGGTCAACTGTAATTTTGTCCTCTTCCTCTTTAGCGTTTA	212	215	174	0.0130013	0.0131886	0.0106807	200.333	0.0122902	6.10352e-05	201.363
CGGCGACGTTGGGTCAACTAACGGCTTGTCCTCTTCCTCTTTAGCGTTTA	7	0.00042929		CGGCGACGTTGGGTCAACTAACGGCCTGTCCTCTTCCTCTTTAGCGTTTA	75	0.00460066		CGGCGACGTTGGGTCAACTAACGGCTTGTCCTCTTCCTCTTTAGCGTTTA	5	0.000306918		CGGCGACGTTGGGTCAACTAGGTATGTGTCCTCTTCCTCTTTAGCGTTTA	194	208	198	0.0118975	0.0127592	0.012154	200	0.0122702	6.10352e-05	201.035
CGGCGACGTTGGGTCAACTAACGGGATGTCCTCTTCCTCTTTAGCGTTTA	119	0.00729793		CGGCGACGTTGGGTCAACTAACGGCGTGTCCTCTTCCTCTTTAGCGTTTA	84	0.00515274		CGGCGACGTTGGGTCAACTAACGGGATGTCCTCTTCCTCTTTAGCGTTTA	112	0.00687496		CGGCGACGTTGGGTCAACTGACAGTGTGTCCTCTTCCTCTTTAGCGTTTA	201	214	185	0.0123268	0.0131272	0.011356	200	0.01227	6.10352e-05	201.031
CGGCGACGTTGGGTCAACTAACGGGCTGTCCTCTTCCTCTTTAGCGTTTA	55	0.00337299		CGGCGACGTTGGGTCAACTAACGGCTTGTCCTCTTCCTCTTTAGCGTTTA	8	0.000490737		CGGCGACGTTGGGTCAACTAACGGGCTGTCCTCTTCCTCTTTAGCGTTTA	43	0.00263949		CGGCGACGTTGGGTCAACTGTTTCGGTGTCCTCTTCCTCTTTAGCGTTTA	197	203	199	0.0120814	0.0124525	0.0122153	199.667	0.0122497	6.10352e-05	200.7
CGGCGACGTTGGGTCAACTAACGGGGTGTCCTCTTCCTCTTTAGCGTTTA	148	0.00907641		CGGCGACGTTGGGTCAACTAACGGGATGTCCTCTTCCTCTTTAGCGTTTA	106	0.00650227		CGGCGACGTTGGGTCAACTAACGGGGTGTCCTCTTCCTCTTTAGCGTTTA	119	0.00730465		CGGCGACGTTGGGTCAACTGGGGTAGTGTCCTCTTCCTCTTTAGCGTTTA	201	203	195	0.0123268	0.0124525	0.0119698	199.667	0.0122497	6.10352e-05	200.699
CGGCGACGTTGGGTCAACTAACGGGTTGTCCTCTTCCTCTTTAGCGTTTA	62	0.00380228		CGGCGACGTTGGGTCAACTAACGGGCTGTCCTCTTCCTCTTTAGCGTTTA	53	0.00325113		CGGCGACGTTGGGTCAACTAACGGGTTGTCCTCTTCCTCTTTAGCGTTTA	55	0.0033761		CGGCGACGTTGGGTCAACTTTAGTGGTGTCCTCTTCCTCTTTAGCGTTTA	194	221	184	0.0118975	0.0135566	0.0112946	199.667	0.0122496	6.10352e-05	200.697
CGGCGACGTTGGGTCAACTAACGGTATGTCCTCTTCCTCTTTAGCGTTTA	189	0.0115908		CGGCGACGTTGGGTCAACTAACGGGGTGTCCTCTTCCTCTTTAGCGTTTA	153	0.00938535		CGGCGACGTTGGGTCAACTAACGGTATGTCCTCTTCCTCTTTAGCGTTTA	165	0.0101283		CGGCGACGTTGGGTCAACTGATCTTGTGTCCTCTTCCTCTTTAGCGTTTA	195	226	178	0.0119588	0.0138633	0.0109263	199.667	0.0122495	6.10352e-05	200.695
CGGCGACGTTGGGTCAACTAACGGTCTGTCCTCTTCCTCTTTAGCGTTTA	118	0.0072366		CGGCGACGTTGGGTCAACTAACGGGTTGTCCTCTTCCTCTTTAGCGTTTA	53	0.00325113		CGGCGACGTTGGGTCAACTAACGGTCTGTCCTCTTCCTCTTTAGCGTTTA	111	0.00681358		CGGCGACGTTGGGTCAACTGTCTTGATGTCCTCTTCCTCTTTAGCGTTTA	228	192	179	0.0139826	0.0117777	0.0109877	199.667	0.0122493	6.10352e-05	200.693
CGGCGACGTTGGGTCAACTAACGGTGTGTCCTCTTCCTCTTTAGCGTTTA	166	0.0101803		CGGCGACGTTGGGTCAACTAACGGTATGTCCTCTTCCTCTTTAGCGTTTA	204	0.0125138		CGGCGACGTTGGGTCAACTAACGGTGTGTCCTCTTCCTCTTTAGCGTTTA	129	0.00791848		CGGCGACGTTGGGTCAACTAGGTTAGTGTCCTCTTCCTCTTTAGCGTTTA	216	223	160	0.0132467	0.0136793	0.00982137	199.667	0.0122491	6.10352e-05	200.689
CGGCGACGTTGGGTCAACTAACGGTTTGTCCTCTTCCTCTTTAGCGTTTA	138	0.00846314		CGGCGACGTTGGGTCAACTAACGGTCTGTCCTCTTCCTCTTTAGCGTTTA	114	0.00699301		CGGCGACGTTGGGTCAACTAACGGTTTGTCCTCTTCCTCTTTAGCGTTTA	98	0.00601559		CGGCGACGTTGGGTCAACTTGCCCTGTGTCCTCTTCCTCTTTAGCGTTTA	208	199	191	0.012756	0.0122071	0.0117243	199.333	0.0122291	6.10352e-05	200.362
CGGCGACGTTGGGTCAACTAACGTAATGTCCTCTTCCTCTTTAGCGTTTA	165	0.010119		CGGCGACGTTGGGTCAACTAACGGTGTGTCCTCTTCCTCTTTAGCGTTTA	154	0.00944669		CGGCGACGTTGGGTCAACTAACGTAATGTCCTCTTCCTCTTTAGCGTTTA	117	0.00718188		CGGCGACGTTGGGTCAACTGTATTAATGTCCTCTTCCTCTTTAGCGTTTA	208	208	182	0.012756	0.0127592	0.0111718	199.333	0.012229	6.10352e-05	200.36
CGGCGACGTTGGGTCAACTAACGTACTGTCCTCTTCCTCTTTAGCGTTTA	61	0.00374095		CGGCGACGTTGGGTCAACTAACGGTTTGTCCTCTTCCTCTTTAGCGTTTA	122	0.00748374		CGGCGACGTTGGGTCAACTAACGTACTGTCCTCTTCCTCTTTAGCGTTTA	48	0.00294641		CGGCGACGTTGGGTCAACTGGTTGTCTGTCCTCTTCCTCTTTAGCGTTTA	204	232	162	0.0125107	0.0142314	0.00994414	199.333	0.0122288	6.10352e-05	200.356
CGGCGACGTTGGGTCAACTAACGTAGTGTCCTCTTCCTCTTTAGCGTTTA	66	0.00404759		CGGCGACGTTGGGTCAACTAACGTAATGTCCTCTTCCTCTTTAGCGTTTA	141	0.00864925		CGGCGACGTTGGGTCAACTAACGTAGTGTCCTCTTCCTCTTTAGCGTTTA	70	0.00429685		CGGCGACGTTGGGTCAACTGGCTGCGTGTCCTCTTCCTCTTTAGCGTTTA	197	205	195	0.0120814	0.0125751	0.0119698	199	0.0122088	6.10352e-05	200.029
CGGCGACGTTGGGTCAACTAACGTATTGTCCTCTTCCTCTTTAGCGTTTA	13	0.000797253		CGGCGACGTTGGGTCAACTAACGTACTGTCCTCTTCCTCTTTAGCGTTTA	51	0.00312845		CGGCGACGTTGGGTCAACTAACGTATTGTCCTCTTCCTCTTTAGCGTTTA	7	0.000429685		CGGCGACGTTGGGTCAACTGGCTGCATGTCCTCTTCCTCTTTAGCGTTTA	212	188	197	0.0130013	0.0115323	0.0120926	199	0.0122087	6.10352e-05	200.028
CGGCGACGTTGGGTCAACTAACGTCATGTCCTCTTCCTCTTTAGCGTTTA	10	0.000613271		CGGCGACGTTGGGTCAACTAACGTAGTGTCCTCTTCCTCTTTAGCGTTTA	70	0.00429395		CGGCGACGTTGGGTCAACTAACGTCATGTCCTCTTCCTCTTTAGCGTTTA	4	0.000245534		CGGCGACGTTGGGTCAACTAACTTTATGTCCTCTTCCTCTTTAGCGTTTA	208	209	180	0.012756	0.0128205	0.011049	199	0.0122085	6.10352e-05	200.025
CGGCGACGTTGGGTCAACTAACGTCCTGTCCTCTTCCTCTTTAGCGTTTA	117	0.00717527		CGGCGACGTTGGGTCAACTAACGTATTGTCCTCTTCCTCTTTAGCGTTTA	9	0.000552079		CGGCGACGTTGGGTCAACTAACGTCCTGTCCTCTTCCTCTTTAGCGTTTA	105	0.00644528		CGGCGACGTTGGGTCAACTTGGCTTTTGTCCTCTTCCTCTTTAGCGTTTA	226	186	185	0.0138599	0.0114096	0.011356	199	0.0122085	6.10352e-05	200.024
CGGCGACGTTGGGTCAACTAACGTCGTGTCCTCTTCCTCTTTAGCGTTTA	81	0.0049675		CGGCGACGTTGGGTCAACTAACGTCATGTCCTCTTCCTCTTTAGCGTTTA	5	0.000306711		CGGCGACGTTGGGTCAACTAACGTCGTGTCCTCTTCCTCTTTAGCGTTTA	64	0.00392855		CGGCGACGTTGGGTCAACTGACTTCGTGTCCTCTTCCTCTTTAGCGTTTA	210	208	179	0.0128787	0.0127592	0.0109877	199	0.0122085	6.10352e-05	200.024
CGGCGACGTTGGGTCAACTAACGTCTTGTCCTCTTCCTCTTTAGCGTTTA	8	0.000490617		CGGCGACGTTGGGTCAACTAACGTCCTGTCCTCTTCCTCTTTAGCGTTTA	113	0.00693166		CGGCGACGTTGGGTCAACTAACGTCTTGTCCTCTTCCTCTTTAGCGTTTA	5	0.000306918		CGGCGACGTTGGGTCAACTCGTTCTATGTCCTCTTCCTCTTTAGCGTTTA	208	217	172	0.012756	0.0133113	0.010558	199	0.0122084	6.10352e-05	200.023
CGGCGACGTTGGGTCAACTAACGTGATGTCCTCTTCCTCTTTAGCGTTTA	89	0.00545811		CGGCGACGTTGGGTCAACTAACGTCGTGTCCTCTTCCTCTTTAGCGTTTA	96	0.00588885		CGGCGACGTTGGGTCAACTAACGTGATGTCCTCTTCCTCTTTAGCGTTTA	67	0.0041127		CGGCGACGTTGGGTCAACTGTATGTCTGTCCTCTTCCTCTTTAGCGTTTA	228	215	154	0.0139826	0.0131886	0.00945307	199	0.0122081	6.10352e-05	200.017
CGGCGACGTTGGGTCAACTAACGTGCTGTCCTCTTCCTCTTTAGCGTTTA	110	0.00674598		CGGCGACGTTGGGTCAACTAACGTCTTGTCCTCTTCCTCTTTAGCGTTTA	8	0.000490737		CGGCGACGTTGGGTCAACTAACGTGCTGTCCTCTTCCTCTTTAGCGTTTA	84	0.00515622		CGGCGACGTTGGGTCAACTAGTGGTCTGTCCTCTTCCTCTTTAGCGTTTA	198	208	190	0.0121428	0.0127592	0.0116629	198.667	0.0121883	6.10352e-05	199.693
CGGCGACGTTGGGTCAACTAACGTGGTGTCCTCTTCCTCTTTAGCGTTTA	170	0.0104256		CGGCGACGTTGGGTCAACTAACGTGATGTCCTCTTCCTCTTTAGCGTTTA	95	0.00582751		CGGCGACGTTGGGTCAACTAACGTGGTGTCCTCTTCCTCTTTAGCGTTTA	130	0.00797987		CGGCGACGTTGGGTCAACTGTATTCGTGTCCTCTTCCTCTTTAGCGTTTA	197	213	186	0.0120814	0.0130659	0.0114173	198.667	0.0121882	6.10352e-05	199.692
CGGCGACGTTGGGTCAACTAACGTGTTGTCCTCTTCCTCTTTAGCGTTTA	24	0.00147185		CGGCGACGTTGGGTCAACTAACGTGCTGTCCTCTTCCTCTTTAGCGTTTA	85	0.00521408		CGGCGACGTTGGGTCAACTAACGTGTTGTCCTCTTCCTCTTTAGCGTTTA	16	0.000982137		CGGCGACGTTGGGTCAACTGTGTTAGTGTCCTCTTCCTCTTTAGCGTTTA	205	203	188	0.0125721	0.0124525	0.0115401	198.667	0.0121882	6.10352e-05	199.692
CGGCGACGTTGGGTCAACTAACGTTATGTCCTCTTCCTCTTTAGCGTTTA	139	0.00852447		CGGCGACGTTGGGTCAACTAACGTGGTGTCCTCTTCCTCTTTAGCGTTTA	173	0.0106122		CGGCGACGTTGGGTCAACTAACGTTATGTCCTCTTCCTCTTTAGCGTTTA	116	0.0071205		CGGCGACGTTGGGTCAACTGGCCAGGTGTCCTCTTCCTCTTTAGCGTTTA	203	213	180	0.0124494	0.0130659	0.011049	198.667	0.0121881	6.10352e-05	199.69
CGGCGACGTTGGGTCAACTAACGTTCTGTCCTCTTCCTCTTTAGCGTTTA	135	0.00827916		CGGCGACGTTGGGTCAACTAACGTGTTGTCCTCTTCCTCTTTAGCGTTTA	32	0.00196295		CGGCGACGTTGGGTCAACTAACGTTCTGTCCTCTTCCTCTTTAGCGTTTA	119	0.00730465		CGGCGACGTTGGGTCAACTTGCGCTTTGTCCTCTTCCTCTTTAGCGTTTA	202	225	169	0.0123881	0.013802	0.0103738	198.667	0.012188	6.10352e-05	199.688
CGGCGACGTTGGGTCAACTAACGTTGTGTCCTCTTCCTCTTTAGCGTTTA	138	0.00846314		CGGCGACGTTGGGTCAACTAACGTTATGTCCTCTTCCTCTTTAGCGTTTA	154	0.00944669		CGGCGACGTTGGGTCAACTAACGTTGTGTCCTCTTCCTCTTTAGCGTTTA	79	0.0048493		CGGCGACGTTGGGTCAACTGGCCTGATGTCCTCTTCCTCTTTAGCGTTTA	220	224	152	0.013492	0.0137406	0.00933031	198.667	0.0121876	6.10352e-05	199.682
CGGCGACGTTGGGTCAACTAACGTTTTGTCCTCTTCCTCTTTAGCGTTTA	136	0.00834049		CGGCGACGTTGGGTCAACTAACGTTCTGTCCTCTTCCTCTTTAGCGTTTA	144	0.00883327		CGGCGACGTTGGGTCAACTAACGTTTTGTCCTCTTCCTCTTTAGCGTTTA	99	0.00607698		CGGCGACGTTGGGTCAACTTTCTTACTGTCCTCTTCCTCTTTAGCGTTTA	208	189	198	0.012756	0.0115937	0.012154	198.333	0.0121679	6.10352e-05	199.359
CGGCGACGTTGGGTCAACTAACTAAATGTCCTCTTCCTCTTTAGCGTTTA	55	0.00337299		CGGCGACGTTGGGTCAACTAACGTTGTGTCCTCTTCCTCTTTAGCGTTTA	112	0.00687032		CGGCGACGTTGGGTCAACTAACTAAATGTCCTCTTCCTCTTTAGCGTTTA	44	0.00270088		CGGCGACGTTGGGTCAACTTTCTTGATGTCCTCTTCCTCTTTAGCGTTTA	207	194	194	0.0126947	0.0119004	0.0119084	198.333	0.0121678	6.10352e-05	199.358
CGGCGACGTTGGGTCAACTAACTAACTGTCCTCTTCCTCTTTAGCGTTTA	46	0.00282105		CGGCGACGTTGGGTCAACTAACGTTTTGTCCTCTTCCTCTTTAGCGTTTA	120	0.00736106		CGGCGACGTTGGGTCAACTAACTAACTGTCCTCTTCCTCTTTAGCGTTTA	53	0.00325333		CGGCGACGTTGGGTCAACTGGGTATGTGTCCTCTTCCTCTTTAGCGTTTA	191	222	182	0.0117135	0.013618	0.0111718	198.333	0.0121678	6.10352e-05	199.356
CGGCGACGTTGGGTCAACTAACTAAGTGTCCTCTTCCTCTTTAGCGTTTA	83	0.00509015		CGGCGACGTTGGGTCAACTAACTAAATGTCCTCTTCCTCTTTAGCGTTTA	74	0.00453932		CGGCGACGTTGGGTCAACTAACTAAGTGTCCTCTTCCTCTTTAGCGTTTA	53	0.00325333		CGGCGACGTTGGGTCAACTTGCGCTGTGTCCTCTTCCTCTTTAGCGTTTA	205	224	166	0.0125721	0.0137406	0.0101897	198.333	0.0121675	6.10352e-05	199.352
CGGCGACGTTGGGTCAACTAACTAATTGTCCTCTTCCTCTTTAGCGTTTA	17	0.00104256		CGGCGACGTTGGGTCAACTAACTAACTGTCCTCTTCCTCTTTAGCGTTTA	48	0.00294442		CGGCGACGTTGGGTCAACTAACTAATTGTCCTCTTCCTCTTTAGCGTTTA	19	0.00116629		CGGCGACGTTGGGTCAACTGTAGGGGTGTCCTCTTCCTCTTTAGCGTTTA	244	190	161	0.0149638	0.011655	0.00988276	198.333	0.0121672	6.10352e-05	199.347
CGGCGACGTTGGGTCAACTAACTACCTGTCCTCTTCCTCTTTAGCGTTTA	44	0.00269839		CGGCGACGTTGGGTCAACTAACTAAGTGTCCTCTTCCTCTTTAGCGTTTA	78	0.00478469		CGGCGACGTTGGGTCAACTAACTACCTGTCCTCTTCCTCTTTAGCGTTTA	48	0.00294641		CGGCGACGTTGGGTCAACTCGGTTTGTGTCCTCTTCCTCTTTAGCGTTTA	203	199	192	0.0124494	0.0122071	0.0117856	198	0.0121474	6.10352e-05	199.023
CGGCGACGTTGGGTCAACTAACTACGTGTCCTCTTCCTCTTTAGCGTTTA	76	0.00466086		CGGCGACGTTGGGTCAACTAACTAATTGTCCTCTTCCTCTTTAGCGTTTA	18	0.00110416		CGGCGACGTTGGGTCAACTAACTACGTGTCCTCTTCCTCTTTAGCGTTTA	75	0.00460377		CGGCGACGTTGGGTCAACTTTAGGTATGTCCTCTTCCTCTTTAGCGTTTA	186	228	180	0.0114068	0.013986	0.011049	198	0.0121473	6.10352e-05	199.021
CGGCGACGTTGGGTCAACTAACTACTTGTCCTCTTCCTCTTTAGCGTTTA	35	0.00214645		CGGCGACGTTGGGTCAACTAACTACATGTCCTCTTCCTCTTTAGCGTTTA	2	0.000122684		CGGCGACGTTGGGTCAACTAACTACTTGTCCTCTTCCTCTTTAGCGTTTA	41	0.00251673		CGGCGACGTTGGGTCAACTTGGTGTGTGTCCTCTTCCTCTTTAGCGTTTA	215	190	189	0.0131853	0.011655	0.0116015	198	0.0121473	6.10352e-05	199.021
CGGCGACGTTGGGTCAACTAACTAGATGTCCTCTTCCTCTTTAGCGTTTA	42	0.00257574		CGGCGACGTTGGGTCAACTAACTACCTGTCCTCTTCCTCTTTAGCGTTTA	39	0.00239234		CGGCGACGTTGGGTCAACTAACTAGATGTCCTCTTCCTCTTTAGCGTTTA	48	0.00294641		CGGCGACGTTGGGTCAACTGCCTGGGTGTCCTCTTCCTCTTTAGCGTTTA	211	196	187	0.01294	0.0120231	0.0114787	198	0.0121473	6.10352e-05	199.021
CGGCGACGTTGGGTCAACTAACTAGCTGTCCTCTTCCTCTTTAGCGTTTA	72	0.00441555		CGGCGACGTTGGGTCAACTAACTACGTGTCCTCTTCCTCTTTAGCGTTTA	85	0.00521408		CGGCGACGTTGGGTCAACTAACTAGCTGTCCTCTTCCTCTTTAGCGTTTA	56	0.00343748		CGGCGACGTTGGGTCAACTGTAGGTATGTCCTCTTCCTCTTTAGCGTTTA	204	207	183	0.0125107	0.0126978	0.0112332	198	0.0121473	6.10352e-05	199.021
CGGCGACGTTGGGTCAACTAACTAGGTGTCCTCTTCCTCTTTAGCGTTTA	148	0.00907641		CGGCGACGTTGGGTCAACTAACTACTTGTCCTCTTCCTCTTTAGCGTTTA	59	0.00361919		CGGCGACGTTGGGTCAACTAACTAGGTGTCCTCTTCCTCTTTAGCGTTTA	104	0.00638389		CGGCGACGTTGGGTCAACTTTCTCAGTGTCCTCTTCCTCTTTAGCGTTTA	199	215	180	0.0122041	0.0131886	0.011049	198	0.0121472	6.10352e-05	199.02
CGGCGACGTTGGGTCAACTAACTAGTTGTCCTCTTCCTCTTTAGCGTTTA	24	0.00147185		CGGCGACGTTGGGTCAACTAACTAGATGTCCTCTTCCTCTTTAGCGTTTA	52	0.00318979		CGGCGACGTTGGGTCAACTAACTAGTTGTCCTCTTCCTCTTTAGCGTTTA	31	0.00190289		CGGCGACGTTGGGTCAACTATGGTGGTGTCCTCTTCCTCTTTAGCGTTTA	195	222	177	0.0119588	0.013618	0.0108649	198	0.0121472	6.10352e-05	199.02
CGGCGACGTTGGGTCAACTAACTATATGTCCTCTTCCTCTTTAGCGTTTA	73	0.00447688		CGGCGACGTTGGGTCAACTAACTAGCTGTCCTCTTCCTCTTTAGCGTTTA	88	0.00539811		CGGCGACGTTGGGTCAACTAACTATATGTCCTCTTCCTCTTTAGCGTTTA	88	0.00540176		CGGCGACGTTGGGTCAACTTTATGTATGTCCTCTTCCTCTTTAGCGTTTA	195	223	176	0.0119588	0.0136793	0.0108035	198	0.0121472	6.10352e-05	199.02
CGGCGACGTTGGGTCAACTAACTATCTGTCCTCTTCCTCTTTAGCGTTTA	46	0.00282105		CGGCGACGTTGGGTCAACTAACTAGGTGTCCTCTTCCTCTTTAGCGTTTA	136	0.00834253		CGGCGACGTTGGGTCAACTAACTATCTGTCCTCTTCCTCTTTAGCGTTTA	43	0.00263949		CGGCGACGTTGGGTCAACTGGATTGATGTCCTCTTCCTCTTTAGCGTTTA	209	207	178	0.0128174	0.0126978	0.0109263	198	0.0121472	6.10352e-05	199.019
CGGCGACGTTGGGTCAACTAACTATGTGTCCTCTTCCTCTTTAGCGTTTA	107	0.006562		CGGCGACGTTGGGTCAACTAACTAGTTGTCCTCTTCCTCTTTAGCGTTTA	21	0.00128819		CGGCGACGTTGGGTCAACTAACTATGTGTCCTCTTCCTCTTTAGCGTTTA	79	0.0048493		CGGCGACGTTGGGTCAACTTTATGGCTGTCCTCTTCCTCTTTAGCGTTTA	210	207	177	0.0128787	0.0126978	0.0108649	198	0.0121471	6.10352e-05	199.019
CGGCGACGTTGGGTCAACTAACTATTTGTCCTCTTCCTCTTTAGCGTTTA	40	0.00245308		CGGCGACGTTGGGTCAACTAACTATATGTCCTCTTCCTCTTTAGCGTTTA	77	0.00472335		CGGCGACGTTGGGTCAACTAACTATTTGTCCTCTTCCTCTTTAGCGTTTA	30	0.00184151		CGGCGACGTTGGGTCAACTATCGTTCTGTCCTCTTCCTCTTTAGCGTTTA	190	248	156	0.0116522	0.0152129	0.00957584	198	0.0121469	6.10352e-05	199.016
CGGCGACGTTGGGTCAACTAACTCAATGTCCTCTTCCTCTTTAGCGTTTA	48	0.0029437		CGGCGACGTTGGGTCAACTAACTATCTGTCCTCTTCCTCTTTAGCGTTTA	59	0.00361919		CGGCGACGTTGGGTCAACTAACTCAATGTCCTCTTCCTCTTTAGCGTTTA	34	0.00208704		CGGCGACGTTGGGTCAACTGATTTGGTGTCCTCTTCCTCTTTAGCGTTTA	210	224	160	0.0128787	0.0137406	0.00982137	198	0.0121469	6.10352e-05	199.015
CGGCGACGTTGGGTCAACTAACTCACTGTCCTCTTCCTCTTTAGCGTTTA	1	6.13271e-05		CGGCGACGTTGGGTCAACTAACTATGTGTCCTCTTCCTCTTTAGCGTTTA	92	0.00564348		CGGCGACGTTGGGTCAACTAACTCACTGTCCTCTTCCTCTTTAGCGTTTA	3	0.000184151		CGGCGACGTTGGGTCAACTTCGGTGCTGTCCTCTTCCTCTTTAGCGTTTA	189	207	197	0.0115908	0.0126978	0.0120926	197.667	0.0121271	6.10352e-05	198.69
CGGCGACGTTGGGTCAACTAACTCAGTGTCCTCTTCCTCTTTAGCGTTTA	78	0.00478352		CGGCGACGTTGGGTCAACTAACTATTTGTCCTCTTCCTCTTTAGCGTTTA	43	0.00263771		CGGCGACGTTGGGTCAACTAACTCAGTGTCCTCTTCCTCTTTAGCGTTTA	73	0.004481		CGGCGACGTTGGGTCAACTCGGTTTTTGTCCTCTTCCTCTTTAGCGTTTA	209	191	193	0.0128174	0.0117164	0.011847	197.667	0.0121269	6.10352e-05	198.687
CGGCGACGTTGGGTCAACTAACTCCATGTCCTCTTCCTCTTTAGCGTTTA	2	0.000122654		CGGCGACGTTGGGTCAACTAACTCAATGTCCTCTTCCTCTTTAGCGTTTA	37	0.00226966		CGGCGACGTTGGGTCAACTAACTCCATGTCCTCTTCCTCTTTAGCGTTTA	6	0.000368302		CGGCGACGTTGGGTCAACTTGAGTTGTGTCCTCTTCCTCTTTAGCGTTTA	236	195	162	0.0144732	0.0119617	0.00994414	197.667	0.0121264	6.10352e-05	198.678
CGGCGACGTTGGGTCAACTAACTCCCTGTCCTCTTCCTCTTTAGCGTTTA	72	0.00441555		CGGCGACGTTGGGTCAACTAACTCACTGTCCTCTTCCTCTTTAGCGTTTA	4	0.000245369		CGGCGACGTTGGGTCAACTAACTCCCTGTCCTCTTCCTCTTTAGCGTTTA	100	0.00613836		CGGCGACGTTGGGTCAACTGTTTCTGTGTCCTCTTCCTCTTTAGCGTTTA	179	226	187	0.0109776	0.0138633	0.0114787	197.333	0.0121065	6.10352e-05	198.354
CGGCGACGTTGGGTCAACTAACTCCGTGTCCTCTTCCTCTTTAGCGTTTA	141	0.00864712		CGGCGACGTTGGGTCAACTAACTCAGTGTCCTCTTCCTCTTTAGCGTTTA	88	0.00539811		CGGCGACGTTGGGTCAACTAACTCCGTGTCCTCTTCCTCTTTAGCGTTTA	106	0.00650666		CGGCGACGTTGGGTCAACTGTTTTGCTGTCCTCTTCCTCTTTAGCGTTTA	209	201	182	0.0128174	0.0123298	0.0111718	197.333	0.0121063	6.10352e-05	198.35
CGGCGACGTTGGGTCAACTAACTCCTTGTCCTCTTCCTCTTTAGCGTTTA	6	0.000367963		CGGCGACGTTGGGTCAACTAACTCCATGTCCTCTTCCTCTTTAGCGTTTA	4	0.000245369		CGGCGACGTTGGGTCAACTAACTCGATGTCCTCTTCCTCTTTAGCGTTTA	111	0.00681358		CGGCGACGTTGGGTCAACTGCTTTCGTGTCCTCTTCCTCTTTAGCGTTTA	207	209	176	0.0126947	0.0128205	0.0108035	197.333	0.0121062	6.10352e-05	198.349
CGGCGACGTTGGGTCAACTAACTCGATGTCCTCTTCCTCTTTAGCGTTTA	136	0.00834049		CGGCGACGTTGGGTCAACTAACTCCCTGTCCTCTTCCTCTTTAGCGTTTA	82	0.00503006		CGGCGACGTTGGGTCAACTAACTCGCTGTCCTCTTCCTCTTTAGCGTTTA	47	0.00288503		CGGCGACGTTGGGTCAACTTACCTTGTGTCCTCTTCCTCTTTAGCGTTTA	213	206	173	0.0130627	0.0126365	0.0106194	197.333	0.0121062	6.10352e-05	198.348
CGGCGACGTTGGGTCAACTAACTCGCTGTCCTCTTCCTCTTTAGCGTTTA	55	0.00337299		CGGCGACGTTGGGTCAACTAACTCCGTGTCCTCTTCCTCTTTAGCGTTTA	133	0.00815851		CGGCGACGTTGGGTCAACTAACTCGGTGTCCTCTTCCTCTTTAGCGTTTA	91	0.00558591		CGGCGACGTTGGGTCAACTGGCGGTCTGTCCTCTTCCTCTTTAGCGTTTA	232	197	163	0.0142279	0.0120844	0.0100055	197.333	0.0121059	6.10352e-05	198.344
CGGCGACGTTGGGTCAACTAACTCGGTGTCCTCTTCCTCTTTAGCGTTTA	102	0.00625537		CGGCGACGTTGGGTCAACTAACTCCTTGTCCTCTTCCTCTTTAGCGTTTA	4	0.000245369		CGGCGACGTTGGGTCAACTAACTCGTTGTCCTCTTCCTCTTTAGCGTTTA	29	0.00178012		CGGCGACGTTGGGTCAACTGTCTTGCTGTCCTCTTCCTCTTTAGCGTTTA	187	200	204	0.0114682	0.0122684	0.0125223	197	0.0120863	6.10352e-05	198.022
CGGCGACGTTGGGTCAACTAACTCGTTGTCCTCTTCCTCTTTAGCGTTTA	31	0.00190114		CGGCGACGTTGGGTCAACTAACTCGATGTCCTCTTCCTCTTTAGCGTTTA	111	0.00680898		CGGCGACGTTGGGTCAACTAACTCTATGTCCTCTTCCTCTTTAGCGTTTA	79	0.0048493		CGGCGACGTTGGGTCAACTTGATTTTTGTCCTCTTCCTCTTTAGCGTTTA	217	203	171	0.013308	0.0124525	0.0104966	197	0.0120857	6.10352e-05	198.012
CGGCGACGTTGGGTCAACTAACTCTATGTCCTCTTCCTCTTTAGCGTTTA	80	0.00490617		CGGCGACGTTGGGTCAACTAACTCGCTGTCCTCTTCCTCTTTAGCGTTTA	63	0.00386456		CGGCGACGTTGGGTCAACTAACTCTCTGTCCTCTTCCTCTTTAGCGTTTA	89	0.00546314		CGGCGACGTTGGGTCAACTATCGTTTTGTCCTCTTCCTCTTTAGCGTTTA	185	206	199	0.0113455	0.0126365	0.0122153	196.667	0.0120658	6.10352e-05	197.686
CGGCGACGTTGGGTCAACTAACTCTCTGTCCTCTTCCTCTTTAGCGTTTA	73	0.00447688		CGGCGACGTTGGGTCAACTAACTCGGTGTCCTCTTCCTCTTTAGCGTTTA	80	0.00490737		CGGCGACGTTGGGTCAACTAACTCTGTGTCCTCTTCCTCTTTAGCGTTTA	99	0.00607698		CGGCGACGTTGGGTCAACTTCCTTGCTGTCCTCTTCCTCTTTAGCGTTTA	198	197	195	0.0121428	0.0120844	0.0119698	196.667	0.0120657	6.10352e-05	197.684
CGGCGACGTTGGGTCAACTAACTCTGTGTCCTCTTCCTCTTTAGCGTTTA	119	0.00729793		CGGCGACGTTGGGTCAACTAACTCGTTGTCCTCTTCCTCTTTAGCGTTTA	22	0.00134953		CGGCGACGTTGGGTCAACTAACTCTTTGTCCTCTTCCTCTTTAGCGTTTA	89	0.00546314		CGGCGACGTTGGGTCAACTTACTTTTTGTCCTCTTCCTCTTTAGCGTTTA	197	219	174	0.0120814	0.0134339	0.0106807	196.667	0.0120654	6.10352e-05	197.679
CGGCGACGTTGGGTCAACTAACTCTTTGTCCTCTTCCTCTTTAGCGTTTA	104	0.00637802		CGGCGACGTTGGGTCAACTAACTCTATGTCCTCTTCCTCTTTAGCGTTTA	104	0.00637959		CGGCGACGTTGGGTCAACTAACTGAATGTCCTCTTCCTCTTTAGCGTTTA	95	0.00583144		CGGCGACGTTGGGTCAACTATCGTTGTGTCCTCTTCCTCTTTAGCGTTTA	214	213	163	0.013124	0.0130659	0.0100055	196.667	0.0120651	6.10352e-05	197.675
CGGCGACGTTGGGTCAACTAACTGAATGTCCTCTTCCTCTTTAGCGTTTA	96	0.0058874		CGGCGACGTTGGGTCAACTAACTCTCTGTCCTCTTCCTCTTTAGCGTTTA	88	0.00539811		CGGCGACGTTGGGTCAACTAACTGACTGTCCTCTTCCTCTTTAGCGTTTA	91	0.00558591		CGGCGACGTTGGGTCAACTCGGTGTATGTCCTCTTCCTCTTTAGCGTTTA	203	209	177	0.0124494	0.0128205	0.0108649	196.333	0.0120449	6.10352e-05	197.344
CGGCGACGTTGGGTCAACTAACTGACTGTCCTCTTCCTCTTTAGCGTTTA	142	0.00870845		CGGCGACGTTGGGTCAACTAACTCTGTGTCCTCTTCCTCTTTAGCGTTTA	107	0.00656361		CGGCGACGTTGGGTCAACTAACTGAGTGTCCTCTTCCTCTTTAGCGTTTA	81	0.00497207		CGGCGACGTTGGGTCAACTTGAGGTCTGTCCTCTTCCTCTTTAGCGTTTA	201	240	148	0.0123268	0.0147221	0.00908477	196.333	0.0120445	6.10352e-05	197.338
CGGCGACGTTGGGTCAACTAACTGAGTGTCCTCTTCCTCTTTAGCGTTTA	112	0.00686864		CGGCGACGTTGGGTCAACTAACTCTTTGTCCTCTTCCTCTTTAGCGTTTA	119	0.00729972		CGGCGACGTTGGGTCAACTAACTGATTGTCCTCTTCCTCTTTAGCGTTTA	17	0.00104352		CGGCGACGTTGGGTCAACTATCTTCCTGTCCTCTTCCTCTTTAGCGTTTA	195	196	197	0.0119588	0.0120231	0.0120926	196	0.0120248	6.10352e-05	197.014
CGGCGACGTTGGGTCAACTAACTGATTGTCCTCTTCCTCTTTAGCGTTTA	27	0.00165583		CGGCGACGTTGGGTCAACTAACTGAATGTCCTCTTCCTCTTTAGCGTTTA	112	0.00687032		CGGCGACGTTGGGTCAACTAACTGCATGTCCTCTTCCTCTTTAGCGTTTA	7	0.000429685		CGGCGACGTTGGGTCAACTTGCTGCGTGTCCTCTTCCTCTTTAGCGTTTA	197	197	194	0.0120814	0.0120844	0.0119084	196	0.0120248	6.10352e-05	197.014
CGGCGACGTTGGGTCAACTAACTGCATGTCCTCTTCCTCTTTAGCGTTTA	6	0.000367963		CGGCGACGTTGGGTCAACTAACTGACTGTCCTCTTCCTCTTTAGCGTTTA	118	0.00723838		CGGCGACGTTGGGTCAACTAACTGCCTGTCCTCTTCCTCTTTAGCGTTTA	118	0.00724326		CGGCGACGTTGGGTCAACTAGCTTTCTGTCCTCTTCCTCTTTAGCGTTTA	186	213	189	0.0114068	0.0130659	0.0116015	196	0.0120247	6.10352e-05	197.013
CGGCGACGTTGGGTCAACTAACTGCCTGTCCTCTTCCTCTTTAGCGTTTA	125	0.00766589		CGGCGACGTTGGGTCAACTAACTGAGTGTCCTCTTCCTCTTTAGCGTTTA	111	0.00680898		CGGCGACGTTGGGTCAACTAACTGCGTGTCCTCTTCCTCTTTAGCGTTTA	104	0.00638389		CGGCGACGTTGGGTCAACTGGGATTTTGTCCTCTTCCTCTTTAGCGTTTA	196	224	168	0.0120201	0.0137406	0.0103124	196	0.0120244	6.10352e-05	197.008
CGGCGACGTTGGGTCAACTAACTGCGTGTCCTCTTCCTCTTTAGCGTTTA	93	0.00570342		CGGCGACGTTGGGTCAACTAACTGATTGTCCTCTTCCTCTTTAGCGTTTA	27	0.00165624		CGGCGACGTTGGGTCAACTAACTGCTTGTCCTCTTCCTCTTTAGCGTTTA	1	6.13836e-05		CGGCGACGTTGGGTCAACTGTATGTTTGTCCTCTTCCTCTTTAGCGTTTA	221	195	172	0.0135533	0.0119617	0.010558	196	0.0120243	6.10352e-05	197.007
CGGCGACGTTGGGTCAACTAACTGCTTGTCCTCTTCCTCTTTAGCGTTTA	2	0.000122654		CGGCGACGTTGGGTCAACTAACTGCATGTCCTCTTCCTCTTTAGCGTTTA	12	0.000736106		CGGCGACGTTGGGTCAACTAACTGGATGTCCTCTTCCTCTTTAGCGTTTA	100	0.00613836		CGGCGACGTTGGGTCAACTTTGTCAGTGTCCTCTTCCTCTTTAGCGTTTA	202	194	191	0.0123881	0.0119004	0.0117243	195.667	0.0120042	6.10352e-05	196.677
CGGCGACGTTGGGTCAACTAACTGGATGTCCTCTTCCTCTTTAGCGTTTA	126	0.00772722		CGGCGACGTTGGGTCAACTAACTGCCTGTCCTCTTCCTCTTTAGCGTTTA	135	0.00828119		CGGCGACGTTGGGTCAACTAACTGGCTGTCCTCTTCCTCTTTAGCGTTTA	117	0.00718188		CGGCGACGTTGGGTCAACTTCTGTTCTGTCCTCTTCCTCTTTAGCGTTTA	206	196	185	0.0126334	0.0120231	0.011356	195.667	0.0120041	6.10352e-05	196.676
CGGCGACGTTGGGTCAACTAACTGGCTGTCCTCTTCCTCTTTAGCGTTTA	99	0.00607138		CGGCGACGTTGGGTCAACTAACTGCGTGTCCTCTTCCTCTTTAGCGTTTA	105	0.00644093		CGGCGACGTTGGGTCAACTAACTGGGTGTCCTCTTCCTCTTTAGCGTTTA	107	0.00656804		CGGCGACGTTGGGTCAACTTTCTTTTTGTCCTCTTCCTCTTTAGCGTTTA	205	204	178	0.0125721	0.0125138	0.0109263	195.667	0.012004	6.10352e-05	196.674
CGGCGACGTTGGGTCAACTAACTGGGTGTCCTCTTCCTCTTTAGCGTTTA	145	0.00889243		CGGCGACGTTGGGTCAACTAACTGCTTGTCCTCTTCCTCTTTAGCGTTTA	3	0.000184026		CGGCGACGTTGGGTCAACTAACTGGTTGTCCTCTTCCTCTTTAGCGTTTA	26	0.00159597		CGGCGACGTTGGGTCAACTGATTGTATGTCCTCTTCCTCTTTAGCGTTTA	214	202	171	0.013124	0.0123911	0.0104966	195.667	0.0120039	6.10352e-05	196.672
CGGCGACGTTGGGTCAACTAACTGGTTGTCCTCTTCCTCTTTAGCGTTTA	25	0.00153318		CGGCGACGTTGGGTCAACTAACTGGATGTCCTCTTCCTCTTTAGCGTTTA	122	0.00748374		CGGCGACGTTGGGTCAACTAACTGTATGTCCTCTTCCTCTTTAGCGTTTA	146	0.008962		CGGCGACGTTGGGTCAACTTTTGTCCTGTCCTCTTCCTCTTTAGCGTTTA	210	216	161	0.0128787	0.0132499	0.00988276	195.667	0.0120038	6.10352e-05	196.67
CGGCGACGTTGGGTCAACTAACTGTATGTCCTCTTCCTCTTTAGCGTTTA	150	0.00919907		CGGCGACGTTGGGTCAACTAACTGGCTGTCCTCTTCCTCTTTAGCGTTTA	130	0.00797448		CGGCGACGTTGGGTCAACTAACTGTCTGTCCTCTTCCTCTTTAGCGTTTA	151	0.00926892		CGGCGACGTTGGGTCAACTTTGTTTCTGTCCTCTTCCTCTTTAGCGTTTA	194	241	152	0.0118975	0.0147835	0.00933031	195.667	0.0120037	6.10352e-05	196.669
CGGCGACGTTGGGTCAACTAACTGTCTGTCCTCTTCCTCTTTAGCGTTTA	185	0.0113455		CGGCGACGTTGGGTCAACTAACTGGGTGTCCTCTTCCTCTTTAGCGTTTA	96	0.00588885		CGGCGACGTTGGGTCAACTAACTGTGTGTCCTCTTCCTCTTTAGCGTTTA	168	0.0103124		CGGCGACGTTGGGTCAACTGGCAGGCTGTCCTCTTCCTCTTTAGCGTTTA	198	219	169	0.0121428	0.0134339	0.0103738	195.333	0.0119835	6.10352e-05	196.338
CGGCGACGTTGGGTCAACTAACTGTGTGTCCTCTTCCTCTTTAGCGTTTA	146	0.00895376		CGGCGACGTTGGGTCAACTAACTGGTTGTCCTCTTCCTCTTTAGCGTTTA	28	0.00171758		CGGCGACGTTGGGTCAACTAACTGTTTGTCCTCTTCCTCTTTAGCGTTTA	48	0.00294641		CGGCGACGTTGGGTCAACTGTTAGTGTGTCCTCTTCCTCTTTAGCGTTTA	203	220	163	0.0124494	0.0134953	0.0100055	195.333	0.0119834	6.10352e-05	196.336
CGGCGACGTTGGGTCAACTAACTGTTTGTCCTCTTCCTCTTTAGCGTTTA	77	0.00472219		CGGCGACGTTGGGTCAACTAACTGTATGTCCTCTTCCTCTTTAGCGTTTA	185	0.0113483		CGGCGACGTTGGGTCAACTAACTTAATGTCCTCTTCCTCTTTAGCGTTTA	107	0.00656804		CGGCGACGTTGGGTCAACTGGGGATGTGTCCTCTTCCTCTTTAGCGTTTA	212	212	162	0.0130013	0.0130045	0.00994414	195.333	0.0119833	6.10352e-05	196.335
CGGCGACGTTGGGTCAACTAACTTAATGTCCTCTTCCTCTTTAGCGTTTA	120	0.00735925		CGGCGACGTTGGGTCAACTAACTGTCTGTCCTCTTCCTCTTTAGCGTTTA	195	0.0119617		CGGCGACGTTGGGTCAACTAACTTACTGTCCTCTTCCTCTTTAGCGTTTA	79	0.0048493		CGGCGACGTTGGGTCAACTTGCGAGGTGTCCTCTTCCTCTTTAGCGTTTA	205	222	159	0.0125721	0.013618	0.00975999	195.333	0.0119833	6.10352e-05	196.335
CGGCGACGTTGGGTCAACTAACTTACTGTCCTCTTCCTCTTTAGCGTTTA	112	0.00686864		CGGCGACGTTGGGTCAACTAACTGTGTGTCCTCTTCCTCTTTAGCGTTTA	193	0.011839		CGGCGACGTTGGGTCAACTAACTTAGTGTCCTCTTCCTCTTTAGCGTTTA	117	0.00718188		CGGCGACGTTGGGTCAACTAACCTTGTGTCCTCTTCCTCTTTAGCGTTTA	238	181	167	0.0145959	0.0111029	0.0102511	195.333	0.0119833	6.10352e-05	196.334
CGGCGACGTTGGGTCAACTAACTTAGTGTCCTCTTCCTCTTTAGCGTTTA	117	0.00717527		CGGCGACGTTGGGTCAACTAACTGTTTGTCCTCTTCCTCTTTAGCGTTTA	67	0.00410993		CGGCGACGTTGGGTCAACTAACTTATTGTCCTCTTCCTCTTTAGCGTTTA	11	0.000675219		CGGCGACGTTGGGTCAACTTACTTTGTGTCCTCTTCCTCTTTAGCGTTTA	189	214	182	0.0115908	0.0131272	0.0111718	195	0.0119633	6.10352e-05	196.006
CGGCGACGTTGGGTCAACTAACTTATTGTCCTCTTCCTCTTTAGCGTTTA	14	0.00085858		CGGCGACGTTGGGTCAACTAACTTAATGTCCTCTTCCTCTTTAGCGTTTA	119	0.00729972		CGGCGACGTTGGGTCAACTAACTTCATGTCCTCTTCCTCTTTAGCGTTTA	4	0.000245534		CGGCGACGTTGGGTCAACTGTGGTCCTGTCCTCTTCCTCTTTAGCGTTTA	200	202	183	0.0122654	0.0123911	0.0112332	195	0.0119632	6.10352e-05	196.006
CGGCGACGTTGGGTCAACTAACTTCATGTCCTCTTCCTCTTTAGCGTTTA	2	0.000122654		CGGCGACGTTGGGTCAACTAACTTACTGTCCTCTTCCTCTTTAGCGTTTA	92	0.00564348		CGGCGACGTTGGGTCAACTAACTTCCTGTCCTCTTCCTCTTTAGCGTTTA	91	0.00558591		CGGCGACGTTGGGTCAACTGTTTGTTTGTCCTCTTCCTCTTTAGCGTTTA	216	187	182	0.0132467	0.011471	0.0111718	195	0.0119632	6.10352e-05	196.004
CGGCGACGTTGGGTCAACTAACTTCCTGTCCTCTTCCTCTTTAGCGTTTA	82	0.00502882		CGGCGACGTTGGGTCAACTAACTTAGTGTCCTCTTCCTCTTTAGCGTTTA	137	0.00840388		CGGCGACGTTGGGTCAACTAACTTCGTGTCCTCTTCCTCTTTAGCGTTTA	121	0.00742741		CGGCGACGTTGGGTCAACTGTCCGTTTGTCCTCTTCCTCTTTAGCGTTTA	192	220	173	0.0117748	0.0134953	0.0106194	195	0.0119631	6.10352e-05	196.004
CGGCGACGTTGGGTCAACTAACTTCGTGTCCTCTTCCTCTTTAGCGTTTA	127	0.00778854		CGGCGACGTTGGGTCAACTAACTTATTGTCCTCTTCCTCTTTAGCGTTTA	11	0.000674764		CGGCGACGTTGGGTCAACTAACTTCTTGTCCTCTTCCTCTTTAGCGTTTA	29	0.00178012		CGGCGACGTTGGGTCAACTTACTATGTGTCCTCTTCCTCTTTAGCGTTTA	200	212	173	0.0122654	0.0130045	0.0106194	195	0.0119631	6.10352e-05	196.004
CGGCGACGTTGGGTCAACTAACTTCTTGTCCTCTTCCTCTTTAGCGTTTA	40	0.00245308		CGGCGACGTTGGGTCAACTAACTTCATGTCCTCTTCCTCTTTAGCGTTTA	7	0.000429395		CGGCGACGTTGGGTCAACTAACTTGATGTCCTCTTCCTCTTTAGCGTTTA	97	0.00595421		CGGCGACGTTGGGTCAACTGTTTTAGTGTCCTCTTCCTCTTTAGCGTTTA	211	207	167	0.01294	0.0126978	0.0102511	195	0.011963	6.10352e-05	196.001
CGGCGACGTTGGGTCAACTAACTTGATGTCCTCTTCCTCTTTAGCGTTTA	137	0.00840182		CGGCGACGTTGGGTCAACTAACTTCCTGTCCTCTTCCTCTTTAGCGTTTA	96	0.00588885		CGGCGACGTTGGGTCAACTAACTTGCTGTCCTCTTCCTCTTTAGCGTTTA	124	0.00761156		CGGCGACGTTGGGTCAACTTTATTTTTGTCCTCTTCCTCTTTAGCGTTTA	205	225	155	0.0125721	0.013802	0.00951446	195	0.0119628	6.10352e-05	195.999
CGGCGACGTTGGGTCAACTAACTTGCTGTCCTCTTCCTCTTTAGCGTTTA	127	0.00778854		CGGCGACGTTGGGTCAACTAACTTCGTGTCCTCTTCCTCTTTAGCGTTTA	126	0.00772911		CGGCGACGTTGGGTCAACTAACTTGGTGTCCTCTTCCTCTTTAGCGTTTA	148	0.00908477		CGGCGACGTTGGGTCAACTGGGTCAGTGTCCTCTTCCTCTTTAGCGTTTA	191	196	197	0.0117135	0.0120231	0.0120926	194.667	0.011943	6.10352e-05	195.675
CGGCGACGTTGGGTCAACTAACTTGGTGTCCTCTTCCTCTTTAGCGTTTA	212	0.0130013		CGGCGACGTTGGGTCAACTAACTTCTTGTCCTCTTCCTCTTTAGCGTTTA	44	0.00269906		CGGCGACGTTGGGTCAACTAACTTGTTGTCCTCTTCCTCTTTAGCGTTTA	93	0.00570867		CGGCGACGTTGGGTCAACTCGTGTTTTGTCCTCTTCCTCTTTAGCGTTTA	195	212	177	0.0119588	0.0130045	0.0108649	194.667	0.0119427	6.10352e-05	195.67
CGGCGACGTTGGGTCAACTAACTTGTTGTCCTCTTCCTCTTTAGCGTTTA	119	0.00729793		CGGCGACGTTGGGTCAACTAACTTGATGTCCTCTTCCTCTTTAGCGTTTA	118	0.00723838		CGGCGACGTTGGGTCAACTAACTTTATGTCCTCTTCCTCTTTAGCGTTTA	180	0.011049		CGGCGACGTTGGGTCAACTCTTTTTGTGTCCTCTTCCTCTTTAGCGTTTA	211	188	184	0.01294	0.0115323	0.0112946	194.333	0.0119223	6.10352e-05	195.335
CGGCGACGTTGGGTCAACTAACTTTATGTCCTCTTCCTCTTTAGCGTTTA	208	0.012756		CGGCGACGTTGGGTCAACTAACTTGCTGTCCTCTTCCTCTTTAGCGTTTA	113	0.00693166		CGGCGACGTTGGGTCAACTAACTTTCTGTCCTCTTCCTCTTTAGCGTTTA	86	0.00527899		CGGCGACGTTGGGTCAACTCCCTGTATGTCCTCTTCCTCTTTAGCGTTTA	208	195	180	0.012756	0.0119617	0.011049	194.333	0.0119223	6.10352e-05	195.334
CGGCGACGTTGGGTCAACTAACTTTCTGTCCTCTTCCTCTTTAGCGTTTA	107	0.006562		CGGCGACGTTGGGTCAACTAACTTGGTGTCCTCTTCCTCTTTAGCGTTTA	195	0.0119617		CGGCGACGTTGGGTCAACTAACTTTGTGTCCTCTTCCTCTTTAGCGTTTA	121	0.00742741		CGGCGACGTTGGGTCAACTGTATGAGTGTCCTCTTCCTCTTTAGCGTTTA	221	187	175	0.0135533	0.011471	0.0107421	194.333	0.0119221	6.10352e-05	195.332
CGGCGACGTTGGGTCAACTAACTTTGTGTCCTCTTCCTCTTTAGCGTTTA	159	0.00975101		CGGCGACGTTGGGTCAACTAACTTGTTGTCCTCTTCCTCTTTAGCGTTTA	94	0.00576616		CGGCGACGTTGGGTCAACTAACTTTTTGTCCTCTTCCTCTTTAGCGTTTA	107	0.00656804		CGGCGACGTTGGGTCAACTGGCCTGGTGTCCTCTTCCTCTTTAGCGTTTA	220	192	171	0.013492	0.0117777	0.0104966	194.333	0.0119221	6.10352e-05	195.331
CGGCGACGTTGGGTCAACTAACTTTTTGTCCTCTTCCTCTTTAGCGTTTA	110	0.00674598		CGGCGACGTTGGGTCAACTAACTTTATGTCCTCTTCCTCTTTAGCGTTTA	209	0.0128205		CGGCGACGTTGGGTCAACTAAGAAAATGTCCTCTTCCTCTTTAGCGTTTA	20	0.00122767		CGGCGACGTTGGGTCAACTTTCTGGATGTCCTCTTCCTCTTTAGCGTTTA	197	210	175	0.0120814	0.0128819	0.0107421	194	0.0119018	6.10352e-05	194.999
CGGCGACGTTGGGTCAACTAAGAAAATGTCCTCTTCCTCTTTAGCGTTTA	23	0.00141052		CGGCGACGTTGGGTCAACTAACTTTCTGTCCTCTTCCTCTTTAGCGTTTA	128	0.0078518		CGGCGACGTTGGGTCAACTAAGAAACTGTCCTCTTCCTCTTTAGCGTTTA	47	0.00288503		CGGCGACGTTGGGTCAACTTTTTGTGTGTCCTCTTCCTCTTTAGCGTTTA	196	192	193	0.0120201	0.0117777	0.011847	193.667	0.0118816	6.10352e-05	194.668
CGGCGACGTTGGGTCAACTAAGAAACTGTCCTCTTCCTCTTTAGCGTTTA	38	0.00233043		CGGCGACGTTGGGTCAACTAACTTTGTGTCCTCTTCCTCTTTAGCGTTTA	169	0.0103668		CGGCGACGTTGGGTCAACTAAGAAAGTGTCCTCTTCCTCTTTAGCGTTTA	39	0.00239396		CGGCGACGTTGGGTCAACTTACTGTATGTCCTCTTCCTCTTTAGCGTTTA	172	228	181	0.0105483	0.013986	0.0111104	193.667	0.0118816	6.10352e-05	194.668
CGGCGACGTTGGGTCAACTAAGAAAGTGTCCTCTTCCTCTTTAGCGTTTA	41	0.00251441		CGGCGACGTTGGGTCAACTAACTTTTTGTCCTCTTCCTCTTTAGCGTTTA	150	0.00920132		CGGCGACGTTGGGTCAACTAAGAAATTGTCCTCTTCCTCTTTAGCGTTTA	17	0.00104352		CGGCGACGTTGGGTCAACTGTATATGTGTCCTCTTCCTCTTTAGCGTTTA	207	183	191	0.0126947	0.0112256	0.0117243	193.667	0.0118815	6.10352e-05	194.667
CGGCGACGTTGGGTCAACTAAGAAATTGTCCTCTTCCTCTTTAGCGTTTA	21	0.00128787		CGGCGACGTTGGGTCAACTAAGAAAATGTCCTCTTCCTCTTTAGCGTTTA	38	0.002331		CGGCGACGTTGGGTCAACTAAGAACATGTCCTCTTCCTCTTTAGCGTTTA	19	0.00116629		CGGCGACGTTGGGTCAACTTTGTGGATGTCCTCTTCCTCTTTAGCGTTTA	207	204	170	0.0126947	0.0125138	0.0104352	193.667	0.0118812	6.10352e-05	194.662
CGGCGACGTTGGGTCAACTAAGAACATGTCCTCTTCCTCTTTAGCGTTTA	14	0.00085858		CGGCGACGTTGGGTCAACTAAGAAACTGTCCTCTTCCTCTTTAGCGTTTA	45	0.0027604		CGGCGACGTTGGGTCAACTAAGAACCTGTCCTCTTCCTCTTTAGCGTTTA	34	0.00208704		CGGCGACGTTGGGTCAACTGTTGTGGTGTCCTCTTCCTCTTTAGCGTTTA	194	202	184	0.0118975	0.0123911	0.0112946	193.333	0.0118611	6.10352e-05	194.331
CGGCGACGTTGGGTCAACTAAGAACCTGTCCTCTTCCTCTTTAGCGTTTA	45	0.00275972		CGGCGACGTTGGGTCAACTAAGAAAGTGTCCTCTTCCTCTTTAGCGTTTA	32	0.00196295		CGGCGACGTTGGGTCAACTAAGAACGTGTCCTCTTCCTCTTTAGCGTTTA	81	0.00497207		CGGCGACGTTGGGTCAACTATCTCTGTGTCCTCTTCCTCTTTAGCGTTTA	195	201	184	0.0119588	0.0123298	0.0112946	193.333	0.011861	6.10352e-05	194.331
CGGCGACGTTGGGTCAACTAAGAACGTGTCCTCTTCCTCTTTAGCGTTTA	110	0.00674598		CGGCGACGTTGGGTCAACTAAGAAATTGTCCTCTTCCTCTTTAGCGTTTA	15	0.000920132		CGGCGACGTTGGGTCAACTAAGAACTTGTCCTCTTCCTCTTTAGCGTTTA	26	0.00159597		CGGCGACGTTGGGTCAACTTTCCCTGTGTCCTCTTCCTCTTTAGCGTTTA	206	197	176	0.0126334	0.0120844	0.0108035	193	0.0118404	6.10352e-05	193.994
CGGCGACGTTGGGTCAACTAAGAACTTGTCCTCTTCCTCTTTAGCGTTTA	41	0.00251441		CGGCGACGTTGGGTCAACTAAGAACATGTCCTCTTCCTCTTTAGCGTTTA	16	0.000981475		CGGCGACGTTGGGTCAACTAAGAAGATGTCCTCTTCCTCTTTAGCGTTTA	35	0.00214843		CGGCGACGTTGGGTCAACTGTGAGGGTGTCCTCTTCCTCTTTAGCGTTTA	214	195	170	0.013124	0.0119617	0.0104352	193	0.0118403	6.10352e-05	193.992
CGGCGACGTTGGGTCAACTAAGAAGATGTCCTCTTCCTCTTTAGCGTTTA	40	0.00245308		CGGCGACGTTGGGTCAACTAAGAACCTGTCCTCTTCCTCTTTAGCGTTTA	42	0.00257637		CGGCGACGTTGGGTCAACTAAGAAGCTGTCCTCTTCCTCTTTAGCGTTTA	43	0.00263949		CGGCGACGTTGGGTCAACTCTATGTGTGTCCTCTTCCTCTTTAGCGTTTA	198	203	177	0.0121428	0.0124525	0.0108649	192.667	0.01182	6.10352e-05	193.66
CGGCGACGTTGGGTCAACTAAGAAGCTGTCCTCTTCCTCTTTAGCGTTTA	47	0.00288237		CGGCGACGTTGGGTCAACTAAGAACGTGTCCTCTTCCTCTTTAGCGTTTA	80	0.00490737		CGGCGACGTTGGGTCAACTAAGAAGGTGTCCTCTTCCTCTTTAGCGTTTA	43	0.00263949		CGGCGACGTTGGGTCAACTGGCAGTATGTCCTCTTCCTCTTTAGCGTTTA	213	192	173	0.0130627	0.0117777	0.0106194	192.667	0.0118199	6.10352e-05	193.657
CGGCGACGTTGGGTCAACTAAGAAGGTGTCCTCTTCCTCTTTAGCGTTTA	41	0.00251441		CGGCGACGTTGGGTCAACTAAGAACTTGTCCTCTTCCTCTTTAGCGTTTA	32	0.00196295		CGGCGACGTTGGGTCAACTAAGAAGTTGTCCTCTTCCTCTTTAGCGTTTA	13	0.000797987		CGGCGACGTTGGGTCAACTGTTTCCGTGTCCTCTTCCTCTTTAGCGTTTA	221	188	169	0.0135533	0.0115323	0.0103738	192.667	0.0118198	6.10352e-05	193.656
CGGCGACGTTGGGTCAACTAAGAAGTTGTCCTCTTCCTCTTTAGCGTTTA	6	0.000367963		CGGCGACGTTGGGTCAACTAAGAAGATGTCCTCTTCCTCTTTAGCGTTTA	40	0.00245369		CGGCGACGTTGGGTCAACTAAGAATATGTCCTCTTCCTCTTTAGCGTTTA	40	0.00245534		CGGCGACGTTGGGTCAACTGGAGGTATGTCCTCTTCCTCTTTAGCGTTTA	218	197	163	0.0133693	0.0120844	0.0100055	192.667	0.0118197	6.10352e-05	193.655
CGGCGACGTTGGGTCAACTAAGAATATGTCCTCTTCCTCTTTAGCGTTTA	31	0.00190114		CGGCGACGTTGGGTCAACTAAGAAGCTGTCCTCTTCCTCTTTAGCGTTTA	48	0.00294442		CGGCGACGTTGGGTCAACTAAGAATCTGTCCTCTTCCTCTTTAGCGTTTA	46	0.00282364		CGGCGACGTTGGGTCAACTGGCGTTGTGTCCTCTTCCTCTTTAGCGTTTA	189	206	182	0.0115908	0.0126365	0.0111718	192.333	0.0117997	6.10352e-05	193.326
CGGCGACGTTGGGTCAACTAAGAATCTGTCCTCTTCCTCTTTAGCGTTTA	51	0.00312768		CGGCGACGTTGGGTCAACTAAGAAGGTGTCCTCTTCCTCTTTAGCGTTTA	59	0.00361919		CGGCGACGTTGGGTCAACTAAGAATGTGTCCTCTTCCTCTTTAGCGTTTA	61	0.0037444		CGGCGACGTTGGGTCAACTTCCTTTTTGTCCTCTTCCTCTTTAGCGTTTA	208	188	181	0.012756	0.0115323	0.0111104	192.333	0.0117996	6.10352e-05	193.325
CGGCGACGTTGGGTCAACTAAGAATGTGTCCTCTTCCTCTTTAGCGTTTA	68	0.00417024		CGGCGACGTTGGGTCAACTAAGAAGTTGTCCTCTTCCTCTTTAGCGTTTA	7	0.000429395		CGGCGACGTTGGGTCAACTAAGAATTTGTCCTCTTCCTCTTTAGCGTTTA	55	0.0033761		CGGCGACGTTGGGTCAACTTGCAGTGTGTCCTCTTCCTCTTTAGCGTTTA	194	212	171	0.0118975	0.0130045	0.0104966	192.333	0.0117995	6.10352e-05	193.324
CGGCGACGTTGGGTCAACTAAGAATTTGTCCTCTTCCTCTTTAGCGTTTA	58	0.00355697		CGGCGACGTTGGGTCAACTAAGAATATGTCCTCTTCCTCTTTAGCGTTTA	40	0.00245369		CGGCGACGTTGGGTCAACTAAGACAATGTCCTCTTCCTCTTTAGCGTTTA	48	0.00294641		CGGCGACGTTGGGTCAACTTGTCTTGTGTCCTCTTCCTCTTTAGCGTTTA	198	192	186	0.0121428	0.0117777	0.0114173	192	0.0117793	6.10352e-05	192.992
CGGCGACGTTGGGTCAACTAAGACAATGTCCTCTTCCTCTTTAGCGTTTA	34	0.00208512		CGGCGACGTTGGGTCAACTAAGAATCTGTCCTCTTCCTCTTTAGCGTTTA	60	0.00368053		CGGCGACGTTGGGTCAACTAAGACACTGTCCTCTTCCTCTTTAGCGTTTA	16	0.000982137		CGGCGACGTTGGGTCAACTGCCTCGGTGTCCTCTTCCTCTTTAGCGTTTA	180	219	177	0.0110389	0.0134339	0.0108649	192	0.0117792	6.10352e-05	192.991
CGGCGACGTTGGGTCAACTAAGACACTGTCCTCTTCCTCTTTAGCGTTTA	14	0.00085858		CGGCGACGTTGGGTCAACTAAGAATGTGTCCTCTTCCTCTTTAGCGTTTA	72	0.00441664		CGGCGACGTTGGGTCAACTAAGACAGTGTCCTCTTCCTCTTTAGCGTTTA	27	0.00165736		CGGCGACGTTGGGTCAACTTTTGTGCTGTCCTCTTCCTCTTTAGCGTTTA	210	186	180	0.0128787	0.0114096	0.011049	192	0.0117791	6.10352e-05	192.989
CGGCGACGTTGGGTCAACTAAGACAGTGTCCTCTTCCTCTTTAGCGTTTA	48	0.0029437		CGGCGACGTTGGGTCAACTAAGAATTTGTCCTCTTCCTCTTTAGCGTTTA	60	0.00368053		CGGCGACGTTGGGTCAACTAAGACATTGTCCTCTTCCTCTTTAGCGTTTA	2	0.000122767		CGGCGACGTTGGGTCAACTGTTTGAATGTCCTCTTCCTCTTTAGCGTTTA	205	198	173	0.0125721	0.0121457	0.0106194	192	0.0117791	6.10352e-05	192.988
CGGCGACGTTGGGTCAACTAAGACATTGTCCTCTTCCTCTTTAGCGTTTA	5	0.000306636		CGGCGACGTTGGGTCAACTAAGACAATGTCCTCTTCCTCTTTAGCGTTTA	24	0.00147221		CGGCGACGTTGGGTCAACTAAGACCATGTCCTCTTCCTCTTTAGCGTTTA	18	0.0011049		CGGCGACGTTGGGTCAACTTGCAGTTTGTCCTCTTCCTCTTTAGCGTTTA	198	208	170	0.0121428	0.0127592	0.0104352	192	0.011779	6.10352e-05	192.988
CGGCGACGTTGGGTCAACTAAGACCATGTCCTCTTCCTCTTTAGCGTTTA	11	0.000674598		CGGCGACGTTGGGTCAACTAAGACACTGTCCTCTTCCTCTTTAGCGTTTA	22	0.00134953		CGGCGACGTTGGGTCAACTAAGACCCTGTCCTCTTCCTCTTTAGCGTTTA	20	0.00122767		CGGCGACGTTGGGTCAACTTTAATGCTGTCCTCTTCCTCTTTAGCGTTTA	202	203	171	0.0123881	0.0124525	0.0104966	192	0.011779	6.10352e-05	192.988
CGGCGACGTTGGGTCAACTAAGACCCTGTCCTCTTCCTCTTTAGCGTTTA	25	0.00153318		CGGCGACGTTGGGTCAACTAAGACAGTGTCCTCTTCCTCTTTAGCGTTTA	34	0.00208563		CGGCGACGTTGGGTCAACTAAGACCGTGTCCTCTTCCTCTTTAGCGTTTA	55	0.0033761		CGGCGACGTTGGGTCAACTATCTGGGTGTCCTCTTCCTCTTTAGCGTTTA	210	198	168	0.0128787	0.0121457	0.0103124	192	0.011779	6.10352e-05	192.987
CGGCGACGTTGGGTCAACTAAGACCGTGTCCTCTTCCTCTTTAGCGTTTA	71	0.00435423		CGGCGACGTTGGGTCAACTAAGACATTGTCCTCTTCCTCTTTAGCGTTTA	6	0.000368053		CGGCGACGTTGGGTCAACTAAGACCTTGTCCTCTTCCTCTTTAGCGTTTA	5	0.000306918		CGGCGACGTTGGGTCAACTTTCGTACTGTCCTCTTCCTCTTTAGCGTTTA	203	213	160	0.0124494	0.0130659	0.00982137	192	0.0117789	6.10352e-05	192.985
CGGCGACGTTGGGTCAACTAAGACCTTGTCCTCTTCCTCTTTAGCGTTTA	6	0.000367963		CGGCGACGTTGGGTCAACTAAGACCATGTCCTCTTCCTCTTTAGCGTTTA	14	0.00085879		CGGCGACGTTGGGTCAACTAAGACGATGTCCTCTTCCTCTTTAGCGTTTA	37	0.00227119		CGGCGACGTTGGGTCAACTGTAGTTCTGTCCTCTTCCTCTTTAGCGTTTA	202	215	159	0.0123881	0.0131886	0.00975999	192	0.0117789	6.10352e-05	192.985
CGGCGACGTTGGGTCAACTAAGACGATGTCCTCTTCCTCTTTAGCGTTTA	57	0.00349565		CGGCGACGTTGGGTCAACTAAGACCCTGTCCTCTTCCTCTTTAGCGTTTA	19	0.0011655		CGGCGACGTTGGGTCAACTAAGACGCTGTCCTCTTCCTCTTTAGCGTTTA	38	0.00233258		CGGCGACGTTGGGTCAACTCCTGCTTTGTCCTCTTCCTCTTTAGCGTTTA	199	202	174	0.0122041	0.0123911	0.0106807	191.667	0.0117587	6.10352e-05	192.654
CGGCGACGTTGGGTCAACTAAGACGCTGTCCTCTTCCTCTTTAGCGTTTA	35	0.00214645		CGGCGACGTTGGGTCAACTAAGACCGTGTCCTCTTCCTCTTTAGCGTTTA	79	0.00484603		CGGCGACGTTGGGTCAACTAAGACGGTGTCCTCTTCCTCTTTAGCGTTTA	35	0.00214843		CGGCGACGTTGGGTCAACTTGTTCTCTGTCCTCTTCCTCTTTAGCGTTTA	200	201	174	0.0122654	0.0123298	0.0106807	191.667	0.0117586	6.10352e-05	192.654
CGGCGACGTTGGGTCAACTAAGACGGTGTCCTCTTCCTCTTTAGCGTTTA	28	0.00171716		CGGCGACGTTGGGTCAACTAAGACCTTGTCCTCTTCCTCTTTAGCGTTTA	5	0.000306711		CGGCGACGTTGGGTCAACTAAGACGTTGTCCTCTTCCTCTTTAGCGTTTA	27	0.00165736		CGGCGACGTTGGGTCAACTTTAGTGCTGTCCTCTTCCTCTTTAGCGTTTA	214	224	137	0.013124	0.0137406	0.00840955	191.667	0.0117581	6.10352e-05	192.644
CGGCGACGTTGGGTCAACTAAGACGTTGTCCTCTTCCTCTTTAGCGTTTA	23	0.00141052		CGGCGACGTTGGGTCAACTAAGACGATGTCCTCTTCCTCTTTAGCGTTTA	44	0.00269906		CGGCGACGTTGGGTCAACTAAGACTATGTCCTCTTCCTCTTTAGCGTTTA	26	0.00159597		CGGCGACGTTGGGTCAACTTCAGTTGTGTCCTCTTCCTCTTTAGCGTTTA	173	212	189	0.0106096	0.0130045	0.0116015	191.333	0.0117385	6.10352e-05	192.324
CGGCGACGTTGGGTCAACTAAGACTATGTCCTCTTCCTCTTTAGCGTTTA	19	0.00116522		CGGCGACGTTGGGTCAACTAAGACGCTGTCCTCTTCCTCTTTAGCGTTTA	45	0.0027604		CGGCGACGTTGGGTCAACTAAGACTCTGTCCTCTTCCTCTTTAGCGTTTA	33	0.00202566		CGGCGACGTTGGGTCAACTAGATTTGTGTCCTCTTCCTCTTTAGCGTTTA	190	190	194	0.0116522	0.011655	0.0119084	191.333	0.0117385	6.10352e-05	192.324
CGGCGACGTTGGGTCAACTAAGACTCTGTCCTCTTCCTCTTTAGCGTTTA	44	0.00269839		CGGCGACGTTGGGTCAACTAAGACGGTGTCCTCTTCCTCTTTAGCGTTTA	39	0.00239234		CGGCGACGTTGGGTCAACTAAGACTGTGTCCTCTTCCTCTTTAGCGTTTA	62	0.00380578		CGGCGACGTTGGGTCAACTGGGAGTATGTCCTCTTCCTCTTTAGCGTTTA	201	190	183	0.0123268	0.011655	0.0112332	191.333	0.0117383	6.10352e-05	192.321
CGGCGACGTTGGGTCAACTAAGACTGTGTCCTCTTCCTCTTTAGCGTTTA	52	0.00318901		CGGCGACGTTGGGTCAACTAAGACGTTGTCCTCTTCCTCTTTAGCGTTTA	22	0.00134953		CGGCGACGTTGGGTCAACTAAGACTTTGTCCTCTTCCTCTTTAGCGTTTA	50	0.00306918		CGGCGACGTTGGGTCAACTGTTATGATGTCCTCTTCCTCTTTAGCGTTTA	190	207	177	0.0116522	0.0126978	0.0108649	191.333	0.0117383	6.10352e-05	192.32
CGGCGACGTTGGGTCAACTAAGACTTTGTCCTCTTCCTCTTTAGCGTTTA	43	0.00263707		CGGCGACGTTGGGTCAACTAAGACTATGTCCTCTTCCTCTTTAGCGTTTA	17	0.00104282		CGGCGACGTTGGGTCAACTAAGAGAATGTCCTCTTCCTCTTTAGCGTTTA	18	0.0011049		CGGCGACGTTGGGTCAACTGGATGTCTGTCCTCTTCCTCTTTAGCGTTTA	205	202	167	0.0125721	0.0123911	0.0102511	191.333	0.0117381	6.10352e-05	192.317
CGGCGACGTTGGGTCAACTAAGAGAATGTCCTCTTCCTCTTTAGCGTTTA	17	0.00104256		CGGCGACGTTGGGTCAACTAAGACTCTGTCCTCTTCCTCTTTAGCGTTTA	40	0.00245369		CGGCGACGTTGGGTCAACTAAGAGACTGTCCTCTTCCTCTTTAGCGTTTA	49	0.0030078		CGGCGACGTTGGGTCAACTCCTGGTCTGTCCTCTTCCTCTTTAGCGTTTA	206	205	163	0.0126334	0.0125751	0.0100055	191.333	0.011738	6.10352e-05	192.316
CGGCGACGTTGGGTCAACTAAGAGACTGTCCTCTTCCTCTTTAGCGTTTA	63	0.00386361		CGGCGACGTTGGGTCAACTAAGACTGTGTCCTCTTCCTCTTTAGCGTTTA	64	0.0039259		CGGCGACGTTGGGTCAACTAAGAGAGTGTCCTCTTCCTCTTTAGCGTTTA	47	0.00288503		CGGCGACGTTGGGTCAACTATCGGTGTGTCCTCTTCCTCTTTAGCGTTTA	182	212	179	0.0111615	0.0130045	0.0109877	191	0.0117179	6.10352e-05	191.986
CGGCGACGTTGGGTCAACTAAGAGAGTGTCCTCTTCCTCTTTAGCGTTTA	56	0.00343432		CGGCGACGTTGGGTCAACTAAGACTTTGTCCTCTTCCTCTTTAGCGTTTA	68	0.00417127		CGGCGACGTTGGGTCAACTAAGAGATTGTCCTCTTCCTCTTTAGCGTTTA	21	0.00128906		CGGCGACGTTGGGTCAACTTTTTTGCTGTCCTCTTCCTCTTTAGCGTTTA	200	191	182	0.0122654	0.0117164	0.0111718	191	0.0117179	6.10352e-05	191.985
CGGCGACGTTGGGTCAACTAAGAGATTGTCCTCTTCCTCTTTAGCGTTTA	32	0.00196247		CGGCGACGTTGGGTCAACTAAGAGAATGTCCTCTTCCTCTTTAGCGTTTA	16	0.000981475		CGGCGACGTTGGGTCAACTAAGAGCATGTCCTCTTCCTCTTTAGCGTTTA	19	0.00116629		CGGCGACGTTGGGTCAACTATCGGGGTGTCCTCTTCCTCTTTAGCGTTTA	199	195	179	0.0122041	0.0119617	0.0109877	191	0.0117178	6.10352e-05	191.985
CGGCGACGTTGGGTCAACTAAGAGCATGTCCTCTTCCTCTTTAGCGTTTA	21	0.00128787		CGGCGACGTTGGGTCAACTAAGAGACTGTCCTCTTCCTCTTTAGCGTTTA	62	0.00380321		CGGCGACGTTGGGTCAACTAAGAGCCTGTCCTCTTCCTCTTTAGCGTTTA	70	0.00429685		CGGCGACGTTGGGTCAACTCTTTGTCTGTCCTCTTCCTCTTTAGCGTTTA	190	211	172	0.0116522	0.0129432	0.010558	191	0.0117178	6.10352e-05	191.984
CGGCGACGTTGGGTCAACTAAGAGCCTGTCCTCTTCCTCTTTAGCGTTTA	89	0.00545811		CGGCGACGTTGGGTCAACTAAGAGAGTGTCCTCTTCCTCTTTAGCGTTTA	68	0.00417127		CGGCGACGTTGGGTCAACTAAGAGCGTGTCCTCTTCCTCTTTAGCGTTTA	98	0.00601559		CGGCGACGTTGGGTCAACTGTAGATGTGTCCTCTTCCTCTTTAGCGTTTA	206	205	162	0.0126334	0.0125751	0.00994414	191	0.0117176	6.10352e-05	191.98
CGGCGACGTTGGGTCAACTAAGAGCGTGTCCTCTTCCTCTTTAGCGTTTA	134	0.00821783		CGGCGACGTTGGGTCAACTAAGAGATTGTCCTCTTCCTCTTTAGCGTTTA	33	0.00202429		CGGCGACGTTGGGTCAACTAAGAGCTTGTCCTCTTCCTCTTTAGCGTTTA	8	0.000491069		CGGCGACGTTGGGTCAACTCGTTTTTTGTCCTCTTCCTCTTTAGCGTTTA	220	190	163	0.013492	0.011655	0.0100055	191	0.0117175	6.10352e-05	191.98
CGGCGACGTTGGGTCAACTAAGAGCTTGTCCTCTTCCTCTTTAGCGTTTA	7	0.00042929		CGGCGACGTTGGGTCAACTAAGAGCATGTCCTCTTCCTCTTTAGCGTTTA	11	0.000674764		CGGCGACGTTGGGTCAACTAAGAGGATGTCCTCTTCCTCTTTAGCGTTTA	68	0.00417408		CGGCGACGTTGGGTCAACTTGAGGTTTGTCCTCTTCCTCTTTAGCGTTTA	172	213	187	0.0105483	0.0130659	0.0114787	190.667	0.0116976	6.10352e-05	191.654
CGGCGACGTTGGGTCAACTAAGAGGATGTCCTCTTCCTCTTTAGCGTTTA	59	0.0036183		CGGCGACGTTGGGTCAACTAAGAGCCTGTCCTCTTCCTCTTTAGCGTTTA	77	0.00472335		CGGCGACGTTGGGTCAACTAAGAGGCTGTCCTCTTCCTCTTTAGCGTTTA	42	0.00257811		CGGCGACGTTGGGTCAACTTTGTGGCTGTCCTCTTCCTCTTTAGCGTTTA	175	219	178	0.0107322	0.0134339	0.0109263	190.667	0.0116975	6.10352e-05	191.652
CGGCGACGTTGGGTCAACTAAGAGGCTGTCCTCTTCCTCTTTAGCGTTTA	35	0.00214645		CGGCGACGTTGGGTCAACTAAGAGCGTGTCCTCTTCCTCTTTAGCGTTTA	125	0.00766777		CGGCGACGTTGGGTCAACTAAGAGGGTGTCCTCTTCCTCTTTAGCGTTTA	90	0.00552452		CGGCGACGTTGGGTCAACTGTGCGTATGTCCTCTTCCTCTTTAGCGTTTA	209	185	178	0.0128174	0.0113483	0.0109263	190.667	0.0116973	6.10352e-05	191.649
CGGCGACGTTGGGTCAACTAAGAGGGTGTCCTCTTCCTCTTTAGCGTTTA	109	0.00668466		CGGCGACGTTGGGTCAACTAAGAGCTTGTCCTCTTCCTCTTTAGCGTTTA	1	6.13422e-05		CGGCGACGTTGGGTCAACTAAGAGGTTGTCCTCTTCCTCTTTAGCGTTTA	4	0.000245534		CGGCGACGTTGGGTCAACTGTGTTGATGTCCTCTTCCTCTTTAGCGTTTA	216	182	174	0.0132467	0.0111643	0.0106807	190.667	0.0116972	6.10352e-05	191.647
CGGCGACGTTGGGTCAACTAAGAGGTTGTCCTCTTCCTCTTTAGCGTTTA	15	0.000919907		CGGCGACGTTGGGTCAACTAAGAGGATGTCCTCTTCCTCTTTAGCGTTTA	53	0.00325113		CGGCGACGTTGGGTCAACTAAGAGTATGTCCTCTTCCTCTTTAGCGTTTA	66	0.00405132		CGGCGACGTTGGGTCAACTGGCTTACTGTCCTCTTCCTCTTTAGCGTTTA	221	197	154	0.0135533	0.0120844	0.00945307	190.667	0.0116969	6.10352e-05	191.642
CGGCGACGTTGGGTCAACTAAGAGTATGTCCTCTTCCTCTTTAGCGTTTA	81	0.0049675		CGGCGACGTTGGGTCAACTAAGAGGCTGTCCTCTTCCTCTTTAGCGTTTA	40	0.00245369		CGGCGACGTTGGGTCAACTAAGAGTCTGTCCTCTTCCTCTTTAGCGTTTA	56	0.00343748		CGGCGACGTTGGGTCAACTGTACTGGTGTCCTCTTCCTCTTTAGCGTTTA	185	194	192	0.0113455	0.0119004	0.0117856	190.333	0.0116772	6.10352e-05	191.319
CGGCGACGTTGGGTCAACTAAGAGTCTGTCCTCTTCCTCTTTAGCGTTTA	64	0.00392494		CGGCGACGTTGGGTCAACTAAGAGGGTGTCCTCTTCCTCTTTAGCGTTTA	91	0.00558214		CGGCGACGTTGGGTCAACTAAGAGTGTGTCCTCTTCCTCTTTAGCGTTTA	87	0.00534037		CGGCGACGTTGGGTCAACTGTTTTGGTGTCCTCTTCCTCTTTAGCGTTTA	190	199	182	0.0116522	0.0122071	0.0111718	190.333	0.011677	6.10352e-05	191.316
CGGCGACGTTGGGTCAACTAAGAGTGTGTCCTCTTCCTCTTTAGCGTTTA	113	0.00692996		CGGCGACGTTGGGTCAACTAAGAGGTTGTCCTCTTCCTCTTTAGCGTTTA	6	0.000368053		CGGCGACGTTGGGTCAACTAAGAGTTTGTCCTCTTCCTCTTTAGCGTTTA	46	0.00282364		CGGCGACGTTGGGTCAACTTGCTCGCTGTCCTCTTCCTCTTTAGCGTTTA	206	204	161	0.0126334	0.0125138	0.00988276	190.333	0.0116766	6.10352e-05	191.31
CGGCGACGTTGGGTCAACTAAGAGTTTGTCCTCTTCCTCTTTAGCGTTTA	48	0.0029437		CGGCGACGTTGGGTCAACTAAGAGTATGTCCTCTTCCTCTTTAGCGTTTA	92	0.00564348		CGGCGACGTTGGGTCAACTAAGATAATGTCCTCTTCCTCTTTAGCGTTTA	55	0.0033761		CGGCGACGTTGGGTCAACTGGTCCGGTGTCCTCTTCCTCTTTAGCGTTTA	194	192	184	0.0118975	0.0117777	0.0112946	190	0.0116566	6.10352e-05	190.981
CGGCGACGTTGGGTCAACTAAGATAATGTCCTCTTCCTCTTTAGCGTTTA	41	0.00251441		CGGCGACGTTGGGTCAACTAAGAGTCTGTCCTCTTCCTCTTTAGCGTTTA	57	0.0034965		CGGCGACGTTGGGTCAACTAAGATACTGTCCTCTTCCTCTTTAGCGTTTA	36	0.00220981		CGGCGACGTTGGGTCAACTTCTTTTGTGTCCTCTTCCTCTTTAGCGTTTA	197	189	184	0.0120814	0.0115937	0.0112946	190	0.0116566	6.10352e-05	190.981
CGGCGACGTTGGGTCAACTAAGATACTGTCCTCTTCCTCTTTAGCGTTTA	40	0.00245308		CGGCGACGTTGGGTCAACTAAGAGTGTGTCCTCTTCCTCTTTAGCGTTTA	111	0.00680898		CGGCGACGTTGGGTCAACTAAGATAGTGTCCTCTTCCTCTTTAGCGTTTA	55	0.0033761		CGGCGACGTTGGGTCAACTTGGGTCCTGTCCTCTTCCTCTTTAGCGTTTA	186	218	166	0.0114068	0.0133726	0.0101897	190	0.0116564	6.10352e-05	190.978
CGGCGACGTTGGGTCAACTAAGATAGTGTCCTCTTCCTCTTTAGCGTTTA	51	0.00312768		CGGCGACGTTGGGTCAACTAAGAGTTTGTCCTCTTCCTCTTTAGCGTTTA	43	0.00263771		CGGCGACGTTGGGTCAACTAAGATATTGTCCTCTTCCTCTTTAGCGTTTA	8	0.000491069		CGGCGACGTTGGGTCAACTTGGGGTATGTCCTCTTCCTCTTTAGCGTTTA	206	203	161	0.0126334	0.0124525	0.00988276	190	0.0116562	6.10352e-05	190.975
CGGCGACGTTGGGTCAACTAAGATATTGTCCTCTTCCTCTTTAGCGTTTA	7	0.00042929		CGGCGACGTTGGGTCAACTAAGATAATGTCCTCTTCCTCTTTAGCGTTTA	61	0.00374187		CGGCGACGTTGGGTCAACTAAGATCATGTCCTCTTCCTCTTTAGCGTTTA	10	0.000613836		CGGCGACGTTGGGTCAACTTATGTTCTGTCCTCTTCCTCTTTAGCGTTTA	192	193	184	0.0117748	0.011839	0.0112946	189.667	0.0116361	6.10352e-05	190.647
CGGCGACGTTGGGTCAACTAAGATCATGTCCTCTTCCTCTTTAGCGTTTA	11	0.000674598		CGGCGACGTTGGGTCAACTAAGATACTGTCCTCTTCCTCTTTAGCGTTTA	47	0.00288308		CGGCGACGTTGGGTCAACTAAGATCCTGTCCTCTTCCTCTTTAGCGTTTA	33	0.00202566		CGGCGACGTTGGGTCAACTTTCTACGTGTCCTCTTCCTCTTTAGCGTTTA	190	203	176	0.0116522	0.0124525	0.0108035	189.667	0.011636	6.10352e-05	190.645
CGGCGACGTTGGGTCAACTAAGATCCTGTCCTCTTCCTCTTTAGCGTTTA	34	0.00208512		CGGCGACGTTGGGTCAACTAAGATAGTGTCCTCTTCCTCTTTAGCGTTTA	66	0.00404858		CGGCGACGTTGGGTCAACTAAGATCGTGTCCTCTTCCTCTTTAGCGTTTA	95	0.00583144		CGGCGACGTTGGGTCAACTTGATTAGTGTCCTCTTCCTCTTTAGCGTTTA	200	192	177	0.0122654	0.0117777	0.0108649	189.667	0.011636	6.10352e-05	190.644
CGGCGACGTTGGGTCAACTAAGATCGTGTCCTCTTCCTCTTTAGCGTTTA	101	0.00619404		CGGCGACGTTGGGTCAACTAAGATATTGTCCTCTTCCTCTTTAGCGTTTA	13	0.000797448		CGGCGACGTTGGGTCAACTAAGATCTTGTCCTCTTCCTCTTTAGCGTTTA	26	0.00159597		CGGCGACGTTGGGTCAACTGTATCTGTGTCCTCTTCCTCTTTAGCGTTTA	210	179	180	0.0128787	0.0109802	0.011049	189.667	0.011636	6.10352e-05	190.644
CGGCGACGTTGGGTCAACTAAGATCTTGTCCTCTTCCTCTTTAGCGTTTA	20	0.00122654		CGGCGACGTTGGGTCAACTAAGATCATGTCCTCTTCCTCTTTAGCGTTTA	15	0.000920132		CGGCGACGTTGGGTCAACTAAGATGATGTCCTCTTCCTCTTTAGCGTTTA	101	0.00619974		CGGCGACGTTGGGTCAACTGTCCTGCTGTCCTCTTCCTCTTTAGCGTTTA	176	216	176	0.0107936	0.0132499	0.0108035	189.333	0.0116157	6.10352e-05	190.311
CGGCGACGTTGGGTCAACTAAGATGATGTCCTCTTCCTCTTTAGCGTTTA	104	0.00637802		CGGCGACGTTGGGTCAACTAAGATCCTGTCCTCTTCCTCTTTAGCGTTTA	47	0.00288308		CGGCGACGTTGGGTCAACTAAGATGCTGTCCTCTTCCTCTTTAGCGTTTA	54	0.00331471		CGGCGACGTTGGGTCAACTGTTGGGATGTCCTCTTCCTCTTTAGCGTTTA	186	211	171	0.0114068	0.0129432	0.0104966	189.333	0.0116155	6.10352e-05	190.309
CGGCGACGTTGGGTCAACTAAGATGCTGTCCTCTTCCTCTTTAGCGTTTA	62	0.00380228		CGGCGACGTTGGGTCAACTAAGATCGTGTCCTCTTCCTCTTTAGCGTTTA	117	0.00717703		CGGCGACGTTGGGTCAACTAAGATGGTGTCCTCTTCCTCTTTAGCGTTTA	83	0.00509484		CGGCGACGTTGGGTCAACTAGCGGTGTGTCCTCTTCCTCTTTAGCGTTTA	193	202	173	0.0118361	0.0123911	0.0106194	189.333	0.0116155	6.10352e-05	190.309
CGGCGACGTTGGGTCAACTAAGATGGTGTCCTCTTCCTCTTTAGCGTTTA	109	0.00668466		CGGCGACGTTGGGTCAACTAAGATCTTGTCCTCTTCCTCTTTAGCGTTTA	12	0.000736106		CGGCGACGTTGGGTCAACTAAGATGTTGTCCTCTTCCTCTTTAGCGTTTA	17	0.00104352		CGGCGACGTTGGGTCAACTTGCTCTTTGTCCTCTTCCTCTTTAGCGTTTA	209	208	151	0.0128174	0.0127592	0.00926892	189.333	0.0116152	6.10352e-05	190.303
CGGCGACGTTGGGTCAACTAAGATGTTGTCCTCTTCCTCTTTAGCGTTTA	17	0.00104256		CGGCGACGTTGGGTCAACTAAGATGATGTCCTCTTCCTCTTTAGCGTTTA	132	0.00809717		CGGCGACGTTGGGTCAACTAAGATTATGTCCTCTTCCTCTTTAGCGTTTA	68	0.00417408		CGGCGACGTTGGGTCAACTTGAGTAGTGTCCTCTTCCTCTTTAGCGTTTA	183	193	191	0.0112229	0.011839	0.0117243	189	0.0115954	6.10352e-05	189.979
CGGCGACGTTGGGTCAACTAAGATTATGTCCTCTTCCTCTTTAGCGTTTA	76	0.00466086		CGGCGACGTTGGGTCAACTAAGATGCTGTCCTCTTCCTCTTTAGCGTTTA	63	0.00386456		CGGCGACGTTGGGTCAACTAAGATTCTGTCCTCTTCCTCTTTAGCGTTTA	69	0.00423547		CGGCGACGTTGGGTCAACTGGATGGATGTCCTCTTCCTCTTTAGCGTTTA	194	179	194	0.0118975	0.0109802	0.0119084	189	0.0115954	6.10352e-05	189.979
CGGCGACGTTGGGTCAACTAAGATTCTGTCCTCTTCCTCTTTAGCGTTTA	71	0.00435423		CGGCGACGTTGGGTCAACTAAGATGGTGTCCTCTTCCTCTTTAGCGTTTA	102	0.0062569		CGGCGACGTTGGGTCAACTAAGATTGTGTCCTCTTCCTCTTTAGCGTTTA	121	0.00742741		CGGCGACGTTGGGTCAACTGGAATGGTGTCCTCTTCCTCTTTAGCGTTTA	193	197	177	0.0118361	0.0120844	0.0108649	189	0.0115951	6.10352e-05	189.975
CGGCGACGTTGGGTCAACTAAGATTGTGTCCTCTTCCTCTTTAGCGTTTA	156	0.00956703		CGGCGACGTTGGGTCAACTAAGATGTTGTCCTCTTCCTCTTTAGCGTTTA	10	0.000613422		CGGCGACGTTGGGTCAACTAAGATTTTGTCCTCTTCCTCTTTAGCGTTTA	37	0.00227119		CGGCGACGTTGGGTCAACTTTTCGTGTGTCCTCTTCCTCTTTAGCGTTTA	207	185	175	0.0126947	0.0113483	0.0107421	189	0.011595	6.10352e-05	189.973
CGGCGACGTTGGGTCAACTAAGATTTTGTCCTCTTCCTCTTTAGCGTTTA	44	0.00269839		CGGCGACGTTGGGTCAACTAAGATTATGTCCTCTTCCTCTTTAGCGTTTA	93	0.00570482		CGGCGACGTTGGGTCAACTAAGCAAATGTCCTCTTCCTCTTTAGCGTTTA	49	0.0030078		CGGCGACGTTGGGTCAACTTTATTTCTGTCCTCTTCCTCTTTAGCGTTTA	199	205	163	0.0122041	0.0125751	0.0100055	189	0.0115949	6.10352e-05	189.971
CGGCGACGTTGGGTCAACTAAGCAAATGTCCTCTTCCTCTTTAGCGTTTA	64	0.00392494		CGGCGACGTTGGGTCAACTAAGATTCTGTCCTCTTCCTCTTTAGCGTTTA	64	0.0039259		CGGCGACGTTGGGTCAACTAAGCAACTGTCCTCTTCCTCTTTAGCGTTTA	53	0.00325333		CGGCGACGTTGGGTCAACTGGCCTCGTGTCCTCTTCCTCTTTAGCGTTTA	212	187	167	0.0130013	0.011471	0.0102511	188.667	0.0115745	6.10352e-05	189.636
CGGCGACGTTGGGTCAACTAAGCAACTGTCCTCTTCCTCTTTAGCGTTTA	40	0.00245308		CGGCGACGTTGGGTCAACTAAGATTGTGTCCTCTTCCTCTTTAGCGTTTA	133	0.00815851		CGGCGACGTTGGGTCAACTAAGCAAGTGTCCTCTTCCTCTTTAGCGTTTA	39	0.00239396		CGGCGACGTTGGGTCAACTTGAGCTTTGTCCTCTTCCTCTTTAGCGTTTA	185	225	156	0.0113455	0.013802	0.00957584	188.667	0.0115744	6.10352e-05	189.636
CGGCGACGTTGGGTCAACTAAGCAAGTGTCCTCTTCCTCTTTAGCGTTTA	34	0.00208512		CGGCGACGTTGGGTCAACTAAGATTTTGTCCTCTTCCTCTTTAGCGTTTA	58	0.00355785		CGGCGACGTTGGGTCAACTAAGCAATTGTCCTCTTCCTCTTTAGCGTTTA	22	0.00135044		CGGCGACGTTGGGTCAACTCCTGTCGTGTCCTCTTCCTCTTTAGCGTTTA	202	190	173	0.0123881	0.011655	0.0106194	188.333	0.0115542	6.10352e-05	189.303
CGGCGACGTTGGGTCAACTAAGCAATTGTCCTCTTCCTCTTTAGCGTTTA	19	0.00116522		CGGCGACGTTGGGTCAACTAAGCAAATGTCCTCTTCCTCTTTAGCGTTTA	59	0.00361919		CGGCGACGTTGGGTCAACTAAGCACATGTCCTCTTCCTCTTTAGCGTTTA	5	0.000306918		CGGCGACGTTGGGTCAACTGTCTAGGTGTCCTCTTCCTCTTTAGCGTTTA	205	192	168	0.0125721	0.0117777	0.0103124	188.333	0.0115541	6.10352e-05	189.302
CGGCGACGTTGGGTCAACTAAGCACATGTCCTCTTCCTCTTTAGCGTTTA	11	0.000674598		CGGCGACGTTGGGTCAACTAAGCAACTGTCCTCTTCCTCTTTAGCGTTTA	45	0.0027604		CGGCGACGTTGGGTCAACTAAGCACCTGTCCTCTTCCTCTTTAGCGTTTA	32	0.00196427		CGGCGACGTTGGGTCAACTGGTGGTGTGTCCTCTTCCTCTTTAGCGTTTA	192	211	162	0.0117748	0.0129432	0.00994414	188.333	0.011554	6.10352e-05	189.302
CGGCGACGTTGGGTCAACTAAGCACCTGTCCTCTTCCTCTTTAGCGTTTA	22	0.0013492		CGGCGACGTTGGGTCAACTAAGCAAGTGTCCTCTTCCTCTTTAGCGTTTA	44	0.00269906		CGGCGACGTTGGGTCAACTAAGCACGTGTCCTCTTCCTCTTTAGCGTTTA	22	0.00135044		CGGCGACGTTGGGTCAACTGTGGGTGTGTCCTCTTCCTCTTTAGCGTTTA	183	199	182	0.0112229	0.0122071	0.0111718	188	0.0115339	6.10352e-05	188.972
CGGCGACGTTGGGTCAACTAAGCACGTGTCCTCTTCCTCTTTAGCGTTTA	24	0.00147185		CGGCGACGTTGGGTCAACTAAGCAATTGTCCTCTTCCTCTTTAGCGTTTA	18	0.00110416		CGGCGACGTTGGGTCAACTAAGCACTTGTCCTCTTCCTCTTTAGCGTTTA	1	6.13836e-05		CGGCGACGTTGGGTCAACTGGATGTATGTCCTCTTCCTCTTTAGCGTTTA	190	192	182	0.0116522	0.0117777	0.0111718	188	0.0115339	6.10352e-05	188.971
CGGCGACGTTGGGTCAACTAAGCACTTGTCCTCTTCCTCTTTAGCGTTTA	2	0.000122654		CGGCGACGTTGGGTCAACTAAGCACATGTCCTCTTCCTCTTTAGCGTTTA	9	0.000552079		CGGCGACGTTGGGTCAACTAAGCAGATGTCCTCTTCCTCTTTAGCGTTTA	24	0.00147321		CGGCGACGTTGGGTCAACTCGGTTTATGTCCTCTTCCTCTTTAGCGTTTA	187	198	179	0.0114682	0.0121457	0.0109877	188	0.0115339	6.10352e-05	188.971
CGGCGACGTTGGGTCAACTAAGCAGATGTCCTCTTCCTCTTTAGCGTTTA	48	0.0029437		CGGCGACGTTGGGTCAACTAAGCACCTGTCCTCTTCCTCTTTAGCGTTTA	21	0.00128819		CGGCGACGTTGGGTCAACTAAGCAGCTGTCCTCTTCCTCTTTAGCGTTTA	26	0.00159597		CGGCGACGTTGGGTCAACTCGGGTTGTGTCCTCTTCCTCTTTAGCGTTTA	202	194	168	0.0123881	0.0119004	0.0103124	188	0.0115336	6.10352e-05	188.967
CGGCGACGTTGGGTCAACTAAGCAGCTGTCCTCTTCCTCTTTAGCGTTTA	37	0.0022691		CGGCGACGTTGGGTCAACTAAGCACGTGTCCTCTTCCTCTTTAGCGTTTA	24	0.00147221		CGGCGACGTTGGGTCAACTAAGCAGGTGTCCTCTTCCTCTTTAGCGTTTA	49	0.0030078		CGGCGACGTTGGGTCAACTACAGCTATGTCCTCTTCCTCTTTAGCGTTTA	189	213	162	0.0115908	0.0130659	0.00994414	188	0.0115336	6.10352e-05	188.967
CGGCGACGTTGGGTCAACTAAGCAGGTGTCCTCTTCCTCTTTAGCGTTTA	63	0.00386361		CGGCGACGTTGGGTCAACTAAGCACTTGTCCTCTTCCTCTTTAGCGTTTA	4	0.000245369		CGGCGACGTTGGGTCAACTAAGCAGTTGTCCTCTTCCTCTTTAGCGTTTA	23	0.00141182		CGGCGACGTTGGGTCAACTTCAGGGGTGTCCTCTTCCTCTTTAGCGTTTA	203	203	158	0.0124494	0.0124525	0.00969861	188	0.0115335	6.10352e-05	188.965
CGGCGACGTTGGGTCAACTAAGCAGTTGTCCTCTTCCTCTTTAGCGTTTA	32	0.00196247		CGGCGACGTTGGGTCAACTAAGCAGATGTCCTCTTCCTCTTTAGCGTTTA	54	0.00331248		CGGCGACGTTGGGTCAACTAAGCATATGTCCTCTTCCTCTTTAGCGTTTA	5	0.000306918		CGGCGACGTTGGGTCAACTGTTTTCGTGTCCTCTTCCTCTTTAGCGTTTA	204	171	188	0.0125107	0.0104895	0.0115401	187.667	0.0115135	6.10352e-05	188.636
CGGCGACGTTGGGTCAACTAAGCATATGTCCTCTTCCTCTTTAGCGTTTA	18	0.00110389		CGGCGACGTTGGGTCAACTAAGCAGCTGTCCTCTTCCTCTTTAGCGTTTA	27	0.00165624		CGGCGACGTTGGGTCAACTAAGCATCTGTCCTCTTCCTCTTTAGCGTTTA	21	0.00128906		CGGCGACGTTGGGTCAACTGAGGTTTTGTCCTCTTCCTCTTTAGCGTTTA	203	174	186	0.0124494	0.0106735	0.0114173	187.667	0.0115134	6.10352e-05	188.636
CGGCGACGTTGGGTCAACTAAGCATCTGTCCTCTTCCTCTTTAGCGTTTA	25	0.00153318		CGGCGACGTTGGGTCAACTAAGCAGGTGTCCTCTTCCTCTTTAGCGTTTA	64	0.0039259		CGGCGACGTTGGGTCAACTAAGCATGTGTCCTCTTCCTCTTTAGCGTTTA	8	0.000491069		CGGCGACGTTGGGTCAACTTGCTACGTGTCCTCTTCCTCTTTAGCGTTTA	192	198	173	0.0117748	0.0121457	0.0106194	187.667	0.0115133	6.10352e-05	188.634
CGGCGACGTTGGGTCAACTAAGCATGTGTCCTCTTCCTCTTTAGCGTTTA	14	0.00085858		CGGCGACGTTGGGTCAACTAAGCAGTTGTCCTCTTCCTCTTTAGCGTTTA	25	0.00153355		CGGCGACGTTGGGTCAACTAAGCATTTGTCCTCTTCCTCTTTAGCGTTTA	3	0.000184151		CGGCGACGTTGGGTCAACTTCGGTTCTGTCCTCTTCCTCTTTAGCGTTTA	216	166	181	0.0132467	0.0101828	0.0111104	187.667	0.0115133	6.10352e-05	188.634
CGGCGACGTTGGGTCAACTAAGCATTTGTCCTCTTCCTCTTTAGCGTTTA	4	0.000245308		CGGCGACGTTGGGTCAACTAAGCATATGTCCTCTTCCTCTTTAGCGTTTA	21	0.00128819		CGGCGACGTTGGGTCAACTAAGCCAATGTCCTCTTCCTCTTTAGCGTTTA	26	0.00159597		CGGCGACGTTGGGTCAACTGTGTTTTTGTCCTCTTCCTCTTTAGCGTTTA	202	186	175	0.0123881	0.0114096	0.0107421	187.667	0.0115133	6.10352e-05	188.634
CGGCGACGTTGGGTCAACTAAGCCAATGTCCTCTTCCTCTTTAGCGTTTA	42	0.00257574		CGGCGACGTTGGGTCAACTAAGCATCTGTCCTCTTCCTCTTTAGCGTTTA	18	0.00110416		CGGCGACGTTGGGTCAACTAAGCCACTGTCCTCTTCCTCTTTAGCGTTTA	11	0.000675219		CGGCGACGTTGGGTCAACTGGTGTTGTGTCCTCTTCCTCTTTAGCGTTTA	199	192	172	0.0122041	0.0117777	0.010558	187.667	0.0115133	6.10352e-05	188.633
CGGCGACGTTGGGTCAACTAAGCCACTGTCCTCTTCCTCTTTAGCGTTTA	11	0.000674598		CGGCGACGTTGGGTCAACTAAGCATGTGTCCTCTTCCTCTTTAGCGTTTA	10	0.000613422		CGGCGACGTTGGGTCAACTAAGCCAGTGTCCTCTTCCTCTTTAGCGTTTA	60	0.00368302		CGGCGACGTTGGGTCAACTTGCAATATGTCCTCTTCCTCTTTAGCGTTTA	163	205	194	0.00999632	0.0125751	0.0119084	187.333	0.0114933	6.10352e-05	188.306
CGGCGACGTTGGGTCAACTAAGCCAGTGTCCTCTTCCTCTTTAGCGTTTA	92	0.00564209		CGGCGACGTTGGGTCAACTAAGCATTTGTCCTCTTCCTCTTTAGCGTTTA	6	0.000368053		CGGCGACGTTGGGTCAACTAAGCCATTGTCCTCTTCCTCTTTAGCGTTTA	1	6.13836e-05		CGGCGACGTTGGGTCAACTGGCTCTCTGTCCTCTTCCTCTTTAGCGTTTA	181	201	180	0.0111002	0.0123298	0.011049	187.333	0.011493	6.10352e-05	188.301
CGGCGACGTTGGGTCAACTAAGCCCATGTCCTCTTCCTCTTTAGCGTTTA	33	0.00202379		CGGCGACGTTGGGTCAACTAAGCCAATGTCCTCTTCCTCTTTAGCGTTTA	30	0.00184026		CGGCGACGTTGGGTCAACTAAGCCCATGTCCTCTTCCTCTTTAGCGTTTA	21	0.00128906		CGGCGACGTTGGGTCAACTGTCCAGGTGTCCTCTTCCTCTTTAGCGTTTA	187	200	175	0.0114682	0.0122684	0.0107421	187.333	0.0114929	6.10352e-05	188.3
CGGCGACGTTGGGTCAACTAAGCCCCTGTCCTCTTCCTCTTTAGCGTTTA	18	0.00110389		CGGCGACGTTGGGTCAACTAAGCCACTGTCCTCTTCCTCTTTAGCGTTTA	20	0.00122684		CGGCGACGTTGGGTCAACTAAGCCCCTGTCCTCTTCCTCTTTAGCGTTTA	20	0.00122767		CGGCGACGTTGGGTCAACTGGATTTCTGTCCTCTTCCTCTTTAGCGTTTA	211	172	179	0.01294	0.0105509	0.0109877	187.333	0.0114928	6.10352e-05	188.299
CGGCGACGTTGGGTCAACTAAGCCCGTGTCCTCTTCCTCTTTAGCGTTTA	31	0.00190114		CGGCGACGTTGGGTCAACTAAGCCAGTGTCCTCTTCCTCTTTAGCGTTTA	66	0.00404858		CGGCGACGTTGGGTCAACTAAGCCCGTGTCCTCTTCCTCTTTAGCGTTTA	33	0.00202566		CGGCGACGTTGGGTCAACTTCAGTGATGTCCTCTTCCTCTTTAGCGTTTA	206	188	168	0.0126334	0.0115323	0.0103124	187.333	0.0114927	6.10352e-05	188.297
CGGCGACGTTGGGTCAACTAAGCCCTTGTCCTCTTCCTCTTTAGCGTTTA	28	0.00171716		CGGCGACGTTGGGTCAACTAAGCCATTGTCCTCTTCCTCTTTAGCGTTTA	1	6.13422e-05		CGGCGACGTTGGGTCAACTAAGCCCTTGTCCTCTTCCTCTTTAGCGTTTA	16	0.000982137		CGGCGACGTTGGGTCAACTTGGTAAGTGTCCTCTTCCTCTTTAGCGTTTA	178	228	156	0.0109162	0.013986	0.00957584	187.333	0.0114927	6.10352e-05	188.296
CGGCGACGTTGGGTCAACTAAGCCGATGTCCTCTTCCTCTTTAGCGTTTA	20	0.00122654		CGGCGACGTTGGGTCAACTAAGCCCATGTCCTCTTCCTCTTTAGCGTTTA	19	0.0011655		CGGCGACGTTGGGTCAACTAAGCCGATGTCCTCTTCCTCTTTAGCGTTTA	19	0.00116629		CGGCGACGTTGGGTCAACTAGTGGTATGTCCTCTTCCTCTTTAGCGTTTA	209	188	165	0.0128174	0.0115323	0.0101283	187.333	0.0114927	6.10352e-05	188.296
CGGCGACGTTGGGTCAACTAAGCCGCTGTCCTCTTCCTCTTTAGCGTTTA	25	0.00153318		CGGCGACGTTGGGTCAACTAAGCCCCTGTCCTCTTCCTCTTTAGCGTTTA	30	0.00184026		CGGCGACGTTGGGTCAACTAAGCCGCTGTCCTCTTCCTCTTTAGCGTTTA	28	0.00171874		CGGCGACGTTGGGTCAACTGTACGTTTGTCCTCTTCCTCTTTAGCGTTTA	197	207	158	0.0120814	0.0126978	0.00969861	187.333	0.0114926	6.10352e-05	188.295
CGGCGACGTTGGGTCAACTAAGCCGGTGTCCTCTTCCTCTTTAGCGTTTA	23	0.00141052		CGGCGACGTTGGGTCAACTAAGCCCGTGTCCTCTTCCTCTTTAGCGTTTA	40	0.00245369		CGGCGACGTTGGGTCAACTAAGCCGGTGTCCTCTTCCTCTTTAGCGTTTA	19	0.00116629		CGGCGACGTTGGGTCAACTTCCGGTGTGTCCTCTTCCTCTTTAGCGTTTA	199	207	156	0.0122041	0.0126978	0.00957584	187.333	0.0114926	6.10352e-05	188.295
CGGCGACGTTGGGTCAACTAAGCCGTTGTCCTCTTCCTCTTTAGCGTTTA	34	0.00208512		CGGCGACGTTGGGTCAACTAAGCCCTTGTCCTCTTCCTCTTTAGCGTTTA	27	0.00165624		CGGCGACGTTGGGTCAACTAAGCCGTTGTCCTCTTCCTCTTTAGCGTTTA	25	0.00153459		CGGCGACGTTGGGTCAACTTCCGTGATGTCCTCTTCCTCTTTAGCGTTTA	221	179	162	0.0135533	0.0109802	0.00994414	187.333	0.0114926	6.10352e-05	188.294
CGGCGACGTTGGGTCAACTAAGCCTATGTCCTCTTCCTCTTTAGCGTTTA	28	0.00171716		CGGCGACGTTGGGTCAACTAAGCCGATGTCCTCTTCCTCTTTAGCGTTTA	21	0.00128819		CGGCGACGTTGGGTCAACTAAGCCTATGTCCTCTTCCTCTTTAGCGTTTA	24	0.00147321		CGGCGACGTTGGGTCAACTGTTGGAGTGTCCTCTTCCTCTTTAGCGTTTA	203	208	151	0.0124494	0.0127592	0.00926892	187.333	0.0114925	6.10352e-05	188.293
CGGCGACGTTGGGTCAACTAAGCCTCTGTCCTCTTCCTCTTTAGCGTTTA	78	0.00478352		CGGCGACGTTGGGTCAACTAAGCCGCTGTCCTCTTCCTCTTTAGCGTTTA	34	0.00208563		CGGCGACGTTGGGTCAACTAAGCCTCTGTCCTCTTCCTCTTTAGCGTTTA	70	0.00429685		CGGCGACGTTGGGTCAACTTCCTTGTTGTCCTCTTCCTCTTTAGCGTTTA	196	196	169	0.0120201	0.0120231	0.0103738	187	0.0114723	6.10352e-05	187.963
CGGCGACGTTGGGTCAACTAAGCCTGTGTCCTCTTCCTCTTTAGCGTTTA	75	0.00459953		CGGCGACGTTGGGTCAACTAAGCCGGTGTCCTCTTCCTCTTTAGCGTTTA	20	0.00122684		CGGCGACGTTGGGTCAACTAAGCCTGTGTCCTCTTCCTCTTTAGCGTTTA	54	0.00331471		CGGCGACGTTGGGTCAACTTGCCTTATGTCCTCTTCCTCTTTAGCGTTTA	190	205	166	0.0116522	0.0125751	0.0101897	187	0.0114723	6.10352e-05	187.963
CGGCGACGTTGGGTCAACTAAGCCTTTGTCCTCTTCCTCTTTAGCGTTTA	48	0.0029437		CGGCGACGTTGGGTCAACTAAGCCGTTGTCCTCTTCCTCTTTAGCGTTTA	27	0.00165624		CGGCGACGTTGGGTCAACTAAGCCTTTGTCCTCTTCCTCTTTAGCGTTTA	24	0.00147321		CGGCGACGTTGGGTCAACTGTAGTTATGTCCTCTTCCTCTTTAGCGTTTA	199	203	159	0.0122041	0.0124525	0.00975999	187	0.0114722	6.10352e-05	187.96
CGGCGACGTTGGGTCAACTAAGCGAATGTCCTCTTCCTCTTTAGCGTTTA	43	0.00263707		CGGCGACGTTGGGTCAACTAAGCCTATGTCCTCTTCCTCTTTAGCGTTTA	24	0.00147221		CGGCGACGTTGGGTCAACTAAGCGAATGTCCTCTTCCTCTTTAGCGTTTA	46	0.00282364		CGGCGACGTTGGGTCAACTATGAGTGTGTCCTCTTCCTCTTTAGCGTTTA	186	199	175	0.0114068	0.0122071	0.0107421	186.667	0.011452	6.10352e-05	187.63
CGGCGACGTTGGGTCAACTAAGCGACTGTCCTCTTCCTCTTTAGCGTTTA	63	0.00386361		CGGCGACGTTGGGTCAACTAAGCCTCTGTCCTCTTCCTCTTTAGCGTTTA	66	0.00404858		CGGCGACGTTGGGTCAACTAAGCGACTGTCCTCTTCCTCTTTAGCGTTTA	52	0.00319195		CGGCGACGTTGGGTCAACTTTGCGTGTGTCCTCTTCCTCTTTAGCGTTTA	199	196	165	0.0122041	0.0120231	0.0101283	186.667	0.0114518	6.10352e-05	187.627
CGGCGACGTTGGGTCAACTAAGCGAGTGTCCTCTTCCTCTTTAGCGTTTA	104	0.00637802		CGGCGACGTTGGGTCAACTAAGCCTGTGTCCTCTTCCTCTTTAGCGTTTA	99	0.00607287		CGGCGACGTTGGGTCAACTAAGCGAGTGTCCTCTTCCTCTTTAGCGTTTA	84	0.00515622		CGGCGACGTTGGGTCAACTTTAGGGATGTCCTCTTCCTCTTTAGCGTTTA	201	197	162	0.0123268	0.0120844	0.00994414	186.667	0.0114518	6.10352e-05	187.626
CGGCGACGTTGGGTCAACTAAGCGATTGTCCTCTTCCTCTTTAGCGTTTA	23	0.00141052		CGGCGACGTTGGGTCAACTAAGCCTTTGTCCTCTTCCTCTTTAGCGTTTA	42	0.00257637		CGGCGACGTTGGGTCAACTAAGCGATTGTCCTCTTCCTCTTTAGCGTTTA	24	0.00147321		CGGCGACGTTGGGTCAACTGTAATCGTGTCCTCTTCCTCTTTAGCGTTTA	178	207	174	0.0109162	0.0126978	0.0106807	186.333	0.0114316	6.10352e-05	187.295
CGGCGACGTTGGGTCAACTAAGCGCATGTCCTCTTCCTCTTTAGCGTTTA	20	0.00122654		CGGCGACGTTGGGTCAACTAAGCGAATGTCCTCTTCCTCTTTAGCGTTTA	43	0.00263771		CGGCGACGTTGGGTCAACTAAGCGCATGTCCTCTTCCTCTTTAGCGTTTA	25	0.00153459		CGGCGACGTTGGGTCAACTTTGTGCGTGTCCTCTTCCTCTTTAGCGTTTA	193	187	179	0.0118361	0.011471	0.0109877	186.333	0.0114316	6.10352e-05	187.295
CGGCGACGTTGGGTCAACTAAGCGCCTGTCCTCTTCCTCTTTAGCGTTTA	55	0.00337299		CGGCGACGTTGGGTCAACTAAGCGACTGTCCTCTTCCTCTTTAGCGTTTA	44	0.00269906		CGGCGACGTTGGGTCAACTAAGCGCCTGTCCTCTTCCTCTTTAGCGTTTA	43	0.00263949		CGGCGACGTTGGGTCAACTATCTGCCTGTCCTCTTCCTCTTTAGCGTTTA	197	185	177	0.0120814	0.0113483	0.0108649	186.333	0.0114315	6.10352e-05	187.294
CGGCGACGTTGGGTCAACTAAGCGCGTGTCCTCTTCCTCTTTAGCGTTTA	95	0.00582608		CGGCGACGTTGGGTCAACTAAGCGAGTGTCCTCTTCCTCTTTAGCGTTTA	92	0.00564348		CGGCGACGTTGGGTCAACTAAGCGCGTGTCCTCTTCCTCTTTAGCGTTTA	70	0.00429685		CGGCGACGTTGGGTCAACTTGTTGTTTGTCCTCTTCCTCTTTAGCGTTTA	202	185	172	0.0123881	0.0113483	0.010558	186.333	0.0114315	6.10352e-05	187.293
CGGCGACGTTGGGTCAACTAAGCGCTTGTCCTCTTCCTCTTTAGCGTTTA	5	0.000306636		CGGCGACGTTGGGTCAACTAAGCGATTGTCCTCTTCCTCTTTAGCGTTTA	32	0.00196295		CGGCGACGTTGGGTCAACTAAGCGCTTGTCCTCTTCCTCTTTAGCGTTTA	3	0.000184151		CGGCGACGTTGGGTCAACTTGTGGTATGTCCTCTTCCTCTTTAGCGTTTA	185	212	162	0.0113455	0.0130045	0.00994414	186.333	0.0114314	6.10352e-05	187.292
CGGCGACGTTGGGTCAACTAAGCGGATGTCCTCTTCCTCTTTAGCGTTTA	113	0.00692996		CGGCGACGTTGGGTCAACTAAGCGCATGTCCTCTTCCTCTTTAGCGTTTA	18	0.00110416		CGGCGACGTTGGGTCAACTAAGCGGATGTCCTCTTCCTCTTTAGCGTTTA	94	0.00577006		CGGCGACGTTGGGTCAACTGTCGGTGTGTCCTCTTCCTCTTTAGCGTTTA	185	193	180	0.0113455	0.011839	0.011049	186	0.0114112	6.10352e-05	186.961
CGGCGACGTTGGGTCAACTAAGCGGCTGTCCTCTTCCTCTTTAGCGTTTA	63	0.00386361		CGGCGACGTTGGGTCAACTAAGCGCCTGTCCTCTTCCTCTTTAGCGTTTA	50	0.00306711		CGGCGACGTTGGGTCAACTAAGCGGCTGTCCTCTTCCTCTTTAGCGTTTA	41	0.00251673		CGGCGACGTTGGGTCAACTTACGTTGTGTCCTCTTCCTCTTTAGCGTTTA	192	197	169	0.0117748	0.0120844	0.0103738	186	0.011411	6.10352e-05	186.958
CGGCGACGTTGGGTCAACTAAGCGGGTGTCCTCTTCCTCTTTAGCGTTTA	66	0.00404759		CGGCGACGTTGGGTCAACTAAGCGCGTGTCCTCTTCCTCTTTAGCGTTTA	84	0.00515274		CGGCGACGTTGGGTCAACTAAGCGGGTGTCCTCTTCCTCTTTAGCGTTTA	50	0.00306918		CGGCGACGTTGGGTCAACTAACGGTATGTCCTCTTCCTCTTTAGCGTTTA	189	204	165	0.0115908	0.0125138	0.0101283	186	0.011411	6.10352e-05	186.957
CGGCGACGTTGGGTCAACTAAGCGGTTGTCCTCTTCCTCTTTAGCGTTTA	30	0.00183981		CGGCGACGTTGGGTCAACTAAGCGCTTGTCCTCTTCCTCTTTAGCGTTTA	4	0.000245369		CGGCGACGTTGGGTCAACTAAGCGGTTGTCCTCTTCCTCTTTAGCGTTTA	29	0.00178012		CGGCGACGTTGGGTCAACTTGATCTGTGTCCTCTTCCTCTTTAGCGTTTA	193	204	161	0.0118361	0.0125138	0.00988276	186	0.0114109	6.10352e-05	186.956
CGGCGACGTTGGGTCAACTAAGCGTATGTCCTCTTCCTCTTTAGCGTTTA	135	0.00827916		CGGCGACGTTGGGTCAACTAAGCGGATGTCCTCTTCCTCTTTAGCGTTTA	100	0.00613422		CGGCGACGTTGGGTCAACTAAGCGTATGTCCTCTTCCTCTTTAGCGTTTA	79	0.0048493		CGGCGACGTTGGGTCAACTTTCGGGGTGTCCTCTTCCTCTTTAGCGTTTA	212	181	165	0.0130013	0.0111029	0.0101283	186	0.0114109	6.10352e-05	186.955
CGGCGACGTTGGGTCAACTAAGCGTCTGTCCTCTTCCTCTTTAGCGTTTA	59	0.0036183		CGGCGACGTTGGGTCAACTAAGCGGCTGTCCTCTTCCTCTTTAGCGTTTA	38	0.002331		CGGCGACGTTGGGTCAACTAAGCGTCTGTCCTCTTCCTCTTTAGCGTTTA	69	0.00423547		CGGCGACGTTGGGTCAACTTTCGTCCTGTCCTCTTCCTCTTTAGCGTTTA	201	177	179	0.0123268	0.0108576	0.0109877	185.667	0.0113907	6.10352e-05	186.625
CGGCGACGTTGGGTCAACTAAGCGTGTGTCCTCTTCCTCTTTAGCGTTTA	57	0.00349565		CGGCGACGTTGGGTCAACTAAGCGGGTGTCCTCTTCCTCTTTAGCGTTTA	44	0.00269906		CGGCGACGTTGGGTCAACTAAGCGTGTGTCCTCTTCCTCTTTAGCGTTTA	62	0.00380578		CGGCGACGTTGGGTCAACTTGAGTCCTGTCCTCTTCCTCTTTAGCGTTTA	198	194	165	0.0121428	0.0119004	0.0101283	185.667	0.0113905	6.10352e-05	186.622
CGGCGACGTTGGGTCAACTAAGCGTTTGTCCTCTTCCTCTTTAGCGTTTA	49	0.00300503		CGGCGACGTTGGGTCAACTAAGCGGTTGTCCTCTTCCTCTTTAGCGTTTA	32	0.00196295		CGGCGACGTTGGGTCAACTAAGCGTTTGTCCTCTTCCTCTTTAGCGTTTA	42	0.00257811		CGGCGACGTTGGGTCAACTGTCGGTCTGTCCTCTTCCTCTTTAGCGTTTA	202	195	160	0.0123881	0.0119617	0.00982137	185.667	0.0113904	6.10352e-05	186.62
CGGCGACGTTGGGTCAACTAAGCTAATGTCCTCTTCCTCTTTAGCGTTTA	37	0.0022691		CGGCGACGTTGGGTCAACTAAGCGTATGTCCTCTTCCTCTTTAGCGTTTA	135	0.00828119		CGGCGACGTTGGGTCAACTAAGCTAATGTCCTCTTCCTCTTTAGCGTTTA	32	0.00196427		CGGCGACGTTGGGTCAACTGGGAGTTTGTCCTCTTCCTCTTTAGCGTTTA	202	199	156	0.0123881	0.0122071	0.00957584	185.667	0.0113903	6.10352e-05	186.619
CGGCGACGTTGGGTCAACTAAGCTACTGTCCTCTTCCTCTTTAGCGTTTA	61	0.00374095		CGGCGACGTTGGGTCAACTAAGCGTCTGTCCTCTTCCTCTTTAGCGTTTA	70	0.00429395		CGGCGACGTTGGGTCAACTAAGCTACTGTCCTCTTCCTCTTTAGCGTTTA	48	0.00294641		CGGCGACGTTGGGTCAACTTTCGGCCTGTCCTCTTCCTCTTTAGCGTTTA	186	191	179	0.0114068	0.0117164	0.0109877	185.333	0.0113703	6.10352e-05	186.291
CGGCGACGTTGGGTCAACTAAGCTAGTGTCCTCTTCCTCTTTAGCGTTTA	89	0.00545811		CGGCGACGTTGGGTCAACTAAGCGTGTGTCCTCTTCCTCTTTAGCGTTTA	60	0.00368053		CGGCGACGTTGGGTCAACTAAGCTAGTGTCCTCTTCCTCTTTAGCGTTTA	80	0.00491069		CGGCGACGTTGGGTCAACTTGCTGAATGTCCTCTTCCTCTTTAGCGTTTA	186	198	172	0.0114068	0.0121457	0.010558	185.333	0.0113702	6.10352e-05	186.289
CGGCGACGTTGGGTCAACTAAGCTATTGTCCTCTTCCTCTTTAGCGTTTA	59	0.0036183		CGGCGACGTTGGGTCAACTAAGCGTTTGTCCTCTTCCTCTTTAGCGTTTA	38	0.002331		CGGCGACGTTGGGTCAACTAAGCTATTGTCCTCTTCCTCTTTAGCGTTTA	37	0.00227119		CGGCGACGTTGGGTCAACTTTATGGATGTCCTCTTCCTCTTTAGCGTTTA	192	196	168	0.0117748	0.0120231	0.0103124	185.333	0.0113701	6.10352e-05	186.288
CGGCGACGTTGGGTCAACTAAGCTCATGTCCTCTTCCTCTTTAGCGTTTA	9	0.000551944		CGGCGACGTTGGGTCAACTAAGCTAATGTCCTCTTCCTCTTTAGCGTTTA	51	0.00312845		CGGCGACGTTGGGTCAACTAAGCTCATGTCCTCTTCCTCTTTAGCGTTTA	10	0.000613836		CGGCGACGTTGGGTCAACTCTCGTTTTGTCCTCTTCCTCTTTAGCGTTTA	182	210	164	0.0111615	0.0128819	0.0100669	185.333	0.0113701	6.10352e-05	186.288
CGGCGACGTTGGGTCAACTAAGCTCCTGTCCTCTTCCTCTTTAGCGTTTA	40	0.00245308		CGGCGACGTTGGGTCAACTAAGCTACTGTCCTCTTCCTCTTTAGCGTTTA	39	0.00239234		CGGCGACGTTGGGTCAACTAAGCTCCTGTCCTCTTCCTCTTTAGCGTTTA	53	0.00325333		CGGCGACGTTGGGTCAACTGGCGTCATGTCCTCTTCCTCTTTAGCGTTTA	185	216	155	0.0113455	0.0132499	0.00951446	185.333	0.01137	6.10352e-05	186.285
CGGCGACGTTGGGTCAACTAAGCTCGTGTCCTCTTCCTCTTTAGCGTTTA	55	0.00337299		CGGCGACGTTGGGTCAACTAAGCTAGTGTCCTCTTCCTCTTTAGCGTTTA	89	0.00545945		CGGCGACGTTGGGTCAACTAAGCTCGTGTCCTCTTCCTCTTTAGCGTTTA	58	0.00356025		CGGCGACGTTGGGTCAACTCGCGTTTTGTCCTCTTCCTCTTTAGCGTTTA	206	204	146	0.0126334	0.0125138	0.008962	185.333	0.0113697	6.10352e-05	186.282
CGGCGACGTTGGGTCAACTAAGCTCTTGTCCTCTTCCTCTTTAGCGTTTA	3	0.000183981		CGGCGACGTTGGGTCAACTAAGCTATTGTCCTCTTCCTCTTTAGCGTTTA	43	0.00263771		CGGCGACGTTGGGTCAACTAAGCTCTTGTCCTCTTCCTCTTTAGCGTTTA	5	0.000306918		CGGCGACGTTGGGTCAACTTGCTAGGTGTCCTCTTCCTCTTTAGCGTTTA	222	186	148	0.0136146	0.0114096	0.00908477	185.333	0.0113697	6.10352e-05	186.281
CGGCGACGTTGGGTCAACTAAGCTGATGTCCTCTTCCTCTTTAGCGTTTA	82	0.00502882		CGGCGACGTTGGGTCAACTAAGCTCATGTCCTCTTCCTCTTTAGCGTTTA	7	0.000429395		CGGCGACGTTGGGTCAACTAAGCTGATGTCCTCTTCCTCTTTAGCGTTTA	70	0.00429685		CGGCGACGTTGGGTCAACTGTTATGGTGTCCTCTTCCTCTTTAGCGTTTA	180	198	177	0.0110389	0.0121457	0.0108649	185	0.0113498	6.10352e-05	185.956
CGGCGACGTTGGGTCAACTAAGCTGCTGTCCTCTTCCTCTTTAGCGTTTA	72	0.00441555		CGGCGACGTTGGGTCAACTAAGCTCCTGTCCTCTTCCTCTTTAGCGTTTA	36	0.00220832		CGGCGACGTTGGGTCAACTAAGCTGCTGTCCTCTTCCTCTTTAGCGTTTA	43	0.00263949		CGGCGACGTTGGGTCAACTGCCTATGTGTCCTCTTCCTCTTTAGCGTTTA	184	205	166	0.0112842	0.0125751	0.0101897	185	0.0113497	6.10352e-05	185.953
CGGCGACGTTGGGTCAACTAAGCTGGTGTCCTCTTCCTCTTTAGCGTTTA	63	0.00386361		CGGCGACGTTGGGTCAACTAAGCTCGTGTCCTCTTCCTCTTTAGCGTTTA	62	0.00380321		CGGCGACGTTGGGTCAACTAAGCTGGTGTCCTCTTCCTCTTTAGCGTTTA	71	0.00435823		CGGCGACGTTGGGTCAACTGGTGTCGTGTCCTCTTCCTCTTTAGCGTTTA	185	205	165	0.0113455	0.0125751	0.0101283	185	0.0113497	6.10352e-05	185.953
CGGCGACGTTGGGTCAACTAAGCTGTTGTCCTCTTCCTCTTTAGCGTTTA	19	0.00116522		CGGCGACGTTGGGTCAACTAAGCTCTTGTCCTCTTCCTCTTTAGCGTTTA	1	6.13422e-05		CGGCGACGTTGGGTCAACTAAGCTGTTGTCCTCTTCCTCTTTAGCGTTTA	12	0.000736603		CGGCGACGTTGGGTCAACTTTGCGTATGTCCTCTTCCTCTTTAGCGTTTA	185	205	165	0.0113455	0.0125751	0.0101283	185	0.0113497	6.10352e-05	185.953
CGGCGACGTTGGGTCAACTAAGCTTATGTCCTCTTCCTCTTTAGCGTTTA	94	0.00576475		CGGCGACGTTGGGTCAACTAAGCTGATGTCCTCTTCCTCTTTAGCGTTTA	85	0.00521408		CGGCGACGTTGGGTCAACTAAGCTTATGTCCTCTTCCTCTTTAGCGTTTA	90	0.00552452		CGGCGACGTTGGGTCAACTGTTAATTTGTCCTCTTCCTCTTTAGCGTTTA	184	207	164	0.0112842	0.0126978	0.0100669	185	0.0113496	6.10352e-05	185.953
CGGCGACGTTGGGTCAACTAAGCTTCTGTCCTCTTCCTCTTTAGCGTTTA	99	0.00607138		CGGCGACGTTGGGTCAACTAAGCTGCTGTCCTCTTCCTCTTTAGCGTTTA	61	0.00374187		CGGCGACGTTGGGTCAACTAAGCTTCTGTCCTCTTCCTCTTTAGCGTTTA	79	0.0048493		CGGCGACGTTGGGTCAACTCCTGTTCTGTCCTCTTCCTCTTTAGCGTTTA	199	193	163	0.0122041	0.011839	0.0100055	185	0.0113496	6.10352e-05	185.951
CGGCGACGTTGGGTCAACTAAGCTTGTGTCCTCTTCCTCTTTAGCGTTTA	104	0.00637802		CGGCGACGTTGGGTCAACTAAGCTGGTGTCCTCTTCCTCTTTAGCGTTTA	106	0.00650227		CGGCGACGTTGGGTCAACTAAGCTTGTGTCCTCTTCCTCTTTAGCGTTTA	102	0.00626113		CGGCGACGTTGGGTCAACTTTGTTGGTGTCCTCTTCCTCTTTAGCGTTTA	220	169	166	0.013492	0.0103668	0.0101897	185	0.0113495	6.10352e-05	185.95
CGGCGACGTTGGGTCAACTAAGCTTTTGTCCTCTTCCTCTTTAGCGTTTA	103	0.00631669		CGGCGACGTTGGGTCAACTAAGCTGTTGTCCTCTTCCTCTTTAGCGTTTA	27	0.00165624		CGGCGACGTTGGGTCAACTAAGCTTTTGTCCTCTTCCTCTTTAGCGTTTA	95	0.00583144		CGGCGACGTTGGGTCAACTAACTTGGTGTCCTCTTCCTCTTTAGCGTTTA	212	195	148	0.0130013	0.0119617	0.00908477	185	0.0113493	6.10352e-05	185.947
CGGCGACGTTGGGTCAACTAAGGAAATGTCCTCTTCCTCTTTAGCGTTTA	77	0.00472219		CGGCGACGTTGGGTCAACTAAGCTTATGTCCTCTTCCTCTTTAGCGTTTA	105	0.00644093		CGGCGACGTTGGGTCAACTAAGGAAATGTCCTCTTCCTCTTTAGCGTTTA	53	0.00325333		CGGCGACGTTGGGTCAACTGTGAGTGTGTCCTCTTCCTCTTTAGCGTTTA	183	191	180	0.0112229	0.0117164	0.011049	184.667	0.0113294	6.10352e-05	185.621
CGGCGACGTTGGGTCAACTAAGGAACTGTCCTCTTCCTCTTTAGCGTTTA	65	0.00398626		CGGCGACGTTGGGTCAACTAAGCTTCTGTCCTCTTCCTCTTTAGCGTTTA	90	0.00552079		CGGCGACGTTGGGTCAACTAAGGAACTGTCCTCTTCCTCTTTAGCGTTTA	43	0.00263949		CGGCGACGTTGGGTCAACTATGGTTTTGTCCTCTTCCTCTTTAGCGTTTA	188	197	169	0.0115295	0.0120844	0.0103738	184.667	0.0113292	6.10352e-05	185.618
CGGCGACGTTGGGTCAACTAAGGAAGTGTCCTCTTCCTCTTTAGCGTTTA	44	0.00269839		CGGCGACGTTGGGTCAACTAAGCTTGTGTCCTCTTCCTCTTTAGCGTTTA	107	0.00656361		CGGCGACGTTGGGTCAACTAAGGAAGTGTCCTCTTCCTCTTTAGCGTTTA	54	0.00331471		CGGCGACGTTGGGTCAACTTGCCTAGTGTCCTCTTCCTCTTTAGCGTTTA	202	182	170	0.0123881	0.0111643	0.0104352	184.667	0.0113292	6.10352e-05	185.617
CGGCGACGTTGGGTCAACTAAGGAATTGTCCTCTTCCTCTTTAGCGTTTA	36	0.00220778		CGGCGACGTTGGGTCAACTAAGCTTTTGTCCTCTTCCTCTTTAGCGTTTA	106	0.00650227		CGGCGACGTTGGGTCAACTAAGGAATTGTCCTCTTCCTCTTTAGCGTTTA	23	0.00141182		CGGCGACGTTGGGTCAACTACTGGTCTGTCCTCTTCCTCTTTAGCGTTTA	196	202	156	0.0120201	0.0123911	0.00957584	184.667	0.011329	6.10352e-05	185.615
CGGCGACGTTGGGTCAACTAAGGACATGTCCTCTTCCTCTTTAGCGTTTA	17	0.00104256		CGGCGACGTTGGGTCAACTAAGGAAATGTCCTCTTCCTCTTTAGCGTTTA	54	0.00331248		CGGCGACGTTGGGTCAACTAAGGACATGTCCTCTTCCTCTTTAGCGTTTA	8	0.000491069		CGGCGACGTTGGGTCAACTGTTGGTGTGTCCTCTTCCTCTTTAGCGTTTA	193	207	154	0.0118361	0.0126978	0.00945307	184.667	0.011329	6.10352e-05	185.615
CGGCGACGTTGGGTCAACTAAGGACCTGTCCTCTTCCTCTTTAGCGTTTA	63	0.00386361		CGGCGACGTTGGGTCAACTAAGGAACTGTCCTCTTCCTCTTTAGCGTTTA	44	0.00269906		CGGCGACGTTGGGTCAACTAAGGACCTGTCCTCTTCCTCTTTAGCGTTTA	47	0.00288503		CGGCGACGTTGGGTCAACTATCTTTTTGTCCTCTTCCTCTTTAGCGTTTA	192	210	152	0.0117748	0.0128819	0.00933031	184.667	0.011329	6.10352e-05	185.614
CGGCGACGTTGGGTCAACTAAGGACGTGTCCTCTTCCTCTTTAGCGTTTA	49	0.00300503		CGGCGACGTTGGGTCAACTAAGGAAGTGTCCTCTTCCTCTTTAGCGTTTA	51	0.00312845		CGGCGACGTTGGGTCAACTAAGGACGTGTCCTCTTCCTCTTTAGCGTTTA	37	0.00227119		CGGCGACGTTGGGTCAACTAGTGTTATGTCCTCTTCCTCTTTAGCGTTTA	175	190	188	0.0107322	0.011655	0.0115401	184.333	0.0113091	6.10352e-05	185.289
CGGCGACGTTGGGTCAACTAAGGACTTGTCCTCTTCCTCTTTAGCGTTTA	1	6.13271e-05		CGGCGACGTTGGGTCAACTAAGGAATTGTCCTCTTCCTCTTTAGCGTTTA	36	0.00220832		CGGCGACGTTGGGTCAACTAAGGACTTGTCCTCTTCCTCTTTAGCGTTTA	1	6.13836e-05		CGGCGACGTTGGGTCAACTTAGTCTGTGTCCTCTTCCTCTTTAGCGTTTA	200	163	190	0.0122654	0.00999877	0.0116629	184.333	0.011309	6.10352e-05	185.287
CGGCGACGTTGGGTCAACTAAGGAGATGTCCTCTTCCTCTTTAGCGTTTA	79	0.00484484		CGGCGACGTTGGGTCAACTAAGGACATGTCCTCTTCCTCTTTAGCGTTTA	23	0.00141087		CGGCGACGTTGGGTCAACTAAGGAGATGTCCTCTTCCTCTTTAGCGTTTA	51	0.00313056		CGGCGACGTTGGGTCAACTAGCAGTGTGTCCTCTTCCTCTTTAGCGTTTA	184	206	163	0.0112842	0.0126365	0.0100055	184.333	0.0113087	6.10352e-05	185.282
CGGCGACGTTGGGTCAACTAAGGAGCTGTCCTCTTCCTCTTTAGCGTTTA	37	0.0022691		CGGCGACGTTGGGTCAACTAAGGACCTGTCCTCTTCCTCTTTAGCGTTTA	70	0.00429395		CGGCGACGTTGGGTCAACTAAGGAGCTGTCCTCTTCCTCTTTAGCGTTTA	31	0.00190289		CGGCGACGTTGGGTCAACTTTGCTCGTGTCCTCTTCCTCTTTAGCGTTTA	215	175	163	0.0131853	0.0107349	0.0100055	184.333	0.0113086	6.10352e-05	185.28
CGGCGACGTTGGGTCAACTAAGGAGGTGTCCTCTTCCTCTTTAGCGTTTA	50	0.00306636		CGGCGACGTTGGGTCAACTAAGGACGTGTCCTCTTCCTCTTTAGCGTTTA	32	0.00196295		CGGCGACGTTGGGTCAACTAAGGAGGTGTCCTCTTCCTCTTTAGCGTTTA	51	0.00313056		CGGCGACGTTGGGTCAACTGTATTCCTGTCCTCTTCCTCTTTAGCGTTTA	216	181	156	0.0132467	0.0111029	0.00957584	184.333	0.0113085	6.10352e-05	185.278
CGGCGACGTTGGGTCAACTAAGGAGTTGTCCTCTTCCTCTTTAGCGTTTA	23	0.00141052		CGGCGACGTTGGGTCAACTAAGGAGATGTCCTCTTCCTCTTTAGCGTTTA	64	0.0039259		CGGCGACGTTGGGTCAACTAAGGAGTTGTCCTCTTCCTCTTTAGCGTTTA	26	0.00159597		CGGCGACGTTGGGTCAACTTTCTGCCTGTCCTCTTCCTCTTTAGCGTTTA	185	196	171	0.0113455	0.0120231	0.0104966	184	0.0112884	6.10352e-05	184.949
CGGCGACGTTGGGTCAACTAAGGATATGTCCTCTTCCTCTTTAGCGTTTA	84	0.00515148		CGGCGACGTTGGGTCAACTAAGGAGCTGTCCTCTTCCTCTTTAGCGTTTA	28	0.00171758		CGGCGACGTTGGGTCAACTAAGGATATGTCCTCTTCCTCTTTAGCGTTTA	76	0.00466515		CGGCGACGTTGGGTCAACTGACTATGTGTCCTCTTCCTCTTTAGCGTTTA	205	171	176	0.0125721	0.0104895	0.0108035	184	0.0112884	6.10352e-05	184.948
CGGCGACGTTGGGTCAACTAAGGATCTGTCCTCTTCCTCTTTAGCGTTTA	47	0.00288237		CGGCGACGTTGGGTCAACTAAGGAGGTGTCCTCTTCCTCTTTAGCGTTTA	66	0.00404858		CGGCGACGTTGGGTCAACTAAGGATCTGTCCTCTTCCTCTTTAGCGTTTA	42	0.00257811		CGGCGACGTTGGGTCAACTGCTGTCCTGTCCTCTTCCTCTTTAGCGTTTA	199	183	170	0.0122041	0.0112256	0.0104352	184	0.0112883	6.10352e-05	184.948
CGGCGACGTTGGGTCAACTAAGGATGTGTCCTCTTCCTCTTTAGCGTTTA	80	0.00490617		CGGCGACGTTGGGTCAACTAAGGAGTTGTCCTCTTCCTCTTTAGCGTTTA	19	0.0011655		CGGCGACGTTGGGTCAACTAAGGATGTGTCCTCTTCCTCTTTAGCGTTTA	69	0.00423547		CGGCGACGTTGGGTCAACTTCTGGACTGTCCTCTTCCTCTTTAGCGTTTA	216	198	138	0.0132467	0.0121457	0.00847093	184	0.0112878	6.10352e-05	184.939
CGGCGACGTTGGGTCAACTAAGGATTTGTCCTCTTCCTCTTTAGCGTTTA	49	0.00300503		CGGCGACGTTGGGTCAACTAAGGATATGTCCTCTTCCTCTTTAGCGTTTA	100	0.00613422		CGGCGACGTTGGGTCAACTAAGGATTTGTCCTCTTCCTCTTTAGCGTTTA	41	0.00251673		CGGCGACGTTGGGTCAACTGTCTTAGTGTCCTCTTCCTCTTTAGCGTTTA	167	206	178	0.0102416	0.0126365	0.0109263	183.667	0.0112681	6.10352e-05	184.617
CGGCGACGTTGGGTCAACTAAGGCAATGTCCTCTTCCTCTTTAGCGTTTA	95	0.00582608		CGGCGACGTTGGGTCAACTAAGGATCTGTCCTCTTCCTCTTTAGCGTTTA	55	0.00337382		CGGCGACGTTGGGTCAACTAAGGCAATGTCCTCTTCCTCTTTAGCGTTTA	81	0.00497207		CGGCGACGTTGGGTCAACTACCTGTCTGTCCTCTTCCTCTTTAGCGTTTA	184	196	171	0.0112842	0.0120231	0.0104966	183.667	0.0112679	6.10352e-05	184.614
CGGCGACGTTGGGTCAACTAAGGCACTGTCCTCTTCCTCTTTAGCGTTTA	27	0.00165583		CGGCGACGTTGGGTCAACTAAGGATGTGTCCTCTTCCTCTTTAGCGTTTA	53	0.00325113		CGGCGACGTTGGGTCAACTAAGGCACTGTCCTCTTCCTCTTTAGCGTTTA	23	0.00141182		CGGCGACGTTGGGTCAACTGCTTCTGTGTCCTCTTCCTCTTTAGCGTTTA	187	198	166	0.0114682	0.0121457	0.0101897	183.667	0.0112679	6.10352e-05	184.613
CGGCGACGTTGGGTCAACTAAGGCAGTGTCCTCTTCCTCTTTAGCGTTTA	61	0.00374095		CGGCGACGTTGGGTCAACTAAGGATTTGTCCTCTTCCTCTTTAGCGTTTA	48	0.00294442		CGGCGACGTTGGGTCAACTAAGGCAGTGTCCTCTTCCTCTTTAGCGTTTA	65	0.00398993		CGGCGACGTTGGGTCAACTAGTGGTGTGTCCTCTTCCTCTTTAGCGTTTA	190	181	179	0.0116522	0.0111029	0.0109877	183.333	0.0112476	6.10352e-05	184.28
CGGCGACGTTGGGTCAACTAAGGCATTGTCCTCTTCCTCTTTAGCGTTTA	3	0.000183981		CGGCGACGTTGGGTCAACTAAGGCAATGTCCTCTTCCTCTTTAGCGTTTA	92	0.00564348		CGGCGACGTTGGGTCAACTAAGGCATTGTCCTCTTCCTCTTTAGCGTTTA	2	0.000122767		CGGCGACGTTGGGTCAACTGACTCTGTGTCCTCTTCCTCTTTAGCGTTTA	197	178	175	0.0120814	0.0109189	0.0107421	183.333	0.0112475	6.10352e-05	184.279
CGGCGACGTTGGGTCAACTAAGGCCATGTCCTCTTCCTCTTTAGCGTTTA	24	0.00147185		CGGCGACGTTGGGTCAACTAAGGCACTGTCCTCTTCCTCTTTAGCGTTTA	31	0.00190161		CGGCGACGTTGGGTCAACTAAGGCCATGTCCTCTTCCTCTTTAGCGTTTA	23	0.00141182		CGGCGACGTTGGGTCAACTGGGGTTTTGTCCTCTTCCTCTTTAGCGTTTA	189	190	171	0.0115908	0.011655	0.0104966	183.333	0.0112475	6.10352e-05	184.279
CGGCGACGTTGGGTCAACTAAGGCCCTGTCCTCTTCCTCTTTAGCGTTTA	45	0.00275972		CGGCGACGTTGGGTCAACTAAGGCAGTGTCCTCTTCCTCTTTAGCGTTTA	72	0.00441664		CGGCGACGTTGGGTCAACTAAGGCCCTGTCCTCTTCCTCTTTAGCGTTTA	32	0.00196427		CGGCGACGTTGGGTCAACTTTTTGTATGTCCTCTTCCTCTTTAGCGTTTA	195	185	170	0.0119588	0.0113483	0.0104352	183.333	0.0112474	6.10352e-05	184.278
CGGCGACGTTGGGTCAACTAAGGCCGTGTCCTCTTCCTCTTTAGCGTTTA	71	0.00435423		CGGCGACGTTGGGTCAACTAAGGCATTGTCCTCTTCCTCTTTAGCGTTTA	5	0.000306711		CGGCGACGTTGGGTCAACTAAGGCCGTGTCCTCTTCCTCTTTAGCGTTTA	77	0.00472654		CGGCGACGTTGGGTCAACTTGGTATCTGTCCTCTTCCTCTTTAGCGTTTA	184	209	157	0.0112842	0.0128205	0.00963722	183.333	0.0112473	6.10352e-05	184.276
CGGCGACGTTGGGTCAACTAAGGCCTTGTCCTCTTCCTCTTTAGCGTTTA	17	0.00104256		CGGCGACGTTGGGTCAACTAAGGCCATGTCCTCTTCCTCTTTAGCGTTTA	13	0.000797448		CGGCGACGTTGGGTCAACTAAGGCCTTGTCCTCTTCCTCTTTAGCGTTTA	8	0.000491069		CGGCGACGTTGGGTCAACTTCCGTGCTGTCCTCTTCCTCTTTAGCGTTTA	213	170	167	0.0130627	0.0104282	0.0102511	183.333	0.0112473	6.10352e-05	184.276
CGGCGACGTTGGGTCAACTAAGGCGATGTCCTCTTCCTCTTTAGCGTTTA	42	0.00257574		CGGCGACGTTGGGTCAACTAAGGCCCTGTCCTCTTCCTCTTTAGCGTTTA	41	0.00251503		CGGCGACGTTGGGTCAACTAAGGCGATGTCCTCTTCCTCTTTAGCGTTTA	40	0.00245534		CGGCGACGTTGGGTCAACTGTAAGTGTGTCCTCTTCCTCTTTAGCGTTTA	188	210	152	0.0115295	0.0128819	0.00933031	183.333	0.0112472	6.10352e-05	184.274
CGGCGACGTTGGGTCAACTAAGGCGCTGTCCTCTTCCTCTTTAGCGTTTA	59	0.0036183		CGGCGACGTTGGGTCAACTAAGGCCGTGTCCTCTTCCTCTTTAGCGTTTA	96	0.00588885		CGGCGACGTTGGGTCAACTAAGGCGCTGTCCTCTTCCTCTTTAGCGTTTA	46	0.00282364		CGGCGACGTTGGGTCAACTGTAATTGTGTCCTCTTCCTCTTTAGCGTTTA	193	205	152	0.0118361	0.0125751	0.00933031	183.333	0.0112472	6.10352e-05	184.274
CGGCGACGTTGGGTCAACTAAGGCGGTGTCCTCTTCCTCTTTAGCGTTTA	53	0.00325034		CGGCGACGTTGGGTCAACTAAGGCCTTGTCCTCTTCCTCTTTAGCGTTTA	6	0.000368053		CGGCGACGTTGGGTCAACTAAGGCGGTGTCCTCTTCCTCTTTAGCGTTTA	40	0.00245534		CGGCGACGTTGGGTCAACTTTCAGGATGTCCTCTTCCTCTTTAGCGTTTA	206	188	156	0.0126334	0.0115323	0.00957584	183.333	0.0112472	6.10352e-05	184.274
CGGCGACGTTGGGTCAACTAAGGCGTTGTCCTCTTCCTCTTTAGCGTTTA	24	0.00147185		CGGCGACGTTGGGTCAACTAAGGCGATGTCCTCTTCCTCTTTAGCGTTTA	37	0.00226966		CGGCGACGTTGGGTCAACTAAGGCGTTGTCCTCTTCCTCTTTAGCGTTTA	22	0.00135044		CGGCGACGTTGGGTCAACTGTCGTAGTGTCCTCTTCCTCTTTAGCGTTTA	215	190	145	0.0131853	0.011655	0.00890062	183.333	0.011247	6.10352e-05	184.271
CGGCGACGTTGGGTCAACTAAGGCTATGTCCTCTTCCTCTTTAGCGTTTA	79	0.00484484		CGGCGACGTTGGGTCAACTAAGGCGCTGTCCTCTTCCTCTTTAGCGTTTA	62	0.00380321		CGGCGACGTTGGGTCAACTAAGGCTATGTCCTCTTCCTCTTTAGCGTTTA	56	0.00343748		CGGCGACGTTGGGTCAACTTGATTTATGTCCTCTTCCTCTTTAGCGTTTA	178	180	191	0.0109162	0.0110416	0.0117243	183	0.0112274	6.10352e-05	183.949
CGGCGACGTTGGGTCAACTAAGGCTCTGTCCTCTTCCTCTTTAGCGTTTA	129	0.0079112		CGGCGACGTTGGGTCAACTAAGGCGGTGTCCTCTTCCTCTTTAGCGTTTA	49	0.00300577		CGGCGACGTTGGGTCAACTAAGGCTCTGTCCTCTTCCTCTTTAGCGTTTA	96	0.00589282		CGGCGACGTTGGGTCAACTTCCTGTCTGTCCTCTTCCTCTTTAGCGTTTA	170	199	180	0.0104256	0.0122071	0.011049	183	0.0112272	6.10352e-05	183.947
CGGCGACGTTGGGTCAACTAAGGCTGTGTCCTCTTCCTCTTTAGCGTTTA	151	0.00926039		CGGCGACGTTGGGTCAACTAAGGCGTTGTCCTCTTCCTCTTTAGCGTTTA	28	0.00171758		CGGCGACGTTGGGTCAACTAAGGCTGTGTCCTCTTCCTCTTTAGCGTTTA	130	0.00797987		CGGCGACGTTGGGTCAACTGTGGTTCTGTCCTCTTCCTCTTTAGCGTTTA	206	191	152	0.0126334	0.0117164	0.00933031	183	0.0112267	6.10352e-05	183.938
CGGCGACGTTGGGTCAACTAAGGCTTTGTCCTCTTCCTCTTTAGCGTTTA	94	0.00576475		CGGCGACGTTGGGTCAACTAAGGCTATGTCCTCTTCCTCTTTAGCGTTTA	80	0.00490737		CGGCGACGTTGGGTCAACTAAGGCTTTGTCCTCTTCCTCTTTAGCGTTTA	77	0.00472654		CGGCGACGTTGGGTCAACTTGTTGAATGTCCTCTTCCTCTTTAGCGTTTA	183	178	187	0.0112229	0.0109189	0.0114787	182.667	0.0112068	6.10352e-05	183.613
CGGCGACGTTGGGTCAACTAAGGGAATGTCCTCTTCCTCTTTAGCGTTTA	97	0.00594873		CGGCGACGTTGGGTCAACTAAGGCTCTGTCCTCTTCCTCTTTAGCGTTTA	146	0.00895596		CGGCGACGTTGGGTCAACTAAGGGAATGTCCTCTTCCTCTTTAGCGTTTA	110	0.00675219		CGGCGACGTTGGGTCAACTTCCTGCCTGTCCTCTTCCTCTTTAGCGTTTA	171	199	178	0.0104869	0.0122071	0.0109263	182.667	0.0112068	6.10352e-05	183.612
CGGCGACGTTGGGTCAACTAAGGGACTGTCCTCTTCCTCTTTAGCGTTTA	75	0.00459953		CGGCGACGTTGGGTCAACTAAGGCTGTGTCCTCTTCCTCTTTAGCGTTTA	133	0.00815851		CGGCGACGTTGGGTCAACTAAGGGACTGTCCTCTTCCTCTTTAGCGTTTA	53	0.00325333		CGGCGACGTTGGGTCAACTACGTTTGTGTCCTCTTCCTCTTTAGCGTTTA	188	178	182	0.0115295	0.0109189	0.0111718	182.667	0.0112067	6.10352e-05	183.611
CGGCGACGTTGGGTCAACTAAGGGAGTGTCCTCTTCCTCTTTAGCGTTTA	61	0.00374095		CGGCGACGTTGGGTCAACTAAGGCTTTGTCCTCTTCCTCTTTAGCGTTTA	90	0.00552079		CGGCGACGTTGGGTCAACTAAGGGAGTGTCCTCTTCCTCTTTAGCGTTTA	51	0.00313056		CGGCGACGTTGGGTCAACTGGTAGTTTGTCCTCTTCCTCTTTAGCGTTTA	185	195	168	0.0113455	0.0119617	0.0103124	182.667	0.0112066	6.10352e-05	183.608
CGGCGACGTTGGGTCAACTAAGGGATTGTCCTCTTCCTCTTTAGCGTTTA	12	0.000735925		CGGCGACGTTGGGTCAACTAAGGGAATGTCCTCTTCCTCTTTAGCGTTTA	113	0.00693166		CGGCGACGTTGGGTCAACTAAGGGATTGTCCTCTTCCTCTTTAGCGTTTA	7	0.000429685		CGGCGACGTTGGGTCAACTTACAGTCTGTCCTCTTCCTCTTTAGCGTTTA	170	223	155	0.0104256	0.0136793	0.00951446	182.667	0.0112065	6.10352e-05	183.607
CGGCGACGTTGGGTCAACTAAGGGCATGTCCTCTTCCTCTTTAGCGTTTA	25	0.00153318		CGGCGACGTTGGGTCAACTAAGGGACTGTCCTCTTCCTCTTTAGCGTTTA	82	0.00503006		CGGCGACGTTGGGTCAACTAAGGGCATGTCCTCTTCCTCTTTAGCGTTTA	11	0.000675219		CGGCGACGTTGGGTCAACTTGCGGGATGTCCTCTTCCTCTTTAGCGTTTA	190	212	146	0.0116522	0.0130045	0.008962	182.667	0.0112062	6.10352e-05	183.603
CGGCGACGTTGGGTCAACTAAGGGCCTGTCCTCTTCCTCTTTAGCGTTTA	68	0.00417024		CGGCGACGTTGGGTCAACTAAGGGAGTGTCCTCTTCCTCTTTAGCGTTTA	46	0.00282174		CGGCGACGTTGGGTCAACTAAGGGCCTGTCCTCTTCCTCTTTAGCGTTTA	59	0.00362163		CGGCGACGTTGGGTCAACTTCCCTGGTGTCCTCTTCCTCTTTAGCGTTTA	194	207	147	0.0118975	0.0126978	0.00902339	182.667	0.0112062	6.10352e-05	183.603
CGGCGACGTTGGGTCAACTAAGGGCGTGTCCTCTTCCTCTTTAGCGTTTA	80	0.00490617		CGGCGACGTTGGGTCAACTAAGGGATTGTCCTCTTCCTCTTTAGCGTTTA	12	0.000736106		CGGCGACGTTGGGTCAACTAAGGGCGTGTCCTCTTCCTCTTTAGCGTTTA	71	0.00435823		CGGCGACGTTGGGTCAACTGTGCTTGTGTCCTCTTCCTCTTTAGCGTTTA	200	204	144	0.0122654	0.0125138	0.00883924	182.667	0.0112062	6.10352e-05	183.602
CGGCGACGTTGGGTCAACTAAGGGCTTGTCCTCTTCCTCTTTAGCGTTTA	36	0.00220778		CGGCGACGTTGGGTCAACTAAGGGCATGTCCTCTTCCTCTTTAGCGTTTA	34	0.00208563		CGGCGACGTTGGGTCAACTAAGGGCTTGTCCTCTTCCTCTTTAGCGTTTA	43	0.00263949		CGGCGACGTTGGGTCAACTTGTCTGGTGTCCTCTTCCTCTTTAGCGTTTA	189	185	173	0.0115908	0.0113483	0.0106194	182.333	0.0111862	6.10352e-05	183.274
CGGCGACGTTGGGTCAACTAAGGGGATGTCCTCTTCCTCTTTAGCGTTTA	76	0.00466086		CGGCGACGTTGGGTCAACTAAGGGCCTGTCCTCTTCCTCTTTAGCGTTTA	81	0.00496872		CGGCGACGTTGGGTCAACTAAGGGGATGTCCTCTTCCTCTTTAGCGTTTA	53	0.00325333		CGGCGACGTTGGGTCAACTCTCCTTGTGTCCTCTTCCTCTTTAGCGTTTA	193	188	166	0.0118361	0.0115323	0.0101897	182.333	0.011186	6.10352e-05	183.272
CGGCGACGTTGGGTCAACTAAGGGGCTGTCCTCTTCCTCTTTAGCGTTTA	92	0.00564209		CGGCGACGTTGGGTCAACTAAGGGCGTGTCCTCTTCCTCTTTAGCGTTTA	76	0.004662		CGGCGACGTTGGGTCAACTAAGGGGCTGTCCTCTTCCTCTTTAGCGTTTA	76	0.00466515		CGGCGACGTTGGGTCAACTGTCTCGGTGTCCTCTTCCTCTTTAGCGTTTA	191	201	155	0.0117135	0.0123298	0.00951446	182.333	0.0111859	6.10352e-05	183.27
CGGCGACGTTGGGTCAACTAAGGGGGTGTCCTCTTCCTCTTTAGCGTTTA	114	0.00699129		CGGCGACGTTGGGTCAACTAAGGGCTTGTCCTCTTCCTCTTTAGCGTTTA	43	0.00263771		CGGCGACGTTGGGTCAACTAAGGGGGTGTCCTCTTCCTCTTTAGCGTTTA	101	0.00619974		CGGCGACGTTGGGTCAACTAGCTGTCTGTCCTCTTCCTCTTTAGCGTTTA	175	229	143	0.0107322	0.0140474	0.00877785	182.333	0.0111858	6.10352e-05	183.268
CGGCGACGTTGGGTCAACTAAGGGGTTGTCCTCTTCCTCTTTAGCGTTTA	21	0.00128787		CGGCGACGTTGGGTCAACTAAGGGGATGTCCTCTTCCTCTTTAGCGTTTA	69	0.00423261		CGGCGACGTTGGGTCAACTAAGGGGTTGTCCTCTTCCTCTTTAGCGTTTA	11	0.000675219		CGGCGACGTTGGGTCAACTTTTTGGGTGTCCTCTTCCTCTTTAGCGTTTA	199	205	143	0.0122041	0.0125751	0.00877785	182.333	0.0111857	6.10352e-05	183.266
CGGCGACGTTGGGTCAACTAAGGGTATGTCCTCTTCCTCTTTAGCGTTTA	95	0.00582608		CGGCGACGTTGGGTCAACTAAGGGGCTGTCCTCTTCCTCTTTAGCGTTTA	76	0.004662		CGGCGACGTTGGGTCAACTAAGGGTATGTCCTCTTCCTCTTTAGCGTTTA	83	0.00509484		CGGCGACGTTGGGTCAACTGTACTTGTGTCCTCTTCCTCTTTAGCGTTTA	178	195	173	0.0109162	0.0119617	0.0106194	182	0.0111658	6.10352e-05	182.94
CGGCGACGTTGGGTCAACTAAGGGTCTGTCCTCTTCCTCTTTAGCGTTTA	98	0.00601006		CGGCGACGTTGGGTCAACTAAGGGGGTGTCCTCTTCCTCTTTAGCGTTTA	124	0.00760643		CGGCGACGTTGGGTCAACTAAGGGTCTGTCCTCTTCCTCTTTAGCGTTTA	105	0.00644528		CGGCGACGTTGGGTCAACTTTTGATATGTCCTCTTCCTCTTTAGCGTTTA	180	203	163	0.0110389	0.0124525	0.0100055	182	0.0111656	6.10352e-05	182.938
CGGCGACGTTGGGTCAACTAAGGGTGTGTCCTCTTCCTCTTTAGCGTTTA	165	0.010119		CGGCGACGTTGGGTCAACTAAGGGGTTGTCCTCTTCCTCTTTAGCGTTTA	16	0.000981475		CGGCGACGTTGGGTCAACTAAGGGTGTGTCCTCTTCCTCTTTAGCGTTTA	116	0.0071205		CGGCGACGTTGGGTCAACTTTTTTTGTGTCCTCTTCCTCTTTAGCGTTTA	183	200	163	0.0112229	0.0122684	0.0100055	182	0.0111656	6.10352e-05	182.937
CGGCGACGTTGGGTCAACTAAGGGTTTGTCCTCTTCCTCTTTAGCGTTTA	75	0.00459953		CGGCGACGTTGGGTCAACTAAGGGTATGTCCTCTTCCTCTTTAGCGTTTA	106	0.00650227		CGGCGACGTTGGGTCAACTAAGGGTTTGTCCTCTTCCTCTTTAGCGTTTA	66	0.00405132		CGGCGACGTTGGGTCAACTACCTCTTTGTCCTCTTCCTCTTTAGCGTTTA	189	199	158	0.0115908	0.0122071	0.00969861	182	0.0111655	6.10352e-05	182.936
CGGCGACGTTGGGTCAACTAAGGTAATGTCCTCTTCCTCTTTAGCGTTTA	125	0.00766589		CGGCGACGTTGGGTCAACTAAGGGTCTGTCCTCTTCCTCTTTAGCGTTTA	98	0.00601153		CGGCGACGTTGGGTCAACTAAGGTAATGTCCTCTTCCTCTTTAGCGTTTA	96	0.00589282		CGGCGACGTTGGGTCAACTCGTATGATGTCCTCTTCCTCTTTAGCGTTTA	177	185	183	0.0108549	0.0113483	0.0112332	181.667	0.0111455	6.10352e-05	182.607
CGGCGACGTTGGGTCAACTAAGGTACTGTCCTCTTCCTCTTTAGCGTTTA	50	0.00306636		CGGCGACGTTGGGTCAACTAAGGGTGTGTCCTCTTCCTCTTTAGCGTTTA	128	0.0078518		CGGCGACGTTGGGTCAACTAAGGTACTGTCCTCTTCCTCTTTAGCGTTTA	66	0.00405132		CGGCGACGTTGGGTCAACTGGTAATTTGTCCTCTTCCTCTTTAGCGTTTA	178	186	181	0.0109162	0.0114096	0.0111104	181.667	0.0111454	6.10352e-05	182.607
CGGCGACGTTGGGTCAACTAAGGTAGTGTCCTCTTCCTCTTTAGCGTTTA	63	0.00386361		CGGCGACGTTGGGTCAACTAAGGGTTTGTCCTCTTCCTCTTTAGCGTTTA	75	0.00460066		CGGCGACGTTGGGTCAACTAAGGTAGTGTCCTCTTCCTCTTTAGCGTTTA	43	0.00263949		CGGCGACGTTGGGTCAACTGTATTTATGTCCTCTTCCTCTTTAGCGTTTA	181	209	155	0.0111002	0.0128205	0.00951446	181.667	0.0111451	6.10352e-05	182.601
CGGCGACGTTGGGTCAACTAAGGTATTGTCCTCTTCCTCTTTAGCGTTTA	8	0.000490617		CGGCGACGTTGGGTCAACTAAGGTAATGTCCTCTTCCTCTTTAGCGTTTA	97	0.00595019		CGGCGACGTTGGGTCAACTAAGGTATTGTCCTCTTCCTCTTTAGCGTTTA	8	0.000491069		CGGCGACGTTGGGTCAACTTATGGTGTGTCCTCTTCCTCTTTAGCGTTTA	193	193	159	0.0118361	0.011839	0.00975999	181.667	0.0111451	6.10352e-05	182.601
CGGCGACGTTGGGTCAACTAAGGTCATGTCCTCTTCCTCTTTAGCGTTTA	33	0.00202379		CGGCGACGTTGGGTCAACTAAGGTACTGTCCTCTTCCTCTTTAGCGTTTA	60	0.00368053		CGGCGACGTTGGGTCAACTAAGGTCATGTCCTCTTCCTCTTTAGCGTTTA	28	0.00171874		CGGCGACGTTGGGTCAACTGTCTATGTGTCCTCTTCCTCTTTAGCGTTTA	185	207	153	0.0113455	0.0126978	0.00939169	181.667	0.011145	6.10352e-05	182.6
CGGCGACGTTGGGTCAACTAAGGTCCTGTCCTCTTCCTCTTTAGCGTTTA	64	0.00392494		CGGCGACGTTGGGTCAACTAAGGTAGTGTCCTCTTCCTCTTTAGCGTTTA	56	0.00343516		CGGCGACGTTGGGTCAACTAAGGTCCTGTCCTCTTCCTCTTTAGCGTTTA	51	0.00313056		CGGCGACGTTGGGTCAACTTTATGCCTGTCCTCTTCCTCTTTAGCGTTTA	203	193	149	0.0124494	0.011839	0.00914615	181.667	0.0111449	6.10352e-05	182.597
CGGCGACGTTGGGTCAACTAAGGTCGTGTCCTCTTCCTCTTTAGCGTTTA	82	0.00502882		CGGCGACGTTGGGTCAACTAAGGTATTGTCCTCTTCCTCTTTAGCGTTTA	7	0.000429395		CGGCGACGTTGGGTCAACTAAGGTCGTGTCCTCTTCCTCTTTAGCGTTTA	86	0.00527899		CGGCGACGTTGGGTCAACTGCTGTTGTGTCCTCTTCCTCTTTAGCGTTTA	209	190	146	0.0128174	0.011655	0.008962	181.667	0.0111448	6.10352e-05	182.596
CGGCGACGTTGGGTCAACTAAGGTCTTGTCCTCTTCCTCTTTAGCGTTTA	13	0.000797253		CGGCGACGTTGGGTCAACTAAGGTCATGTCCTCTTCCTCTTTAGCGTTTA	24	0.00147221		CGGCGACGTTGGGTCAACTAAGGTCTTGTCCTCTTCCTCTTTAGCGTTTA	10	0.000613836		CGGCGACGTTGGGTCAACTTGCGTACTGTCCTCTTCCTCTTTAGCGTTTA	181	199	164	0.0111002	0.0122071	0.0100669	181.333	0.0111247	6.10352e-05	182.268
CGGCGACGTTGGGTCAACTAAGGTGATGTCCTCTTCCTCTTTAGCGTTTA	89	0.00545811		CGGCGACGTTGGGTCAACTAAGGTCCTGTCCTCTTCCTCTTTAGCGTTTA	61	0.00374187		CGGCGACGTTGGGTCAACTAAGGTGATGTCCTCTTCCTCTTTAGCGTTTA	78	0.00478792		CGGCGACGTTGGGTCAACTGTGGGGGTGTCCTCTTCCTCTTTAGCGTTTA	190	189	165	0.0116522	0.0115937	0.0101283	181.333	0.0111247	6.10352e-05	182.267
CGGCGACGTTGGGTCAACTAAGGTGCTGTCCTCTTCCTCTTTAGCGTTTA	77	0.00472219		CGGCGACGTTGGGTCAACTAAGGTCGTGTCCTCTTCCTCTTTAGCGTTTA	80	0.00490737		CGGCGACGTTGGGTCAACTAAGGTGCTGTCCTCTTCCTCTTTAGCGTTTA	49	0.0030078		CGGCGACGTTGGGTCAACTGTCCTAGTGTCCTCTTCCTCTTTAGCGTTTA	182	200	162	0.0111615	0.0122684	0.00994414	181.333	0.0111247	6.10352e-05	182.267
CGGCGACGTTGGGTCAACTAAGGTGGTGTCCTCTTCCTCTTTAGCGTTTA	79	0.00484484		CGGCGACGTTGGGTCAACTAAGGTCTTGTCCTCTTCCTCTTTAGCGTTTA	10	0.000613422		CGGCGACGTTGGGTCAACTAAGGTGGTGTCCTCTTCCTCTTTAGCGTTTA	53	0.00325333		CGGCGACGTTGGGTCAACTGGCTGAGTGTCCTCTTCCTCTTTAGCGTTTA	188	193	163	0.0115295	0.011839	0.0100055	181.333	0.0111247	6.10352e-05	182.267
CGGCGACGTTGGGTCAACTAAGGTGTTGTCCTCTTCCTCTTTAGCGTTTA	24	0.00147185		CGGCGACGTTGGGTCAACTAAGGTGATGTCCTCTTCCTCTTTAGCGTTTA	103	0.00631824		CGGCGACGTTGGGTCAACTAAGGTGTTGTCCTCTTCCTCTTTAGCGTTTA	15	0.000920754		CGGCGACGTTGGGTCAACTTTTTGGCTGTCCTCTTCCTCTTTAGCGTTTA	186	180	177	0.0114068	0.0110416	0.0108649	181	0.0111044	6.10352e-05	181.935
CGGCGACGTTGGGTCAACTAAGGTTATGTCCTCTTCCTCTTTAGCGTTTA	136	0.00834049		CGGCGACGTTGGGTCAACTAAGGTGCTGTCCTCTTCCTCTTTAGCGTTTA	78	0.00478469		CGGCGACGTTGGGTCAACTAAGGTTATGTCCTCTTCCTCTTTAGCGTTTA	108	0.00662943		CGGCGACGTTGGGTCAACTTGCCTTGTGTCCTCTTCCTCTTTAGCGTTTA	179	192	172	0.0109776	0.0117777	0.010558	181	0.0111044	6.10352e-05	181.935
CGGCGACGTTGGGTCAACTAAGGTTCTGTCCTCTTCCTCTTTAGCGTTTA	126	0.00772722		CGGCGACGTTGGGTCAACTAAGGTGGTGTCCTCTTCCTCTTTAGCGTTTA	52	0.00318979		CGGCGACGTTGGGTCAACTAAGGTTCTGTCCTCTTCCTCTTTAGCGTTTA	111	0.00681358		CGGCGACGTTGGGTCAACTTTCGCTGTGTCCTCTTCCTCTTTAGCGTTTA	185	210	148	0.0113455	0.0128819	0.00908477	181	0.011104	6.10352e-05	181.929
CGGCGACGTTGGGTCAACTAAGGTTGTGTCCTCTTCCTCTTTAGCGTTTA	194	0.0118975		CGGCGACGTTGGGTCAACTAAGGTGTTGTCCTCTTCCTCTTTAGCGTTTA	21	0.00128819		CGGCGACGTTGGGTCAACTAAGGTTGTGTCCTCTTCCTCTTTAGCGTTTA	144	0.00883924		CGGCGACGTTGGGTCAACTTTCCTTTTGTCCTCTTCCTCTTTAGCGTTTA	184	199	159	0.0112842	0.0122071	0.00975999	180.667	0.0110838	6.10352e-05	181.596
CGGCGACGTTGGGTCAACTAAGGTTTTGTCCTCTTCCTCTTTAGCGTTTA	115	0.00705262		CGGCGACGTTGGGTCAACTAAGGTTATGTCCTCTTCCTCTTTAGCGTTTA	127	0.00779046		CGGCGACGTTGGGTCAACTAAGGTTTTGTCCTCTTCCTCTTTAGCGTTTA	91	0.00558591		CGGCGACGTTGGGTCAACTCTTTGGGTGTCCTCTTCCTCTTTAGCGTTTA	199	179	164	0.0122041	0.0109802	0.0100669	180.667	0.0110838	6.10352e-05	181.596
CGGCGACGTTGGGTCAACTAAGTAAATGTCCTCTTCCTCTTTAGCGTTTA	58	0.00355697		CGGCGACGTTGGGTCAACTAAGGTTCTGTCCTCTTCCTCTTTAGCGTTTA	121	0.0074224		CGGCGACGTTGGGTCAACTAAGTAAATGTCCTCTTCCTCTTTAGCGTTTA	36	0.00220981		CGGCGACGTTGGGTCAACTGGGTTTATGTCCTCTTCCTCTTTAGCGTTTA	182	205	155	0.0111615	0.0125751	0.00951446	180.667	0.0110837	6.10352e-05	181.596
CGGCGACGTTGGGTCAACTAAGTAACTGTCCTCTTCCTCTTTAGCGTTTA	45	0.00275972		CGGCGACGTTGGGTCAACTAAGGTTGTGTCCTCTTCCTCTTTAGCGTTTA	158	0.00969206		CGGCGACGTTGGGTCAACTAAGTAACTGTCCTCTTCCTCTTTAGCGTTTA	50	0.00306918		CGGCGACGTTGGGTCAACTTCCTCAGTGTCCTCTTCCTCTTTAGCGTTTA	174	198	169	0.0106709	0.0121457	0.0103738	180.333	0.0110635	6.10352e-05	181.264
CGGCGACGTTGGGTCAACTAAGTAAGTGTCCTCTTCCTCTTTAGCGTTTA	73	0.00447688		CGGCGACGTTGGGTCAACTAAGGTTTTGTCCTCTTCCTCTTTAGCGTTTA	108	0.00662495		CGGCGACGTTGGGTCAACTAAGTAAGTGTCCTCTTCCTCTTTAGCGTTTA	62	0.00380578		CGGCGACGTTGGGTCAACTTCTGGTCTGTCCTCTTCCTCTTTAGCGTTTA	175	198	168	0.0107322	0.0121457	0.0103124	180.333	0.0110635	6.10352e-05	181.264
CGGCGACGTTGGGTCAACTAAGTAATTGTCCTCTTCCTCTTTAGCGTTTA	11	0.000674598		CGGCGACGTTGGGTCAACTAAGTAAATGTCCTCTTCCTCTTTAGCGTTTA	57	0.0034965		CGGCGACGTTGGGTCAACTAAGTAATTGTCCTCTTCCTCTTTAGCGTTTA	12	0.000736603		CGGCGACGTTGGGTCAACTTGTGGTCTGTCCTCTTCCTCTTTAGCGTTTA	168	208	165	0.010303	0.0127592	0.0101283	180.333	0.0110635	6.10352e-05	181.264
CGGCGACGTTGGGTCAACTAAGTACATGTCCTCTTCCTCTTTAGCGTTTA	17	0.00104256		CGGCGACGTTGGGTCAACTAAGTAACTGTCCTCTTCCTCTTTAGCGTTTA	45	0.0027604		CGGCGACGTTGGGTCAACTAAGTACATGTCCTCTTCCTCTTTAGCGTTTA	7	0.000429685		CGGCGACGTTGGGTCAACTTTACGTATGTCCTCTTCCTCTTTAGCGTTTA	179	198	164	0.0109776	0.0121457	0.0100669	180.333	0.0110634	6.10352e-05	181.263
CGGCGACGTTGGGTCAACTAAGTACCTGTCCTCTTCCTCTTTAGCGTTTA	77	0.00472219		CGGCGACGTTGGGTCAACTAAGTAAGTGTCCTCTTCCTCTTTAGCGTTTA	69	0.00423261		CGGCGACGTTGGGTCAACTAAGTACCTGTCCTCTTCCTCTTTAGCGTTTA	71	0.00435823		CGGCGACGTTGGGTCAACTTTGGTGATGTCCTCTTCCTCTTTAGCGTTTA	189	197	155	0.0115908	0.0120844	0.00951446	180.333	0.0110632	6.10352e-05	181.26
CGGCGACGTTGGGTCAACTAAGTACGTGTCCTCTTCCTCTTTAGCGTTTA	69	0.00423157		CGGCGACGTTGGGTCAACTAAGTAATTGTCCTCTTCCTCTTTAGCGTTTA	14	0.00085879		CGGCGACGTTGGGTCAACTAAGTACGTGTCCTCTTCCTCTTTAGCGTTTA	64	0.00392855		CGGCGACGTTGGGTCAACTGGTATCGTGTCCTCTTCCTCTTTAGCGTTTA	202	194	145	0.0123881	0.0119004	0.00890062	180.333	0.011063	6.10352e-05	181.257
CGGCGACGTTGGGTCAACTAAGTACTTGTCCTCTTCCTCTTTAGCGTTTA	4	0.000245308		CGGCGACGTTGGGTCAACTAAGTACATGTCCTCTTCCTCTTTAGCGTTTA	6	0.000368053		CGGCGACGTTGGGTCAACTAAGTACTTGTCCTCTTCCTCTTTAGCGTTTA	1	6.13836e-05		CGGCGACGTTGGGTCAACTTCCGATGTGTCCTCTTCCTCTTTAGCGTTTA	175	194	171	0.0107322	0.0119004	0.0104966	180	0.0110431	6.10352e-05	180.93
CGGCGACGTTGGGTCAACTAAGTAGATGTCCTCTTCCTCTTTAGCGTTTA	60	0.00367963		CGGCGACGTTGGGTCAACTAAGTACCTGTCCTCTTCCTCTTTAGCGTTTA	87	0.00533677		CGGCGACGTTGGGTCAACTAAGTAGATGTCCTCTTCCTCTTTAGCGTTTA	39	0.00239396		CGGCGACGTTGGGTCAACTTGCGATATGTCCTCTTCCTCTTTAGCGTTTA	188	198	154	0.0115295	0.0121457	0.00945307	180	0.0110428	6.10352e-05	180.925
CGGCGACGTTGGGTCAACTAAGTAGCTGTCCTCTTCCTCTTTAGCGTTTA	56	0.00343432		CGGCGACGTTGGGTCAACTAAGTACGTGTCCTCTTCCTCTTTAGCGTTTA	64	0.0039259		CGGCGACGTTGGGTCAACTAAGTAGCTGTCCTCTTCCTCTTTAGCGTTTA	47	0.00288503		CGGCGACGTTGGGTCAACTTTGCTTATGTCCTCTTCCTCTTTAGCGTTTA	208	177	155	0.012756	0.0108576	0.00951446	180	0.0110427	6.10352e-05	180.923
CGGCGACGTTGGGTCAACTAAGTAGGTGTCCTCTTCCTCTTTAGCGTTTA	83	0.00509015		CGGCGACGTTGGGTCAACTAAGTACTTGTCCTCTTCCTCTTTAGCGTTTA	4	0.000245369		CGGCGACGTTGGGTCAACTAAGTAGGTGTCCTCTTCCTCTTTAGCGTTTA	78	0.00478792		CGGCGACGTTGGGTCAACTTTCGATGTGTCCTCTTCCTCTTTAGCGTTTA	179	172	188	0.0109776	0.0105509	0.0115401	179.667	0.0110228	6.10352e-05	180.598
CGGCGACGTTGGGTCAACTAAGTAGTTGTCCTCTTCCTCTTTAGCGTTTA	17	0.00104256		CGGCGACGTTGGGTCAACTAAGTAGATGTCCTCTTCCTCTTTAGCGTTTA	36	0.00220832		CGGCGACGTTGGGTCAACTAAGTAGTTGTCCTCTTCCTCTTTAGCGTTTA	23	0.00141182		CGGCGACGTTGGGTCAACTGGTGTAATGTCCTCTTCCTCTTTAGCGTTTA	182	172	185	0.0111615	0.0105509	0.011356	179.667	0.0110228	6.10352e-05	180.597
CGGCGACGTTGGGTCAACTAAGTATATGTCCTCTTCCTCTTTAGCGTTTA	72	0.00441555		CGGCGACGTTGGGTCAACTAAGTAGCTGTCCTCTTCCTCTTTAGCGTTTA	57	0.0034965		CGGCGACGTTGGGTCAACTAAGTATATGTCCTCTTCCTCTTTAGCGTTTA	56	0.00343748		CGGCGACGTTGGGTCAACTGGCGTAGTGTCCTCTTCCTCTTTAGCGTTTA	180	179	180	0.0110389	0.0109802	0.011049	179.667	0.0110227	6.10352e-05	180.596
CGGCGACGTTGGGTCAACTAAGTATCTGTCCTCTTCCTCTTTAGCGTTTA	79	0.00484484		CGGCGACGTTGGGTCAACTAAGTAGGTGTCCTCTTCCTCTTTAGCGTTTA	83	0.0050914		CGGCGACGTTGGGTCAACTAAGTATCTGTCCTCTTCCTCTTTAGCGTTTA	63	0.00386717		CGGCGACGTTGGGTCAACTGTATCTCTGTCCTCTTCCTCTTTAGCGTTTA	185	182	172	0.0113455	0.0111643	0.010558	179.667	0.0110226	6.10352e-05	180.594
CGGCGACGTTGGGTCAACTAAGTATGTGTCCTCTTCCTCTTTAGCGTTTA	85	0.00521281		CGGCGACGTTGGGTCAACTAAGTAGTTGTCCTCTTCCTCTTTAGCGTTTA	37	0.00226966		CGGCGACGTTGGGTCAACTAAGTATGTGTCCTCTTCCTCTTTAGCGTTTA	79	0.0048493		CGGCGACGTTGGGTCAACTTGCTCTATGTCCTCTTCCTCTTTAGCGTTTA	168	208	163	0.010303	0.0127592	0.0100055	179.667	0.0110226	6.10352e-05	180.593
CGGCGACGTTGGGTCAACTAAGTATTTGTCCTCTTCCTCTTTAGCGTTTA	50	0.00306636		CGGCGACGTTGGGTCAACTAAGTATATGTCCTCTTCCTCTTTAGCGTTTA	58	0.00355785		CGGCGACGTTGGGTCAACTAAGTATTTGTCCTCTTCCTCTTTAGCGTTTA	35	0.00214843		CGGCGACGTTGGGTCAACTCCTTCAGTGTCCTCTTCCTCTTTAGCGTTTA	194	174	171	0.0118975	0.0106735	0.0104966	179.667	0.0110225	6.10352e-05	180.593
CGGCGACGTTGGGTCAACTAAGTCAATGTCCTCTTCCTCTTTAGCGTTTA	70	0.0042929		CGGCGACGTTGGGTCAACTAAGTATCTGTCCTCTTCCTCTTTAGCGTTTA	108	0.00662495		CGGCGACGTTGGGTCAACTAAGTCAATGTCCTCTTCCTCTTTAGCGTTTA	48	0.00294641		CGGCGACGTTGGGTCAACTTGTCTTTTGTCCTCTTCCTCTTTAGCGTTTA	190	184	165	0.0116522	0.011287	0.0101283	179.667	0.0110225	6.10352e-05	180.592
CGGCGACGTTGGGTCAACTAAGTCACTGTCCTCTTCCTCTTTAGCGTTTA	9	0.000551944		CGGCGACGTTGGGTCAACTAAGTATGTGTCCTCTTCCTCTTTAGCGTTTA	83	0.0050914		CGGCGACGTTGGGTCAACTAAGTCACTGTCCTCTTCCTCTTTAGCGTTTA	17	0.00104352		CGGCGACGTTGGGTCAACTTTTACTGTGTCCTCTTCCTCTTTAGCGTTTA	188	190	161	0.0115295	0.011655	0.00988276	179.667	0.0110224	6.10352e-05	180.591
CGGCGACGTTGGGTCAACTAAGTCAGTGTCCTCTTCCTCTTTAGCGTTTA	79	0.00484484		CGGCGACGTTGGGTCAACTAAGTATTTGTCCTCTTCCTCTTTAGCGTTTA	44	0.00269906		CGGCGACGTTGGGTCAACTAAGTCAGTGTCCTCTTCCTCTTTAGCGTTTA	87	0.00534037		CGGCGACGTTGGGTCAACTTGCGTCCTGTCCTCTTCCTCTTTAGCGTTTA	180	210	149	0.0110389	0.0128819	0.00914615	179.667	0.0110223	6.10352e-05	180.589
CGGCGACGTTGGGTCAACTAAGTCATTGTCCTCTTCCTCTTTAGCGTTTA	17	0.00104256		CGGCGACGTTGGGTCAACTAAGTCAATGTCCTCTTCCTCTTTAGCGTTTA	59	0.00361919		CGGCGACGTTGGGTCAACTAAGTCATTGTCCTCTTCCTCTTTAGCGTTTA	16	0.000982137		CGGCGACGTTGGGTCAACTTTCGATATGTCCTCTTCCTCTTTAGCGTTTA	192	174	172	0.0117748	0.0106735	0.010558	179.333	0.0110021	6.10352e-05	180.259
CGGCGACGTTGGGTCAACTAAGTCCATGTCCTCTTCCTCTTTAGCGTTTA	16	0.000981234		CGGCGACGTTGGGTCAACTAAGTCACTGTCCTCTTCCTCTTTAGCGTTTA	8	0.000490737		CGGCGACGTTGGGTCAACTAAGTCCATGTCCTCTTCCTCTTTAGCGTTTA	8	0.000491069		CGGCGACGTTGGGTCAACTTTGTTAATGTCCTCTTCCTCTTTAGCGTTTA	168	210	160	0.010303	0.0128819	0.00982137	179.333	0.0110021	6.10352e-05	180.258
CGGCGACGTTGGGTCAACTAAGTCCCTGTCCTCTTCCTCTTTAGCGTTTA	48	0.0029437		CGGCGACGTTGGGTCAACTAAGTCAGTGTCCTCTTCCTCTTTAGCGTTTA	88	0.00539811		CGGCGACGTTGGGTCAACTAAGTCCCTGTCCTCTTCCTCTTTAGCGTTTA	34	0.00208704		CGGCGACGTTGGGTCAACTGTTATTGTGTCCTCTTCCTCTTTAGCGTTTA	176	202	160	0.0107936	0.0123911	0.00982137	179.333	0.011002	6.10352e-05	180.257
CGGCGACGTTGGGTCAACTAAGTCCGTGTCCTCTTCCTCTTTAGCGTTTA	60	0.00367963		CGGCGACGTTGGGTCAACTAAGTCATTGTCCTCTTCCTCTTTAGCGTTTA	24	0.00147221		CGGCGACGTTGGGTCAACTAAGTCCGTGTCCTCTTCCTCTTTAGCGTTTA	55	0.0033761		CGGCGACGTTGGGTCAACTCTGTTTTTGTCCTCTTCCTCTTTAGCGTTTA	193	180	165	0.0118361	0.0110416	0.0101283	179.333	0.011002	6.10352e-05	180.257
CGGCGACGTTGGGTCAACTAAGTCCTTGTCCTCTTCCTCTTTAGCGTTTA	6	0.000367963		CGGCGACGTTGGGTCAACTAAGTCCATGTCCTCTTCCTCTTTAGCGTTTA	20	0.00122684		CGGCGACGTTGGGTCAACTAAGTCCTTGTCCTCTTCCTCTTTAGCGTTTA	3	0.000184151		CGGCGACGTTGGGTCAACTGTACGTGTGTCCTCTTCCTCTTTAGCGTTTA	187	189	162	0.0114682	0.0115937	0.00994414	179.333	0.011002	6.10352e-05	180.257
CGGCGACGTTGGGTCAACTAAGTCGATGTCCTCTTCCTCTTTAGCGTTTA	50	0.00306636		CGGCGACGTTGGGTCAACTAAGTCCCTGTCCTCTTCCTCTTTAGCGTTTA	59	0.00361919		CGGCGACGTTGGGTCAACTAAGTCGATGTCCTCTTCCTCTTTAGCGTTTA	42	0.00257811		CGGCGACGTTGGGTCAACTGTTACTGTGTCCTCTTCCTCTTTAGCGTTTA	186	196	156	0.0114068	0.0120231	0.00957584	179.333	0.0110019	6.10352e-05	180.255
CGGCGACGTTGGGTCAACTAAGTCGCTGTCCTCTTCCTCTTTAGCGTTTA	57	0.00349565		CGGCGACGTTGGGTCAACTAAGTCCGTGTCCTCTTCCTCTTTAGCGTTTA	65	0.00398724		CGGCGACGTTGGGTCAACTAAGTCGCTGTCCTCTTCCTCTTTAGCGTTTA	43	0.00263949		CGGCGACGTTGGGTCAACTGGTGTTCTGTCCTCTTCCTCTTTAGCGTTTA	203	175	160	0.0124494	0.0107349	0.00982137	179.333	0.0110019	6.10352e-05	180.255
CGGCGACGTTGGGTCAACTAAGTCGGTGTCCTCTTCCTCTTTAGCGTTTA	64	0.00392494		CGGCGACGTTGGGTCAACTAAGTCCTTGTCCTCTTCCTCTTTAGCGTTTA	5	0.000306711		CGGCGACGTTGGGTCAACTAAGTCGGTGTCCTCTTCCTCTTTAGCGTTTA	52	0.00319195		CGGCGACGTTGGGTCAACTGCAGATGTGTCCTCTTCCTCTTTAGCGTTTA	207	184	147	0.0126947	0.011287	0.00902339	179.333	0.0110017	6.10352e-05	180.252
CGGCGACGTTGGGTCAACTAAGTCGTTGTCCTCTTCCTCTTTAGCGTTTA	9	0.000551944		CGGCGACGTTGGGTCAACTAAGTCGATGTCCTCTTCCTCTTTAGCGTTTA	59	0.00361919		CGGCGACGTTGGGTCAACTAAGTCGTTGTCCTCTTCCTCTTTAGCGTTTA	13	0.000797987		CGGCGACGTTGGGTCAACTTGATGCGTGTCCTCTTCCTCTTTAGCGTTTA	173	182	182	0.0106096	0.0111643	0.0111718	179	0.0109819	6.10352e-05	179.927
CGGCGACGTTGGGTCAACTAAGTCTATGTCCTCTTCCTCTTTAGCGTTTA	52	0.00318901		CGGCGACGTTGGGTCAACTAAGTCGCTGTCCTCTTCCTCTTTAGCGTTTA	56	0.00343516		CGGCGACGTTGGGTCAACTAAGTCTATGTCCTCTTCCTCTTTAGCGTTTA	52	0.00319195		CGGCGACGTTGGGTCAACTGGTTGGCTGTCCTCTTCCTCTTTAGCGTTTA	188	181	168	0.0115295	0.0111029	0.0103124	179	0.0109816	6.10352e-05	179.923
CGGCGACGTTGGGTCAACTAAGTCTCTGTCCTCTTCCTCTTTAGCGTTTA	110	0.00674598		CGGCGACGTTGGGTCAACTAAGTCGGTGTCCTCTTCCTCTTTAGCGTTTA	71	0.00435529		CGGCGACGTTGGGTCAACTAAGTCTCTGTCCTCTTCCTCTTTAGCGTTTA	75	0.00460377		CGGCGACGTTGGGTCAACTTCCGTTCTGTCCTCTTCCTCTTTAGCGTTTA	198	175	164	0.0121428	0.0107349	0.0100669	179	0.0109815	6.10352e-05	179.921
CGGCGACGTTGGGTCAACTAAGTCTGTGTCCTCTTCCTCTTTAGCGTTTA	146	0.00895376		CGGCGACGTTGGGTCAACTAAGTCGTTGTCCTCTTCCTCTTTAGCGTTTA	21	0.00128819		CGGCGACGTTGGGTCAACTAAGTCTGTGTCCTCTTCCTCTTTAGCGTTTA	118	0.00724326		CGGCGACGTTGGGTCAACTGCAGCTTTGTCCTCTTCCTCTTTAGCGTTTA	175	210	152	0.0107322	0.0128819	0.00933031	179	0.0109815	6.10352e-05	179.92
CGGCGACGTTGGGTCAACTAAGTCTTTGTCCTCTTCCTCTTTAGCGTTTA	84	0.00515148		CGGCGACGTTGGGTCAACTAAGTCTATGTCCTCTTCCTCTTTAGCGTTTA	43	0.00263771		CGGCGACGTTGGGTCAACTAAGTCTTTGTCCTCTTCCTCTTTAGCGTTTA	64	0.00392855		CGGCGACGTTGGGTCAACTGTCAGTCTGTCCTCTTCCTCTTTAGCGTTTA	178	155	203	0.0109162	0.00950804	0.0124609	178.667	0.0109617	6.10352e-05	179.597
CGGCGACGTTGGGTCAACTAAGTGAATGTCCTCTTCCTCTTTAGCGTTTA	36	0.00220778		CGGCGACGTTGGGTCAACTAAGTCTCTGTCCTCTTCCTCTTTAGCGTTTA	101	0.00619556		CGGCGACGTTGGGTCAACTAAGTGAATGTCCTCTTCCTCTTTAGCGTTTA	24	0.00147321		CGGCGACGTTGGGTCAACTGGTCGTATGTCCTCTTCCTCTTTAGCGTTTA	166	199	171	0.0101803	0.0122071	0.0104966	178.667	0.0109613	6.10352e-05	179.59
CGGCGACGTTGGGTCAACTAAGTGACTGTCCTCTTCCTCTTTAGCGTTTA	99	0.00607138		CGGCGACGTTGGGTCAACTAAGTCTGTGTCCTCTTCCTCTTTAGCGTTTA	122	0.00748374		CGGCGACGTTGGGTCAACTAAGTGACTGTCCTCTTCCTCTTTAGCGTTTA	65	0.00398993		CGGCGACGTTGGGTCAACTTGATTGCTGTCCTCTTCCTCTTTAGCGTTTA	202	162	172	0.0123881	0.00993743	0.010558	178.667	0.0109612	6.10352e-05	179.588
CGGCGACGTTGGGTCAACTAAGTGAGTGTCCTCTTCCTCTTTAGCGTTTA	101	0.00619404		CGGCGACGTTGGGTCAACTAAGTCTTTGTCCTCTTCCTCTTTAGCGTTTA	87	0.00533677		CGGCGACGTTGGGTCAACTAAGTGAGTGTCCTCTTCCTCTTTAGCGTTTA	84	0.00515622		CGGCGACGTTGGGTCAACTAATGTTGTGTCCTCTTCCTCTTTAGCGTTTA	181	203	152	0.0111002	0.0124525	0.00933031	178.667	0.010961	6.10352e-05	179.585
CGGCGACGTTGGGTCAACTAAGTGATTGTCCTCTTCCTCTTTAGCGTTTA	20	0.00122654		CGGCGACGTTGGGTCAACTAAGTGAATGTCCTCTTCCTCTTTAGCGTTTA	49	0.00300577		CGGCGACGTTGGGTCAACTAAGTGATTGTCCTCTTCCTCTTTAGCGTTTA	11	0.000675219		CGGCGACGTTGGGTCAACTTCTGTGCTGTCCTCTTCCTCTTTAGCGTTTA	183	201	152	0.0112229	0.0123298	0.00933031	178.667	0.010961	6.10352e-05	179.585
CGGCGACGTTGGGTCAACTAAGTGCATGTCCTCTTCCTCTTTAGCGTTTA	25	0.00153318		CGGCGACGTTGGGTCAACTAAGTGACTGTCCTCTTCCTCTTTAGCGTTTA	99	0.00607287		CGGCGACGTTGGGTCAACTAAGTGCATGTCCTCTTCCTCTTTAGCGTTTA	11	0.000675219		CGGCGACGTTGGGTCAACTTGCTTGATGTCCTCTTCCTCTTTAGCGTTTA	188	195	153	0.0115295	0.0119617	0.00939169	178.667	0.010961	6.10352e-05	179.585
CGGCGACGTTGGGTCAACTAAGTGCCTGTCCTCTTCCTCTTTAGCGTTTA	79	0.00484484		CGGCGACGTTGGGTCAACTAAGTGAGTGTCCTCTTCCTCTTTAGCGTTTA	117	0.00717703		CGGCGACGTTGGGTCAACTAAGTGCCTGTCCTCTTCCTCTTTAGCGTTTA	58	0.00356025		CGGCGACGTTGGGTCAACTTGCGTTCTGTCCTCTTCCTCTTTAGCGTTTA	174	215	147	0.0106709	0.0131886	0.00902339	178.667	0.010961	6.10352e-05	179.584
CGGCGACGTTGGGTCAACTAAGTGCGTGTCCTCTTCCTCTTTAGCGTTTA	90	0.00551944		CGGCGACGTTGGGTCAACTAAGTGATTGTCCTCTTCCTCTTTAGCGTTTA	15	0.000920132		CGGCGACGTTGGGTCAACTAAGTGCGTGTCCTCTTCCTCTTTAGCGTTTA	50	0.00306918		CGGCGACGTTGGGTCAACTGGTTCCGTGTCCTCTTCCTCTTTAGCGTTTA	205	181	150	0.0125721	0.0111029	0.00920754	178.667	0.0109608	6.10352e-05	179.582
CGGCGACGTTGGGTCAACTAAGTGCTTGTCCTCTTCCTCTTTAGCGTTTA	8	0.000490617		CGGCGACGTTGGGTCAACTAAGTGCATGTCCTCTTCCTCTTTAGCGTTTA	11	0.000674764		CGGCGACGTTGGGTCAACTAAGTGCTTGTCCTCTTCCTCTTTAGCGTTTA	7	0.000429685		CGGCGACGTTGGGTCAACTTATTTTGTGTCCTCTTCCTCTTTAGCGTTTA	203	185	148	0.0124494	0.0113483	0.00908477	178.667	0.0109608	6.10352e-05	179.582
CGGCGACGTTGGGTCAACTAAGTGGATGTCCTCTTCCTCTTTAGCGTTTA	110	0.00674598		CGGCGACGTTGGGTCAACTAAGTGCCTGTCCTCTTCCTCTTTAGCGTTTA	85	0.00521408		CGGCGACGTTGGGTCAACTAAGTGGATGTCCTCTTCCTCTTTAGCGTTTA	97	0.00595421		CGGCGACGTTGGGTCAACTTGAGTCGTGTCCTCTTCCTCTTTAGCGTTTA	197	194	145	0.0120814	0.0119004	0.00890062	178.667	0.0109608	6.10352e-05	179.582
CGGCGACGTTGGGTCAACTAAGTGGCTGTCCTCTTCCTCTTTAGCGTTTA	105	0.00643935		CGGCGACGTTGGGTCAACTAAGTGCGTGTCCTCTTCCTCTTTAGCGTTTA	77	0.00472335		CGGCGACGTTGGGTCAACTAAGTGGCTGTCCTCTTCCTCTTTAGCGTTTA	75	0.00460377		CGGCGACGTTGGGTCAACTTTGTTACTGTCCTCTTCCTCTTTAGCGTTTA	197	160	178	0.0120814	0.00981475	0.0109263	178.333	0.0109408	6.10352e-05	179.254
CGGCGACGTTGGGTCAACTAAGTGGGTGTCCTCTTCCTCTTTAGCGTTTA	126	0.00772722		CGGCGACGTTGGGTCAACTAAGTGCTTGTCCTCTTCCTCTTTAGCGTTTA	6	0.000368053		CGGCGACGTTGGGTCAACTAAGTGGGTGTCCTCTTCCTCTTTAGCGTTTA	122	0.0074888		CGGCGACGTTGGGTCAACTGTATGGATGTCCTCTTCCTCTTTAGCGTTTA	180	187	168	0.0110389	0.011471	0.0103124	178.333	0.0109408	6.10352e-05	179.254
CGGCGACGTTGGGTCAACTAAGTGGTTGTCCTCTTCCTCTTTAGCGTTTA	11	0.000674598		CGGCGACGTTGGGTCAACTAAGTGGATGTCCTCTTCCTCTTTAGCGTTTA	108	0.00662495		CGGCGACGTTGGGTCAACTAAGTGGTTGTCCTCTTCCTCTTTAGCGTTTA	8	0.000491069		CGGCGACGTTGGGTCAACTGGGTCTGTGTCCTCTTCCTCTTTAGCGTTTA	182	187	166	0.0111615	0.011471	0.0101897	178.333	0.0109407	6.10352e-05	179.253
CGGCGACGTTGGGTCAACTAAGTGTATGTCCTCTTCCTCTTTAGCGTTTA	104	0.00637802		CGGCGACGTTGGGTCAACTAAGTGGCTGTCCTCTTCCTCTTTAGCGTTTA	69	0.00423261		CGGCGACGTTGGGTCAACTAAGTGTATGTCCTCTTCCTCTTTAGCGTTTA	109	0.00669081		CGGCGACGTTGGGTCAACTTGCTTCGTGTCCTCTTCCTCTTTAGCGTTTA	187	181	167	0.0114682	0.0111029	0.0102511	178.333	0.0109407	6.10352e-05	179.253
CGGCGACGTTGGGTCAACTAAGTGTCTGTCCTCTTCCTCTTTAGCGTTTA	100	0.00613271		CGGCGACGTTGGGTCAACTAAGTGGGTGTCCTCTTCCTCTTTAGCGTTTA	128	0.0078518		CGGCGACGTTGGGTCAACTAAGTGTCTGTCCTCTTCCTCTTTAGCGTTTA	96	0.00589282		CGGCGACGTTGGGTCAACTGTGTGAGTGTCCTCTTCCTCTTTAGCGTTTA	183	189	163	0.0112229	0.0115937	0.0100055	178.333	0.0109407	6.10352e-05	179.252
CGGCGACGTTGGGTCAACTAAGTGTGTGTCCTCTTCCTCTTTAGCGTTTA	141	0.00864712		CGGCGACGTTGGGTCAACTAAGTGGTTGTCCTCTTCCTCTTTAGCGTTTA	8	0.000490737		CGGCGACGTTGGGTCAACTAAGTGTGTGTCCTCTTCCTCTTTAGCGTTTA	149	0.00914615		CGGCGACGTTGGGTCAACTGTTGGCCTGTCCTCTTCCTCTTTAGCGTTTA	187	188	160	0.0114682	0.0115323	0.00982137	178.333	0.0109406	6.10352e-05	179.251
CGGCGACGTTGGGTCAACTAAGTGTTTGTCCTCTTCCTCTTTAGCGTTTA	21	0.00128787		CGGCGACGTTGGGTCAACTAAGTGTATGTCCTCTTCCTCTTTAGCGTTTA	127	0.00779046		CGGCGACGTTGGGTCAACTAAGTGTTTGTCCTCTTCCTCTTTAGCGTTTA	17	0.00104352		CGGCGACGTTGGGTCAACTCTAGTTGTGTCCTCTTCCTCTTTAGCGTTTA	179	202	154	0.0109776	0.0123911	0.00945307	178.333	0.0109406	6.10352e-05	179.25
CGGCGACGTTGGGTCAACTAAGTTAATGTCCTCTTCCTCTTTAGCGTTTA	70	0.0042929		CGGCGACGTTGGGTCAACTAAGTGTCTGTCCTCTTCCTCTTTAGCGTTTA	118	0.00723838		CGGCGACGTTGGGTCAACTAAGTTAATGTCCTCTTCCTCTTTAGCGTTTA	53	0.00325333		CGGCGACGTTGGGTCAACTGGCTCTATGTCCTCTTCCTCTTTAGCGTTTA	205	170	160	0.0125721	0.0104282	0.00982137	178.333	0.0109405	6.10352e-05	179.25
CGGCGACGTTGGGTCAACTAAGTTACTGTCCTCTTCCTCTTTAGCGTTTA	58	0.00355697		CGGCGACGTTGGGTCAACTAAGTGTGTGTCCTCTTCCTCTTTAGCGTTTA	166	0.0101828		CGGCGACGTTGGGTCAACTAAGTTACTGTCCTCTTCCTCTTTAGCGTTTA	50	0.00306918		CGGCGACGTTGGGTCAACTTTTAGTGTGTCCTCTTCCTCTTTAGCGTTTA	180	212	143	0.0110389	0.0130045	0.00877785	178.333	0.0109404	6.10352e-05	179.248
CGGCGACGTTGGGTCAACTAAGTTAGTGTCCTCTTCCTCTTTAGCGTTTA	82	0.00502882		CGGCGACGTTGGGTCAACTAAGTGTTTGTCCTCTTCCTCTTTAGCGTTTA	19	0.0011655		CGGCGACGTTGGGTCAACTAAGTTAGTGTCCTCTTCCTCTTTAGCGTTTA	83	0.00509484		CGGCGACGTTGGGTCAACTGGCATGATGTCCTCTTCCTCTTTAGCGTTTA	172	194	168	0.0105483	0.0119004	0.0103124	178	0.0109204	6.10352e-05	178.919
CGGCGACGTTGGGTCAACTAAGTTATTGTCCTCTTCCTCTTTAGCGTTTA	12	0.000735925		CGGCGACGTTGGGTCAACTAAGTTAATGTCCTCTTCCTCTTTAGCGTTTA	57	0.0034965		CGGCGACGTTGGGTCAACTAAGTTATTGTCCTCTTCCTCTTTAGCGTTTA	19	0.00116629		CGGCGACGTTGGGTCAACTTGGTTTATGTCCTCTTCCTCTTTAGCGTTTA	177	188	169	0.0108549	0.0115323	0.0103738	178	0.0109204	6.10352e-05	178.919
CGGCGACGTTGGGTCAACTAAGTTCATGTCCTCTTCCTCTTTAGCGTTTA	17	0.00104256		CGGCGACGTTGGGTCAACTAAGTTACTGTCCTCTTCCTCTTTAGCGTTTA	54	0.00331248		CGGCGACGTTGGGTCAACTAAGTTCATGTCCTCTTCCTCTTTAGCGTTTA	21	0.00128906		CGGCGACGTTGGGTCAACTGTCAGTTTGTCCTCTTCCTCTTTAGCGTTTA	183	188	163	0.0112229	0.0115323	0.0100055	178	0.0109202	6.10352e-05	178.917
CGGCGACGTTGGGTCAACTAAGTTCCTGTCCTCTTCCTCTTTAGCGTTTA	59	0.0036183		CGGCGACGTTGGGTCAACTAAGTTAGTGTCCTCTTCCTCTTTAGCGTTTA	67	0.00410993		CGGCGACGTTGGGTCAACTAAGTTCCTGTCCTCTTCCTCTTTAGCGTTTA	48	0.00294641		CGGCGACGTTGGGTCAACTGTGCGTGTGTCCTCTTCCTCTTTAGCGTTTA	198	169	167	0.0121428	0.0103668	0.0102511	178	0.0109202	6.10352e-05	178.917
CGGCGACGTTGGGTCAACTAAGTTCGTGTCCTCTTCCTCTTTAGCGTTTA	91	0.00558077		CGGCGACGTTGGGTCAACTAAGTTATTGTCCTCTTCCTCTTTAGCGTTTA	11	0.000674764		CGGCGACGTTGGGTCAACTAAGTTCGTGTCCTCTTCCTCTTTAGCGTTTA	82	0.00503345		CGGCGACGTTGGGTCAACTATTTTTGTGTCCTCTTCCTCTTTAGCGTTTA	192	180	162	0.0117748	0.0110416	0.00994414	178	0.0109202	6.10352e-05	178.916
CGGCGACGTTGGGTCAACTAAGTTCTTGTCCTCTTCCTCTTTAGCGTTTA	20	0.00122654		CGGCGACGTTGGGTCAACTAAGTTCATGTCCTCTTCCTCTTTAGCGTTTA	17	0.00104282		CGGCGACGTTGGGTCAACTAAGTTCTTGTCCTCTTCCTCTTTAGCGTTTA	19	0.00116629		CGGCGACGTTGGGTCAACTGGTCTTATGTCCTCTTCCTCTTTAGCGTTTA	195	176	163	0.0119588	0.0107962	0.0100055	178	0.0109202	6.10352e-05	178.916
CGGCGACGTTGGGTCAACTAAGTTGATGTCCTCTTCCTCTTTAGCGTTTA	88	0.00539679		CGGCGACGTTGGGTCAACTAAGTTCCTGTCCTCTTCCTCTTTAGCGTTTA	53	0.00325113		CGGCGACGTTGGGTCAACTAAGTTGATGTCCTCTTCCTCTTTAGCGTTTA	74	0.00454239		CGGCGACGTTGGGTCAACTGTCAGTATGTCCTCTTCCTCTTTAGCGTTTA	202	167	165	0.0123881	0.0102441	0.0101283	178	0.0109202	6.10352e-05	178.916
CGGCGACGTTGGGTCAACTAAGTTGCTGTCCTCTTCCTCTTTAGCGTTTA	66	0.00404759		CGGCGACGTTGGGTCAACTAAGTTCGTGTCCTCTTCCTCTTTAGCGTTTA	88	0.00539811		CGGCGACGTTGGGTCAACTAAGTTGCTGTCCTCTTCCTCTTTAGCGTTTA	85	0.0052176		CGGCGACGTTGGGTCAACTATTGGTATGTCCTCTTCCTCTTTAGCGTTTA	190	192	152	0.0116522	0.0117777	0.00933031	178	0.0109201	6.10352e-05	178.914
CGGCGACGTTGGGTCAACTAAGTTGGTGTCCTCTTCCTCTTTAGCGTTTA	143	0.00876978		CGGCGACGTTGGGTCAACTAAGTTCTTGTCCTCTTCCTCTTTAGCGTTTA	23	0.00141087		CGGCGACGTTGGGTCAACTAAGTTGGTGTCCTCTTCCTCTTTAGCGTTTA	114	0.00699773		CGGCGACGTTGGGTCAACTGCCAGGATGTCCTCTTCCTCTTTAGCGTTTA	185	209	140	0.0113455	0.0128205	0.0085937	178	0.0109199	6.10352e-05	178.912
CGGCGACGTTGGGTCAACTAAGTTGTTGTCCTCTTCCTCTTTAGCGTTTA	22	0.0013492		CGGCGACGTTGGGTCAACTAAGTTGATGTCCTCTTCCTCTTTAGCGTTTA	77	0.00472335		CGGCGACGTTGGGTCAACTAAGTTGTTGTCCTCTTCCTCTTTAGCGTTTA	28	0.00171874		CGGCGACGTTGGGTCAACTAGGTTGGTGTCCTCTTCCTCTTTAGCGTTTA	203	191	140	0.0124494	0.0117164	0.0085937	178	0.0109198	6.10352e-05	178.91
CGGCGACGTTGGGTCAACTAAGTTTATGTCCTCTTCCTCTTTAGCGTTTA	106	0.00650067		CGGCGACGTTGGGTCAACTAAGTTGCTGTCCTCTTCCTCTTTAGCGTTTA	92	0.00564348		CGGCGACGTTGGGTCAACTAAGTTTATGTCCTCTTCCTCTTTAGCGTTTA	100	0.00613836		CGGCGACGTTGGGTCAACTGTCCCTGTGTCCTCTTCCTCTTTAGCGTTTA	187	168	178	0.0114682	0.0103055	0.0109263	177.667	0.0109	6.10352e-05	178.585
CGGCGACGTTGGGTCAACTAAGTTTCTGTCCTCTTCCTCTTTAGCGTTTA	84	0.00515148		CGGCGACGTTGGGTCAACTAAGTTGGTGTCCTCTTCCTCTTTAGCGTTTA	136	0.00834253		CGGCGACGTTGGGTCAACTAAGTTTCTGTCCTCTTCCTCTTTAGCGTTTA	88	0.00540176		CGGCGACGTTGGGTCAACTTTTCTTATGTCCTCTTCCTCTTTAGCGTTTA	183	179	171	0.0112229	0.0109802	0.0104966	177.667	0.0108999	6.10352e-05	178.584
CGGCGACGTTGGGTCAACTAAGTTTGTGTCCTCTTCCTCTTTAGCGTTTA	158	0.00968968		CGGCGACGTTGGGTCAACTAAGTTGTTGTCCTCTTCCTCTTTAGCGTTTA	27	0.00165624		CGGCGACGTTGGGTCAACTAAGTTTGTGTCCTCTTCCTCTTTAGCGTTTA	116	0.0071205		CGGCGACGTTGGGTCAACTAGCTTTTTGTCCTCTTCCTCTTTAGCGTTTA	176	189	168	0.0107936	0.0115937	0.0103124	177.667	0.0108999	6.10352e-05	178.584
CGGCGACGTTGGGTCAACTAAGTTTTTGTCCTCTTCCTCTTTAGCGTTTA	95	0.00582608		CGGCGACGTTGGGTCAACTAAGTTTATGTCCTCTTCCTCTTTAGCGTTTA	98	0.00601153		CGGCGACGTTGGGTCAACTAAGTTTTTGTCCTCTTCCTCTTTAGCGTTTA	87	0.00534037		CGGCGACGTTGGGTCAACTACCTTGGTGTCCTCTTCCTCTTTAGCGTTTA	195	177	161	0.0119588	0.0108576	0.00988276	177.667	0.0108997	6.10352e-05	178.581
CGGCGACGTTGGGTCAACTAATAAAATGTCCTCTTCCTCTTTAGCGTTTA	44	0.00269839		CGGCGACGTTGGGTCAACTAAGTTTCTGTCCTCTTCCTCTTTAGCGTTTA	107	0.00656361		CGGCGACGTTGGGTCAACTAATAAAATGTCCTCTTCCTCTTTAGCGTTTA	32	0.00196427		CGGCGACGTTGGGTCAACTTTCCTGATGTCCTCTTCCTCTTTAGCGTTTA	211	156	166	0.01294	0.00956938	0.0101897	177.667	0.0108997	6.10352e-05	178.581
CGGCGACGTTGGGTCAACTAATAAACTGTCCTCTTCCTCTTTAGCGTTTA	71	0.00435423		CGGCGACGTTGGGTCAACTAAGTTTGTGTCCTCTTCCTCTTTAGCGTTTA	150	0.00920132		CGGCGACGTTGGGTCAACTAATAAACTGTCCTCTTCCTCTTTAGCGTTTA	55	0.0033761		CGGCGACGTTGGGTCAACTGATGATTTGTCCTCTTCCTCTTTAGCGTTTA	190	185	158	0.0116522	0.0113483	0.00969861	177.667	0.0108997	6.10352e-05	178.58
CGGCGACGTTGGGTCAACTAATAAAGTGTCCTCTTCCTCTTTAGCGTTTA	74	0.00453821		CGGCGACGTTGGGTCAACTAAGTTTTTGTCCTCTTCCTCTTTAGCGTTTA	107	0.00656361		CGGCGACGTTGGGTCAACTAATAAAGTGTCCTCTTCCTCTTTAGCGTTTA	44	0.00270088		CGGCGACGTTGGGTCAACTGAGTCTGTGTCCTCTTCCTCTTTAGCGTTTA	197	180	156	0.0120814	0.0110416	0.00957584	177.667	0.0108996	6.10352e-05	178.579
CGGCGACGTTGGGTCAACTAATAAATTGTCCTCTTCCTCTTTAGCGTTTA	18	0.00110389		CGGCGACGTTGGGTCAACTAATAAAATGTCCTCTTCCTCTTTAGCGTTTA	33	0.00202429		CGGCGACGTTGGGTCAACTAATAAATTGTCCTCTTCCTCTTTAGCGTTTA	17	0.00104352		CGGCGACGTTGGGTCAACTGGCGTTCTGTCCTCTTCCTCTTTAGCGTTTA	187	196	150	0.0114682	0.0120231	0.00920754	177.667	0.0108996	6.10352e-05	178.579
CGGCGACGTTGGGTCAACTAATAACATGTCCTCTTCCTCTTTAGCGTTTA	6	0.000367963		CGGCGACGTTGGGTCAACTAATAAACTGTCCTCTTCCTCTTTAGCGTTTA	55	0.00337382		CGGCGACGTTGGGTCAACTAATAACATGTCCTCTTCCTCTTTAGCGTTTA	7	0.000429685		CGGCGACGTTGGGTCAACTGGCGGTGTGTCCTCTTCCTCTTTAGCGTTTA	179	208	146	0.0109776	0.0127592	0.008962	177.667	0.0108996	6.10352e-05	178.579
CGGCGACGTTGGGTCAACTAATAACCTGTCCTCTTCCTCTTTAGCGTTTA	65	0.00398626		CGGCGACGTTGGGTCAACTAATAAAGTGTCCTCTTCCTCTTTAGCGTTTA	70	0.00429395		CGGCGACGTTGGGTCAACTAATAACCTGTCCTCTTCCTCTTTAGCGTTTA	58	0.00356025		CGGCGACGTTGGGTCAACTCGGTCTTTGTCCTCTTCCTCTTTAGCGTTTA	196	191	146	0.0120201	0.0117164	0.008962	177.667	0.0108995	6.10352e-05	178.577
CGGCGACGTTGGGTCAACTAATAACGTGTCCTCTTCCTCTTTAGCGTTTA	60	0.00367963		CGGCGACGTTGGGTCAACTAATAAATTGTCCTCTTCCTCTTTAGCGTTTA	19	0.0011655		CGGCGACGTTGGGTCAACTAATAACGTGTCCTCTTCCTCTTTAGCGTTTA	36	0.00220981		CGGCGACGTTGGGTCAACTAGTTTGCTGTCCTCTTCCTCTTTAGCGTTTA	199	192	142	0.0122041	0.0117777	0.00871647	177.667	0.0108994	6.10352e-05	178.576
CGGCGACGTTGGGTCAACTAATAAGATGTCCTCTTCCTCTTTAGCGTTTA	67	0.00410892		CGGCGACGTTGGGTCAACTAATAACATGTCCTCTTCCTCTTTAGCGTTTA	11	0.000674764		CGGCGACGTTGGGTCAACTAATAACTTGTCCTCTTCCTCTTTAGCGTTTA	5	0.000306918		CGGCGACGTTGGGTCAACTTCTGTCGTGTCCTCTTCCTCTTTAGCGTTTA	167	202	163	0.0102416	0.0123911	0.0100055	177.333	0.0108794	6.10352e-05	178.248
CGGCGACGTTGGGTCAACTAATAAGCTGTCCTCTTCCTCTTTAGCGTTTA	74	0.00453821		CGGCGACGTTGGGTCAACTAATAACCTGTCCTCTTCCTCTTTAGCGTTTA	60	0.00368053		CGGCGACGTTGGGTCAACTAATAAGATGTCCTCTTCCTCTTTAGCGTTTA	57	0.00349886		CGGCGACGTTGGGTCAACTATGGTTGTGTCCTCTTCCTCTTTAGCGTTTA	178	198	156	0.0109162	0.0121457	0.00957584	177.333	0.0108793	6.10352e-05	178.246
CGGCGACGTTGGGTCAACTAATAAGGTGTCCTCTTCCTCTTTAGCGTTTA	53	0.00325034		CGGCGACGTTGGGTCAACTAATAACGTGTCCTCTTCCTCTTTAGCGTTTA	59	0.00361919		CGGCGACGTTGGGTCAACTAATAAGCTGTCCTCTTCCTCTTTAGCGTTTA	49	0.0030078		CGGCGACGTTGGGTCAACTTTCGTTATGTCCTCTTCCTCTTTAGCGTTTA	190	191	151	0.0116522	0.0117164	0.00926892	177.333	0.0108791	6.10352e-05	178.244
CGGCGACGTTGGGTCAACTAATAAGTTGTCCTCTTCCTCTTTAGCGTTTA	4	0.000245308		CGGCGACGTTGGGTCAACTAATAACTTGTCCTCTTCCTCTTTAGCGTTTA	3	0.000184026		CGGCGACGTTGGGTCAACTAATAAGGTGTCCTCTTCCTCTTTAGCGTTTA	48	0.00294641		CGGCGACGTTGGGTCAACTGGATCTGTGTCCTCTTCCTCTTTAGCGTTTA	181	205	146	0.0111002	0.0125751	0.008962	177.333	0.0108791	6.10352e-05	178.243
CGGCGACGTTGGGTCAACTAATAATATGTCCTCTTCCTCTTTAGCGTTTA	60	0.00367963		CGGCGACGTTGGGTCAACTAATAAGATGTCCTCTTCCTCTTTAGCGTTTA	52	0.00318979		CGGCGACGTTGGGTCAACTAATAAGTTGTCCTCTTCCTCTTTAGCGTTTA	3	0.000184151		CGGCGACGTTGGGTCAACTGTTTGAGTGTCCTCTTCCTCTTTAGCGTTTA	198	182	152	0.0121428	0.0111643	0.00933031	177.333	0.0108791	6.10352e-05	178.243
CGGCGACGTTGGGTCAACTAATAATCTGTCCTCTTCCTCTTTAGCGTTTA	49	0.00300503		CGGCGACGTTGGGTCAACTAATAAGCTGTCCTCTTCCTCTTTAGCGTTTA	73	0.00447798		CGGCGACGTTGGGTCAACTAATAATATGTCCTCTTCCTCTTTAGCGTTTA	47	0.00288503		CGGCGACGTTGGGTCAACTGCCTTTTTGTCCTCTTCCTCTTTAGCGTTTA	187	170	174	0.0114682	0.0104282	0.0106807	177	0.010859	6.10352e-05	177.914
CGGCGACGTTGGGTCAACTAATAATGTGTCCTCTTCCTCTTTAGCGTTTA	60	0.00367963		CGGCGACGTTGGGTCAACTAATAAGGTGTCCTCTTCCTCTTTAGCGTTTA	58	0.00355785		CGGCGACGTTGGGTCAACTAATAATCTGTCCTCTTCCTCTTTAGCGTTTA	44	0.00270088		CGGCGACGTTGGGTCAACTATCTTAGTGTCCTCTTCCTCTTTAGCGTTTA	199	157	175	0.0122041	0.00963072	0.0107421	177	0.010859	6.10352e-05	177.914
CGGCGACGTTGGGTCAACTAATAATTTGTCCTCTTCCTCTTTAGCGTTTA	52	0.00318901		CGGCGACGTTGGGTCAACTAATAAGTTGTCCTCTTCCTCTTTAGCGTTTA	6	0.000368053		CGGCGACGTTGGGTCAACTAATAATGTGTCCTCTTCCTCTTTAGCGTTTA	74	0.00454239		CGGCGACGTTGGGTCAACTGGTTCCCTGTCCTCTTCCTCTTTAGCGTTTA	180	188	163	0.0110389	0.0115323	0.0100055	177	0.0108589	6.10352e-05	177.912
CGGCGACGTTGGGTCAACTAATACAATGTCCTCTTCCTCTTTAGCGTTTA	18	0.00110389		CGGCGACGTTGGGTCAACTAATAATATGTCCTCTTCCTCTTTAGCGTTTA	42	0.00257637		CGGCGACGTTGGGTCAACTAATAATTTGTCCTCTTCCTCTTTAGCGTTTA	45	0.00276226		CGGCGACGTTGGGTCAACTGTTAGTCTGTCCTCTTCCTCTTTAGCGTTTA	180	188	163	0.0110389	0.0115323	0.0100055	177	0.0108589	6.10352e-05	177.912
CGGCGACGTTGGGTCAACTAATACACTGTCCTCTTCCTCTTTAGCGTTTA	11	0.000674598		CGGCGACGTTGGGTCAACTAATAATCTGTCCTCTTCCTCTTTAGCGTTTA	57	0.0034965		CGGCGACGTTGGGTCAACTAATACAATGTCCTCTTCCTCTTTAGCGTTTA	22	0.00135044		CGGCGACGTTGGGTCAACTGGTGGCCTGTCCTCTTCCTCTTTAGCGTTTA	180	193	158	0.0110389	0.011839	0.00969861	177	0.0108588	6.10352e-05	177.911
CGGCGACGTTGGGTCAACTAATACAGTGTCCTCTTCCTCTTTAGCGTTTA	38	0.00233043		CGGCGACGTTGGGTCAACTAATAATGTGTCCTCTTCCTCTTTAGCGTTTA	62	0.00380321		CGGCGACGTTGGGTCAACTAATACACTGTCCTCTTCCTCTTTAGCGTTTA	11	0.000675219		CGGCGACGTTGGGTCAACTATAGGTGTGTCCTCTTCCTCTTTAGCGTTTA	184	188	159	0.0112842	0.0115323	0.00975999	177	0.0108588	6.10352e-05	177.911
CGGCGACGTTGGGTCAACTAATACATTGTCCTCTTCCTCTTTAGCGTTTA	4	0.000245308		CGGCGACGTTGGGTCAACTAATAATTTGTCCTCTTCCTCTTTAGCGTTTA	51	0.00312845		CGGCGACGTTGGGTCAACTAATACAGTGTCCTCTTCCTCTTTAGCGTTTA	47	0.00288503		CGGCGACGTTGGGTCAACTAACTGTCTGTCCTCTTCCTCTTTAGCGTTTA	185	195	151	0.0113455	0.0119617	0.00926892	177	0.0108587	6.10352e-05	177.909
CGGCGACGTTGGGTCAACTAATACCATGTCCTCTTCCTCTTTAGCGTTTA	9	0.000551944		CGGCGACGTTGGGTCAACTAATACAATGTCCTCTTCCTCTTTAGCGTTTA	24	0.00147221		CGGCGACGTTGGGTCAACTAATACATTGTCCTCTTCCTCTTTAGCGTTTA	3	0.000184151		CGGCGACGTTGGGTCAACTCGTACTCTGTCCTCTTCCTCTTTAGCGTTTA	200	178	153	0.0122654	0.0109189	0.00939169	177	0.0108587	6.10352e-05	177.908
CGGCGACGTTGGGTCAACTAATACCCTGTCCTCTTCCTCTTTAGCGTTTA	48	0.0029437		CGGCGACGTTGGGTCAACTAATACACTGTCCTCTTCCTCTTTAGCGTTTA	9	0.000552079		CGGCGACGTTGGGTCAACTAATACCATGTCCTCTTCCTCTTTAGCGTTTA	8	0.000491069		CGGCGACGTTGGGTCAACTTCCGTGGTGTCCTCTTCCTCTTTAGCGTTTA	179	208	144	0.0109776	0.0127592	0.00883924	177	0.0108587	6.10352e-05	177.908
CGGCGACGTTGGGTCAACTAATACCGTGTCCTCTTCCTCTTTAGCGTTTA	58	0.00355697		CGGCGACGTTGGGTCAACTAATACAGTGTCCTCTTCCTCTTTAGCGTTTA	40	0.00245369		CGGCGACGTTGGGTCAACTAATACCCTGTCCTCTTCCTCTTTAGCGTTTA	47	0.00288503		CGGCGACGTTGGGTCAACTGTAGTGATGTCCTCTTCCTCTTTAGCGTTTA	174	179	177	0.0106709	0.0109802	0.0108649	176.667	0.0108387	6.10352e-05	177.581
CGGCGACGTTGGGTCAACTAATACCTTGTCCTCTTCCTCTTTAGCGTTTA	1	6.13271e-05		CGGCGACGTTGGGTCAACTAATACATTGTCCTCTTCCTCTTTAGCGTTTA	1	6.13422e-05		CGGCGACGTTGGGTCAACTAATACCGTGTCCTCTTCCTCTTTAGCGTTTA	48	0.00294641		CGGCGACGTTGGGTCAACTCGTGTGATGTCCTCTTCCTCTTTAGCGTTTA	172	195	163	0.0105483	0.0119617	0.0100055	176.667	0.0108385	6.10352e-05	177.578
CGGCGACGTTGGGTCAACTAATACGATGTCCTCTTCCTCTTTAGCGTTTA	124	0.00760456		CGGCGACGTTGGGTCAACTAATACCATGTCCTCTTCCTCTTTAGCGTTTA	6	0.000368053		CGGCGACGTTGGGTCAACTAATACCTTGTCCTCTTCCTCTTTAGCGTTTA	1	6.13836e-05		CGGCGACGTTGGGTCAACTTTAGGTCTGTCCTCTTCCTCTTTAGCGTTTA	190	186	154	0.0116522	0.0114096	0.00945307	176.667	0.0108383	6.10352e-05	177.575
CGGCGACGTTGGGTCAACTAATACGCTGTCCTCTTCCTCTTTAGCGTTTA	46	0.00282105		CGGCGACGTTGGGTCAACTAATACCCTGTCCTCTTCCTCTTTAGCGTTTA	76	0.004662		CGGCGACGTTGGGTCAACTAATACGATGTCCTCTTCCTCTTTAGCGTTTA	101	0.00619974		CGGCGACGTTGGGTCAACTGCAATTTTGTCCTCTTCCTCTTTAGCGTTTA	187	202	141	0.0114682	0.0123911	0.00865509	176.667	0.0108381	6.10352e-05	177.572
CGGCGACGTTGGGTCAACTAATACGGTGTCCTCTTCCTCTTTAGCGTTTA	36	0.00220778		CGGCGACGTTGGGTCAACTAATACCGTGTCCTCTTCCTCTTTAGCGTTTA	49	0.00300577		CGGCGACGTTGGGTCAACTAATACGCTGTCCTCTTCCTCTTTAGCGTTTA	22	0.00135044		CGGCGACGTTGGGTCAACTTTGATGCTGTCCTCTTCCTCTTTAGCGTTTA	181	170	178	0.0111002	0.0104282	0.0109263	176.333	0.0108182	6.10352e-05	177.246
CGGCGACGTTGGGTCAACTAATACGTTGTCCTCTTCCTCTTTAGCGTTTA	7	0.00042929		CGGCGACGTTGGGTCAACTAATACCTTGTCCTCTTCCTCTTTAGCGTTTA	7	0.000429395		CGGCGACGTTGGGTCAACTAATACGGTGTCCTCTTCCTCTTTAGCGTTTA	18	0.0011049		CGGCGACGTTGGGTCAACTGGCGCTTTGTCCTCTTCCTCTTTAGCGTTTA	172	185	172	0.0105483	0.0113483	0.010558	176.333	0.0108182	6.10352e-05	177.245
CGGCGACGTTGGGTCAACTAATACTATGTCCTCTTCCTCTTTAGCGTTTA	62	0.00380228		CGGCGACGTTGGGTCAACTAATACGATGTCCTCTTCCTCTTTAGCGTTTA	116	0.00711569		CGGCGACGTTGGGTCAACTAATACGTTGTCCTCTTCCTCTTTAGCGTTTA	8	0.000491069		CGGCGACGTTGGGTCAACTAGGTTTTTGTCCTCTTCCTCTTTAGCGTTTA	175	181	173	0.0107322	0.0111029	0.0106194	176.333	0.0108182	6.10352e-05	177.245
CGGCGACGTTGGGTCAACTAATACTCTGTCCTCTTCCTCTTTAGCGTTTA	68	0.00417024		CGGCGACGTTGGGTCAACTAATACGCTGTCCTCTTCCTCTTTAGCGTTTA	37	0.00226966		CGGCGACGTTGGGTCAACTAATACTATGTCCTCTTCCTCTTTAGCGTTTA	34	0.00208704		CGGCGACGTTGGGTCAACTCTTTTGGTGTCCTCTTCCTCTTTAGCGTTTA	172	188	169	0.0105483	0.0115323	0.0103738	176.333	0.0108181	6.10352e-05	177.244
CGGCGACGTTGGGTCAACTAATACTGTGTCCTCTTCCTCTTTAGCGTTTA	47	0.00288237		CGGCGACGTTGGGTCAACTAATACGGTGTCCTCTTCCTCTTTAGCGTTTA	24	0.00147221		CGGCGACGTTGGGTCAACTAATACTCTGTCCTCTTCCTCTTTAGCGTTTA	54	0.00331471		CGGCGACGTTGGGTCAACTTACTGCGTGTCCTCTTCCTCTTTAGCGTTTA	176	191	162	0.0107936	0.0117164	0.00994414	176.333	0.010818	6.10352e-05	177.242
CGGCGACGTTGGGTCAACTAATACTTTGTCCTCTTCCTCTTTAGCGTTTA	26	0.00159451		CGGCGACGTTGGGTCAACTAATACGTTGTCCTCTTCCTCTTTAGCGTTTA	7	0.000429395		CGGCGACGTTGGGTCAACTAATACTGTGTCCTCTTCCTCTTTAGCGTTTA	48	0.00294641		CGGCGACGTTGGGTCAACTTGGATTATGTCCTCTTCCTCTTTAGCGTTTA	172	207	150	0.0105483	0.0126978	0.00920754	176.333	0.0108179	6.10352e-05	177.24
CGGCGACGTTGGGTCAACTAATAGAATGTCCTCTTCCTCTTTAGCGTTTA	53	0.00325034		CGGCGACGTTGGGTCAACTAATACTATGTCCTCTTCCTCTTTAGCGTTTA	57	0.0034965		CGGCGACGTTGGGTCAACTAATACTTTGTCCTCTTCCTCTTTAGCGTTTA	28	0.00171874		CGGCGACGTTGGGTCAACTGTTGTACTGTCCTCTTCCTCTTTAGCGTTTA	189	190	150	0.0115908	0.011655	0.00920754	176.333	0.0108178	6.10352e-05	177.239
CGGCGACGTTGGGTCAACTAATAGACTGTCCTCTTCCTCTTTAGCGTTTA	48	0.0029437		CGGCGACGTTGGGTCAACTAATACTCTGTCCTCTTCCTCTTTAGCGTTTA	77	0.00472335		CGGCGACGTTGGGTCAACTAATAGAATGTCCTCTTCCTCTTTAGCGTTTA	61	0.0037444		CGGCGACGTTGGGTCAACTCTATTTTTGTCCTCTTCCTCTTTAGCGTTTA	198	179	152	0.0121428	0.0109802	0.00933031	176.333	0.0108178	6.10352e-05	177.238
CGGCGACGTTGGGTCAACTAATAGAGTGTCCTCTTCCTCTTTAGCGTTTA	31	0.00190114		CGGCGACGTTGGGTCAACTAATACTGTGTCCTCTTCCTCTTTAGCGTTTA	60	0.00368053		CGGCGACGTTGGGTCAACTAATAGACTGTCCTCTTCCTCTTTAGCGTTTA	52	0.00319195		CGGCGACGTTGGGTCAACTCTCGTTATGTCCTCTTCCTCTTTAGCGTTTA	174	179	175	0.0106709	0.0109802	0.0107421	176	0.0107978	6.10352e-05	176.911
CGGCGACGTTGGGTCAACTAATAGATTGTCCTCTTCCTCTTTAGCGTTTA	1	6.13271e-05		CGGCGACGTTGGGTCAACTAATACTTTGTCCTCTTCCTCTTTAGCGTTTA	12	0.000736106		CGGCGACGTTGGGTCAACTAATAGAGTGTCCTCTTCCTCTTTAGCGTTTA	43	0.00263949		CGGCGACGTTGGGTCAACTCGTTTTATGTCCTCTTCCTCTTTAGCGTTTA	174	183	171	0.0106709	0.0112256	0.0104966	176	0.0107977	6.10352e-05	176.91
CGGCGACGTTGGGTCAACTAATAGCATGTCCTCTTCCTCTTTAGCGTTTA	16	0.000981234		CGGCGACGTTGGGTCAACTAATAGAATGTCCTCTTCCTCTTTAGCGTTTA	76	0.004662		CGGCGACGTTGGGTCAACTAATAGATTGTCCTCTTCCTCTTTAGCGTTTA	1	6.13836e-05		CGGCGACGTTGGGTCAACTGGTACTCTGTCCTCTTCCTCTTTAGCGTTTA	188	176	164	0.0115295	0.0107962	0.0100669	176	0.0107975	6.10352e-05	176.907
CGGCGACGTTGGGTCAACTAATAGCCTGTCCTCTTCCTCTTTAGCGTTTA	90	0.00551944		CGGCGACGTTGGGTCAACTAATAGACTGTCCTCTTCCTCTTTAGCGTTTA	50	0.00306711		CGGCGACGTTGGGTCAACTAATAGCATGTCCTCTTCCTCTTTAGCGTTTA	14	0.00085937		CGGCGACGTTGGGTCAACTGGTCCTGTGTCCTCTTCCTCTTTAGCGTTTA	178	191	159	0.0109162	0.0117164	0.00975999	176	0.0107975	6.10352e-05	176.907
CGGCGACGTTGGGTCAACTAATAGCGTGTCCTCTTCCTCTTTAGCGTTTA	35	0.00214645		CGGCGACGTTGGGTCAACTAATAGAGTGTCCTCTTCCTCTTTAGCGTTTA	54	0.00331248		CGGCGACGTTGGGTCAACTAATAGCCTGTCCTCTTCCTCTTTAGCGTTTA	87	0.00534037		CGGCGACGTTGGGTCAACTATGGTAGTGTCCTCTTCCTCTTTAGCGTTTA	185	184	159	0.0113455	0.011287	0.00975999	176	0.0107975	6.10352e-05	176.906
CGGCGACGTTGGGTCAACTAATAGCTTGTCCTCTTCCTCTTTAGCGTTTA	3	0.000183981		CGGCGACGTTGGGTCAACTAATAGCATGTCCTCTTCCTCTTTAGCGTTTA	16	0.000981475		CGGCGACGTTGGGTCAACTAATAGCGTGTCCTCTTCCTCTTTAGCGTTTA	34	0.00208704		CGGCGACGTTGGGTCAACTCTGTATGTGTCCTCTTCCTCTTTAGCGTTTA	193	185	150	0.0118361	0.0113483	0.00920754	176	0.0107973	6.10352e-05	176.903
CGGCGACGTTGGGTCAACTAATAGGATGTCCTCTTCCTCTTTAGCGTTTA	25	0.00153318		CGGCGACGTTGGGTCAACTAATAGCCTGTCCTCTTCCTCTTTAGCGTTTA	82	0.00503006		CGGCGACGTTGGGTCAACTAATAGCTTGTCCTCTTCCTCTTTAGCGTTTA	4	0.000245534		CGGCGACGTTGGGTCAACTGTAGCTGTGTCCTCTTCCTCTTTAGCGTTTA	190	180	157	0.0116522	0.0110416	0.00963722	175.667	0.010777	6.10352e-05	176.57
CGGCGACGTTGGGTCAACTAATAGGCTGTCCTCTTCCTCTTTAGCGTTTA	98	0.00601006		CGGCGACGTTGGGTCAACTAATAGCGTGTCCTCTTCCTCTTTAGCGTTTA	45	0.0027604		CGGCGACGTTGGGTCAACTAATAGGATGTCCTCTTCCTCTTTAGCGTTTA	13	0.000797987		CGGCGACGTTGGGTCAACTATGTTTTTGTCCTCTTCCTCTTTAGCGTTTA	189	187	151	0.0115908	0.011471	0.00926892	175.667	0.0107769	6.10352e-05	176.569
CGGCGACGTTGGGTCAACTAATAGGGTGTCCTCTTCCTCTTTAGCGTTTA	67	0.00410892		CGGCGACGTTGGGTCAACTAATAGCTTGTCCTCTTCCTCTTTAGCGTTTA	4	0.000245369		CGGCGACGTTGGGTCAACTAATAGGCTGTCCTCTTCCTCTTTAGCGTTTA	91	0.00558591		CGGCGACGTTGGGTCAACTGCGTGGGTGTCCTCTTCCTCTTTAGCGTTTA	188	204	135	0.0115295	0.0125138	0.00828678	175.667	0.0107767	6.10352e-05	176.565
CGGCGACGTTGGGTCAACTAATAGGTTGTCCTCTTCCTCTTTAGCGTTTA	3	0.000183981		CGGCGACGTTGGGTCAACTAATAGGATGTCCTCTTCCTCTTTAGCGTTTA	25	0.00153355		CGGCGACGTTGGGTCAACTAATAGGGTGTCCTCTTCCTCTTTAGCGTTTA	61	0.0037444		CGGCGACGTTGGGTCAACTTTTGTGATGTCCTCTTCCTCTTTAGCGTTTA	164	183	179	0.0100576	0.0112256	0.0109877	175.333	0.010757	6.10352e-05	176.242
CGGCGACGTTGGGTCAACTAATAGTATGTCCTCTTCCTCTTTAGCGTTTA	68	0.00417024		CGGCGACGTTGGGTCAACTAATAGGCTGTCCTCTTCCTCTTTAGCGTTTA	87	0.00533677		CGGCGACGTTGGGTCAACTAATAGGTTGTCCTCTTCCTCTTTAGCGTTTA	6	0.000368302		CGGCGACGTTGGGTCAACTTGGTCTGTGTCCTCTTCCTCTTTAGCGTTTA	174	179	173	0.0106709	0.0109802	0.0106194	175.333	0.0107568	6.10352e-05	176.24
CGGCGACGTTGGGTCAACTAATAGTCTGTCCTCTTCCTCTTTAGCGTTTA	75	0.00459953		CGGCGACGTTGGGTCAACTAATAGGGTGTCCTCTTCCTCTTTAGCGTTTA	56	0.00343516		CGGCGACGTTGGGTCAACTAATAGTATGTCCTCTTCCTCTTTAGCGTTTA	65	0.00398993		CGGCGACGTTGGGTCAACTTTAGGAGTGTCCTCTTCCTCTTTAGCGTTTA	172	183	171	0.0105483	0.0112256	0.0104966	175.333	0.0107568	6.10352e-05	176.24
CGGCGACGTTGGGTCAACTAATAGTGTGTCCTCTTCCTCTTTAGCGTTTA	115	0.00705262		CGGCGACGTTGGGTCAACTAATAGGTTGTCCTCTTCCTCTTTAGCGTTTA	1	6.13422e-05		CGGCGACGTTGGGTCAACTAATAGTCTGTCCTCTTCCTCTTTAGCGTTTA	61	0.0037444		CGGCGACGTTGGGTCAACTTTAGATGTGTCCTCTTCCTCTTTAGCGTTTA	179	175	172	0.0109776	0.0107349	0.010558	175.333	0.0107568	6.10352e-05	176.239
CGGCGACGTTGGGTCAACTAATAGTTTGTCCTCTTCCTCTTTAGCGTTTA	48	0.0029437		CGGCGACGTTGGGTCAACTAATAGTATGTCCTCTTCCTCTTTAGCGTTTA	66	0.00404858		CGGCGACGTTGGGTCAACTAATAGTGTGTCCTCTTCCTCTTTAGCGTTTA	123	0.00755018		CGGCGACGTTGGGTCAACTCGTGTTATGTCCTCTTCCTCTTTAGCGTTTA	157	210	159	0.00962836	0.0128819	0.00975999	175.333	0.0107567	6.10352e-05	176.238
CGGCGACGTTGGGTCAACTAATATAATGTCCTCTTCCTCTTTAGCGTTTA	46	0.00282105		CGGCGACGTTGGGTCAACTAATAGTCTGTCCTCTTCCTCTTTAGCGTTTA	75	0.00460066		CGGCGACGTTGGGTCAACTAATAGTTTGTCCTCTTCCTCTTTAGCGTTTA	45	0.00276226		CGGCGACGTTGGGTCAACTGCAGTTTTGTCCTCTTCCTCTTTAGCGTTTA	173	198	155	0.0106096	0.0121457	0.00951446	175.333	0.0107566	6.10352e-05	176.236
CGGCGACGTTGGGTCAACTAATATACTGTCCTCTTCCTCTTTAGCGTTTA	49	0.00300503		CGGCGACGTTGGGTCAACTAATAGTGTGTCCTCTTCCTCTTTAGCGTTTA	126	0.00772911		CGGCGACGTTGGGTCAACTAATATAATGTCCTCTTCCTCTTTAGCGTTTA	38	0.00233258		CGGCGACGTTGGGTCAACTGACGTTGTGTCCTCTTCCTCTTTAGCGTTTA	187	186	153	0.0114682	0.0114096	0.00939169	175.333	0.0107565	6.10352e-05	176.235
CGGCGACGTTGGGTCAACTAATATAGTGTCCTCTTCCTCTTTAGCGTTTA	41	0.00251441		CGGCGACGTTGGGTCAACTAATAGTTTGTCCTCTTCCTCTTTAGCGTTTA	46	0.00282174		CGGCGACGTTGGGTCAACTAATATACTGTCCTCTTCCTCTTTAGCGTTTA	46	0.00282364		CGGCGACGTTGGGTCAACTGGGATTGTGTCCTCTTCCTCTTTAGCGTTTA	196	183	147	0.0120201	0.0112256	0.00902339	175.333	0.0107564	6.10352e-05	176.232
CGGCGACGTTGGGTCAACTAATATATTGTCCTCTTCCTCTTTAGCGTTTA	11	0.000674598		CGGCGACGTTGGGTCAACTAATATAATGTCCTCTTCCTCTTTAGCGTTTA	59	0.00361919		CGGCGACGTTGGGTCAACTAATATAGTGTCCTCTTCCTCTTTAGCGTTTA	40	0.00245534		CGGCGACGTTGGGTCAACTGTCCGTCTGTCCTCTTCCTCTTTAGCGTTTA	193	189	144	0.0118361	0.0115937	0.00883924	175.333	0.0107563	6.10352e-05	176.232
CGGCGACGTTGGGTCAACTAATATCATGTCCTCTTCCTCTTTAGCGTTTA	9	0.000551944		CGGCGACGTTGGGTCAACTAATATACTGTCCTCTTCCTCTTTAGCGTTTA	56	0.00343516		CGGCGACGTTGGGTCAACTAATATATTGTCCTCTTCCTCTTTAGCGTTTA	7	0.000429685		CGGCGACGTTGGGTCAACTCTGTGTGTGTCCTCTTCCTCTTTAGCGTTTA	197	200	129	0.0120814	0.0122684	0.00791848	175.333	0.0107561	6.10352e-05	176.228
CGGCGACGTTGGGTCAACTAATATCCTGTCCTCTTCCTCTTTAGCGTTTA	67	0.00410892		CGGCGACGTTGGGTCAACTAATATAGTGTCCTCTTCCTCTTTAGCGTTTA	35	0.00214698		CGGCGACGTTGGGTCAACTAATATCATGTCCTCTTCCTCTTTAGCGTTTA	9	0.000552452		CGGCGACGTTGGGTCAACTTCTTGGATGTCCTCTTCCTCTTTAGCGTTTA	182	168	175	0.0111615	0.0103055	0.0107421	175	0.0107364	6.10352e-05	175.905
CGGCGACGTTGGGTCAACTAATATCGTGTCCTCTTCCTCTTTAGCGTTTA	68	0.00417024		CGGCGACGTTGGGTCAACTAATATATTGTCCTCTTCCTCTTTAGCGTTTA	15	0.000920132		CGGCGACGTTGGGTCAACTAATATCCTGTCCTCTTCCTCTTTAGCGTTTA	62	0.00380578		CGGCGACGTTGGGTCAACTATCGTGATGTCCTCTTCCTCTTTAGCGTTTA	163	197	165	0.00999632	0.0120844	0.0101283	175	0.0107363	6.10352e-05	175.904
CGGCGACGTTGGGTCAACTAATATCTTGTCCTCTTCCTCTTTAGCGTTTA	5	0.000306636		CGGCGACGTTGGGTCAACTAATATCATGTCCTCTTCCTCTTTAGCGTTTA	20	0.00122684		CGGCGACGTTGGGTCAACTAATATCGTGTCCTCTTCCTCTTTAGCGTTTA	74	0.00454239		CGGCGACGTTGGGTCAACTGCTGTTCTGTCCTCTTCCTCTTTAGCGTTTA	185	174	166	0.0113455	0.0106735	0.0101897	175	0.0107362	6.10352e-05	175.903
CGGCGACGTTGGGTCAACTAATATGATGTCCTCTTCCTCTTTAGCGTTTA	57	0.00349565		CGGCGACGTTGGGTCAACTAATATCCTGTCCTCTTCCTCTTTAGCGTTTA	90	0.00552079		CGGCGACGTTGGGTCAACTAATATGATGTCCTCTTCCTCTTTAGCGTTTA	47	0.00288503		CGGCGACGTTGGGTCAACTTCACGTGTGTCCTCTTCCTCTTTAGCGTTTA	175	189	161	0.0107322	0.0115937	0.00988276	175	0.0107362	6.10352e-05	175.902
CGGCGACGTTGGGTCAACTAATATGCTGTCCTCTTCCTCTTTAGCGTTTA	83	0.00509015		CGGCGACGTTGGGTCAACTAATATCGTGTCCTCTTCCTCTTTAGCGTTTA	88	0.00539811		CGGCGACGTTGGGTCAACTAATATGCTGTCCTCTTCCTCTTTAGCGTTTA	104	0.00638389		CGGCGACGTTGGGTCAACTTGGGTTATGTCCTCTTCCTCTTTAGCGTTTA	180	186	159	0.0110389	0.0114096	0.00975999	175	0.0107362	6.10352e-05	175.901
CGGCGACGTTGGGTCAACTAATATGGTGTCCTCTTCCTCTTTAGCGTTTA	84	0.00515148		CGGCGACGTTGGGTCAACTAATATCTTGTCCTCTTCCTCTTTAGCGTTTA	4	0.000245369		CGGCGACGTTGGGTCAACTAATATGGTGTCCTCTTCCTCTTTAGCGTTTA	72	0.00441962		CGGCGACGTTGGGTCAACTTACGGTATGTCCTCTTCCTCTTTAGCGTTTA	179	188	158	0.0109776	0.0115323	0.00969861	175	0.0107362	6.10352e-05	175.901
CGGCGACGTTGGGTCAACTAATATTATGTCCTCTTCCTCTTTAGCGTTTA	43	0.00263707		CGGCGACGTTGGGTCAACTAATATGATGTCCTCTTCCTCTTTAGCGTTTA	68	0.00417127		CGGCGACGTTGGGTCAACTAATATGTTGTCCTCTTCCTCTTTAGCGTTTA	4	0.000245534		CGGCGACGTTGGGTCAACTTACGTTCTGTCCTCTTCCTCTTTAGCGTTTA	184	184	157	0.0112842	0.011287	0.00963722	175	0.0107361	6.10352e-05	175.901
CGGCGACGTTGGGTCAACTAATATTCTGTCCTCTTCCTCTTTAGCGTTTA	38	0.00233043		CGGCGACGTTGGGTCAACTAATATGCTGTCCTCTTCCTCTTTAGCGTTTA	121	0.0074224		CGGCGACGTTGGGTCAACTAATATTATGTCCTCTTCCTCTTTAGCGTTTA	44	0.00270088		CGGCGACGTTGGGTCAACTGTCTCTTTGTCCTCTTCCTCTTTAGCGTTTA	197	176	152	0.0120814	0.0107962	0.00933031	175	0.010736	6.10352e-05	175.898
CGGCGACGTTGGGTCAACTAATATTGTGTCCTCTTCCTCTTTAGCGTTTA	100	0.00613271		CGGCGACGTTGGGTCAACTAATATGGTGTCCTCTTCCTCTTTAGCGTTTA	92	0.00564348		CGGCGACGTTGGGTCAACTAATATTCTGTCCTCTTCCTCTTTAGCGTTTA	28	0.00171874		CGGCGACGTTGGGTCAACTTTCTGGCTGTCCTCTTCCTCTTTAGCGTTTA	200	177	148	0.0122654	0.0108576	0.00908477	175	0.0107359	6.10352e-05	175.897
CGGCGACGTTGGGTCAACTAATATTTTGTCCTCTTCCTCTTTAGCGTTTA	59	0.0036183		CGGCGACGTTGGGTCAACTAATATGTTGTCCTCTTCCTCTTTAGCGTTTA	8	0.000490737		CGGCGACGTTGGGTCAACTAATATTGTGTCCTCTTCCTCTTTAGCGTTTA	98	0.00601559		CGGCGACGTTGGGTCAACTAGTGTTGTGTCCTCTTCCTCTTTAGCGTTTA	179	172	173	0.0109776	0.0105509	0.0106194	174.667	0.0107159	6.10352e-05	175.57
CGGCGACGTTGGGTCAACTAATCAAATGTCCTCTTCCTCTTTAGCGTTTA	32	0.00196247		CGGCGACGTTGGGTCAACTAATATTATGTCCTCTTCCTCTTTAGCGTTTA	44	0.00269906		CGGCGACGTTGGGTCAACTAATATTTTGTCCTCTTCCTCTTTAGCGTTTA	58	0.00356025		CGGCGACGTTGGGTCAACTTTGTTCGTGTCCTCTTCCTCTTTAGCGTTTA	164	196	164	0.0100576	0.0120231	0.0100669	174.667	0.0107159	6.10352e-05	175.569
CGGCGACGTTGGGTCAACTAATCAACTGTCCTCTTCCTCTTTAGCGTTTA	21	0.00128787		CGGCGACGTTGGGTCAACTAATATTCTGTCCTCTTCCTCTTTAGCGTTTA	44	0.00269906		CGGCGACGTTGGGTCAACTAATCAAATGTCCTCTTCCTCTTTAGCGTTTA	22	0.00135044		CGGCGACGTTGGGTCAACTCTTTTCGTGTCCTCTTCCTCTTTAGCGTTTA	178	192	154	0.0109162	0.0117777	0.00945307	174.667	0.0107157	6.10352e-05	175.565
CGGCGACGTTGGGTCAACTAATCAAGTGTCCTCTTCCTCTTTAGCGTTTA	97	0.00594873		CGGCGACGTTGGGTCAACTAATATTGTGTCCTCTTCCTCTTTAGCGTTTA	100	0.00613422		CGGCGACGTTGGGTCAACTAATCAACTGTCCTCTTCCTCTTTAGCGTTTA	22	0.00135044		CGGCGACGTTGGGTCAACTGCAGTAGTGTCCTCTTCCTCTTTAGCGTTTA	189	186	149	0.0115908	0.0114096	0.00914615	174.667	0.0107155	6.10352e-05	175.563
CGGCGACGTTGGGTCAACTAATCAATTGTCCTCTTCCTCTTTAGCGTTTA	13	0.000797253		CGGCGACGTTGGGTCAACTAATATTTTGTCCTCTTCCTCTTTAGCGTTTA	71	0.00435529		CGGCGACGTTGGGTCAACTAATCAAGTGTCCTCTTCCTCTTTAGCGTTTA	97	0.00595421		CGGCGACGTTGGGTCAACTTTGATGGTGTCCTCTTCCTCTTTAGCGTTTA	171	214	139	0.0104869	0.0131272	0.00853232	174.667	0.0107155	6.10352e-05	175.563
CGGCGACGTTGGGTCAACTAATCACCTGTCCTCTTCCTCTTTAGCGTTTA	69	0.00423157		CGGCGACGTTGGGTCAACTAATCAAATGTCCTCTTCCTCTTTAGCGTTTA	26	0.0015949		CGGCGACGTTGGGTCAACTAATCAATTGTCCTCTTCCTCTTTAGCGTTTA	18	0.0011049		CGGCGACGTTGGGTCAACTCTGGTTTTGTCCTCTTCCTCTTTAGCGTTTA	198	192	134	0.0121428	0.0117777	0.0082254	174.667	0.0107153	6.10352e-05	175.559
CGGCGACGTTGGGTCAACTAATCACGTGTCCTCTTCCTCTTTAGCGTTTA	18	0.00110389		CGGCGACGTTGGGTCAACTAATCAACTGTCCTCTTCCTCTTTAGCGTTTA	20	0.00122684		CGGCGACGTTGGGTCAACTAATCACCTGTCCTCTTCCTCTTTAGCGTTTA	52	0.00319195		CGGCGACGTTGGGTCAACTCTCTGGGTGTCCTCTTCCTCTTTAGCGTTTA	187	170	166	0.0114682	0.0104282	0.0101897	174.333	0.0106953	6.10352e-05	175.232
CGGCGACGTTGGGTCAACTAATCACTTGTCCTCTTCCTCTTTAGCGTTTA	2	0.000122654		CGGCGACGTTGGGTCAACTAATCAAGTGTCCTCTTCCTCTTTAGCGTTTA	108	0.00662495		CGGCGACGTTGGGTCAACTAATCACGTGTCCTCTTCCTCTTTAGCGTTTA	13	0.000797987		CGGCGACGTTGGGTCAACTGACTGTGTGTCCTCTTCCTCTTTAGCGTTTA	179	183	161	0.0109776	0.0112256	0.00988276	174.333	0.0106953	6.10352e-05	175.232
CGGCGACGTTGGGTCAACTAATCAGATGTCCTCTTCCTCTTTAGCGTTTA	17	0.00104256		CGGCGACGTTGGGTCAACTAATCAATTGTCCTCTTCCTCTTTAGCGTTTA	11	0.000674764		CGGCGACGTTGGGTCAACTAATCACTTGTCCTCTTCCTCTTTAGCGTTTA	3	0.000184151		CGGCGACGTTGGGTCAACTTTTTTTCTGTCCTCTTCCTCTTTAGCGTTTA	183	178	162	0.0112229	0.0109189	0.00994414	174.333	0.0106953	6.10352e-05	175.232
CGGCGACGTTGGGTCAACTAATCAGCTGTCCTCTTCCTCTTTAGCGTTTA	25	0.00153318		CGGCGACGTTGGGTCAACTAATCACATGTCCTCTTCCTCTTTAGCGTTTA	2	0.000122684		CGGCGACGTTGGGTCAACTAATCAGATGTCCTCTTCCTCTTTAGCGTTTA	14	0.00085937		CGGCGACGTTGGGTCAACTTTAGTTCTGTCCTCTTCCTCTTTAGCGTTTA	184	179	160	0.0112842	0.0109802	0.00982137	174.333	0.0106953	6.10352e-05	175.231
CGGCGACGTTGGGTCAACTAATCAGGTGTCCTCTTCCTCTTTAGCGTTTA	42	0.00257574		CGGCGACGTTGGGTCAACTAATCACCTGTCCTCTTCCTCTTTAGCGTTTA	73	0.00447798		CGGCGACGTTGGGTCAACTAATCAGCTGTCCTCTTCCTCTTTAGCGTTTA	35	0.00214843		CGGCGACGTTGGGTCAACTCGATTTGTGTCCTCTTCCTCTTTAGCGTTTA	174	183	165	0.0106709	0.0112256	0.0101283	174	0.0106749	6.10352e-05	174.898
CGGCGACGTTGGGTCAACTAATCAGTTGTCCTCTTCCTCTTTAGCGTTTA	4	0.000245308		CGGCGACGTTGGGTCAACTAATCACGTGTCCTCTTCCTCTTTAGCGTTTA	9	0.000552079		CGGCGACGTTGGGTCAACTAATCAGGTGTCCTCTTCCTCTTTAGCGTTTA	37	0.00227119		CGGCGACGTTGGGTCAACTGCCTTTGTGTCCTCTTCCTCTTTAGCGTTTA	170	191	161	0.0104256	0.0117164	0.00988276	174	0.0106749	6.10352e-05	174.898
CGGCGACGTTGGGTCAACTAATCATATGTCCTCTTCCTCTTTAGCGTTTA	21	0.00128787		CGGCGACGTTGGGTCAACTAATCACTTGTCCTCTTCCTCTTTAGCGTTTA	3	0.000184026		CGGCGACGTTGGGTCAACTAATCAGTTGTCCTCTTCCTCTTTAGCGTTTA	4	0.000245534		CGGCGACGTTGGGTCAACTTGGGCAGTGTCCTCTTCCTCTTTAGCGTTTA	180	182	160	0.0110389	0.0111643	0.00982137	174	0.0106748	6.10352e-05	174.897
CGGCGACGTTGGGTCAACTAATCATCTGTCCTCTTCCTCTTTAGCGTTTA	40	0.00245308		CGGCGACGTTGGGTCAACTAATCAGATGTCCTCTTCCTCTTTAGCGTTTA	25	0.00153355		CGGCGACGTTGGGTCAACTAATCATATGTCCTCTTCCTCTTTAGCGTTTA	18	0.0011049		CGGCGACGTTGGGTCAACTTGTTTTATGTCCTCTTCCTCTTTAGCGTTTA	180	199	143	0.0110389	0.0122071	0.00877785	174	0.0106746	6.10352e-05	174.893
CGGCGACGTTGGGTCAACTAATCATGTGTCCTCTTCCTCTTTAGCGTTTA	6	0.000367963		CGGCGACGTTGGGTCAACTAATCAGCTGTCCTCTTCCTCTTTAGCGTTTA	32	0.00196295		CGGCGACGTTGGGTCAACTAATCATCTGTCCTCTTCCTCTTTAGCGTTTA	26	0.00159597		CGGCGACGTTGGGTCAACTTGTGTGCTGTCCTCTTCCTCTTTAGCGTTTA	170	191	160	0.0104256	0.0117164	0.00982137	173.667	0.0106544	6.10352e-05	174.562
CGGCGACGTTGGGTCAACTAATCATTTGTCCTCTTCCTCTTTAGCGTTTA	1	6.13271e-05		CGGCGACGTTGGGTCAACTAATCAGGTGTCCTCTTCCTCTTTAGCGTTTA	64	0.0039259		CGGCGACGTTGGGTCAACTAATCATGTGTCCTCTTCCTCTTTAGCGTTTA	1	6.13836e-05		CGGCGACGTTGGGTCAACTTCTGGGATGTCCTCTTCCTCTTTAGCGTTTA	184	180	157	0.0112842	0.0110416	0.00963722	173.667	0.0106543	6.10352e-05	174.561
CGGCGACGTTGGGTCAACTAATCCAATGTCCTCTTCCTCTTTAGCGTTTA	11	0.000674598		CGGCGACGTTGGGTCAACTAATCAGTTGTCCTCTTCCTCTTTAGCGTTTA	7	0.000429395		CGGCGACGTTGGGTCAACTAATCATTTGTCCTCTTCCTCTTTAGCGTTTA	1	6.13836e-05		CGGCGACGTTGGGTCAACTGGGGGTATGTCCTCTTCCTCTTTAGCGTTTA	180	193	148	0.0110389	0.011839	0.00908477	173.667	0.0106542	6.10352e-05	174.559
CGGCGACGTTGGGTCAACTAATCCACTGTCCTCTTCCTCTTTAGCGTTTA	7	0.00042929		CGGCGACGTTGGGTCAACTAATCATATGTCCTCTTCCTCTTTAGCGTTTA	21	0.00128819		CGGCGACGTTGGGTCAACTAATCCAATGTCCTCTTCCTCTTTAGCGTTTA	7	0.000429685		CGGCGACGTTGGGTCAACTTCCTGGCTGTCCTCTTCCTCTTTAGCGTTTA	201	166	154	0.0123268	0.0101828	0.00945307	173.667	0.0106542	6.10352e-05	174.559
CGGCGACGTTGGGTCAACTAATCCAGTGTCCTCTTCCTCTTTAGCGTTTA	58	0.00355697		CGGCGACGTTGGGTCAACTAATCATCTGTCCTCTTCCTCTTTAGCGTTTA	34	0.00208563		CGGCGACGTTGGGTCAACTAATCCACTGTCCTCTTCCTCTTTAGCGTTTA	22	0.00135044		CGGCGACGTTGGGTCAACTGTCTGTCTGTCCTCTTCCTCTTTAGCGTTTA	179	198	144	0.0109776	0.0121457	0.00883924	173.667	0.0106542	6.10352e-05	174.558
CGGCGACGTTGGGTCAACTAATCCATTGTCCTCTTCCTCTTTAGCGTTTA	1	6.13271e-05		CGGCGACGTTGGGTCAACTAATCATGTGTCCTCTTCCTCTTTAGCGTTTA	5	0.000306711		CGGCGACGTTGGGTCAACTAATCCAGTGTCCTCTTCCTCTTTAGCGTTTA	48	0.00294641		CGGCGACGTTGGGTCAACTTGGGTACTGTCCTCTTCCTCTTTAGCGTTTA	186	191	144	0.0114068	0.0117164	0.00883924	173.667	0.0106541	6.10352e-05	174.558
CGGCGACGTTGGGTCAACTAATCCCATGTCCTCTTCCTCTTTAGCGTTTA	8	0.000490617		CGGCGACGTTGGGTCAACTAATCATTTGTCCTCTTCCTCTTTAGCGTTTA	4	0.000245369		CGGCGACGTTGGGTCAACTAATCCATTGTCCTCTTCCTCTTTAGCGTTTA	2	0.000122767		CGGCGACGTTGGGTCAACTCTAGGTATGTCCTCTTCCTCTTTAGCGTTTA	176	170	174	0.0107936	0.0104282	0.0106807	173.333	0.0106342	6.10352e-05	174.23
CGGCGACGTTGGGTCAACTAATCCCCTGTCCTCTTCCTCTTTAGCGTTTA	42	0.00257574		CGGCGACGTTGGGTCAACTAATCCAATGTCCTCTTCCTCTTTAGCGTTTA	17	0.00104282		CGGCGACGTTGGGTCAACTAATCCCATGTCCTCTTCCTCTTTAGCGTTTA	6	0.000368302		CGGCGACGTTGGGTCAACTTGTTCTGTGTCCTCTTCCTCTTTAGCGTTTA	167	191	162	0.0102416	0.0117164	0.00994414	173.333	0.010634	6.10352e-05	174.228
CGGCGACGTTGGGTCAACTAATCCCGTGTCCTCTTCCTCTTTAGCGTTTA	58	0.00355697		CGGCGACGTTGGGTCAACTAATCCACTGTCCTCTTCCTCTTTAGCGTTTA	13	0.000797448		CGGCGACGTTGGGTCAACTAATCCCCTGTCCTCTTCCTCTTTAGCGTTTA	35	0.00214843		CGGCGACGTTGGGTCAACTAGCGTTCTGTCCTCTTCCTCTTTAGCGTTTA	179	181	160	0.0109776	0.0111029	0.00982137	173.333	0.010634	6.10352e-05	174.227
CGGCGACGTTGGGTCAACTAATCCCTTGTCCTCTTCCTCTTTAGCGTTTA	4	0.000245308		CGGCGACGTTGGGTCAACTAATCCAGTGTCCTCTTCCTCTTTAGCGTTTA	57	0.0034965		CGGCGACGTTGGGTCAACTAATCCCGTGTCCTCTTCCTCTTTAGCGTTTA	35	0.00214843		CGGCGACGTTGGGTCAACTGGCACGATGTCCTCTTCCTCTTTAGCGTTTA	179	181	160	0.0109776	0.0111029	0.00982137	173.333	0.010634	6.10352e-05	174.227
CGGCGACGTTGGGTCAACTAATCCGATGTCCTCTTCCTCTTTAGCGTTTA	29	0.00177849		CGGCGACGTTGGGTCAACTAATCCATTGTCCTCTTCCTCTTTAGCGTTTA	2	0.000122684		CGGCGACGTTGGGTCAACTAATCCCTTGTCCTCTTCCTCTTTAGCGTTTA	5	0.000306918		CGGCGACGTTGGGTCAACTTTTGTTATGTCCTCTTCCTCTTTAGCGTTTA	188	173	159	0.0115295	0.0106122	0.00975999	173.333	0.0106339	6.10352e-05	174.226
CGGCGACGTTGGGTCAACTAATCCGCTGTCCTCTTCCTCTTTAGCGTTTA	45	0.00275972		CGGCGACGTTGGGTCAACTAATCCCATGTCCTCTTCCTCTTTAGCGTTTA	9	0.000552079		CGGCGACGTTGGGTCAACTAATCCGATGTCCTCTTCCTCTTTAGCGTTTA	37	0.00227119		CGGCGACGTTGGGTCAACTCTTGTCGTGTCCTCTTCCTCTTTAGCGTTTA	195	168	157	0.0119588	0.0103055	0.00963722	173.333	0.0106338	6.10352e-05	174.225
CGGCGACGTTGGGTCAACTAATCCGGTGTCCTCTTCCTCTTTAGCGTTTA	18	0.00110389		CGGCGACGTTGGGTCAACTAATCCCCTGTCCTCTTCCTCTTTAGCGTTTA	32	0.00196295		CGGCGACGTTGGGTCAACTAATCCGCTGTCCTCTTCCTCTTTAGCGTTTA	39	0.00239396		CGGCGACGTTGGGTCAACTGGGGATATGTCCTCTTCCTCTTTAGCGTTTA	196	172	152	0.0120201	0.0105509	0.00933031	173.333	0.0106338	6.10352e-05	174.223
CGGCGACGTTGGGTCAACTAATCCGTTGTCCTCTTCCTCTTTAGCGTTTA	5	0.000306636		CGGCGACGTTGGGTCAACTAATCCCGTGTCCTCTTCCTCTTTAGCGTTTA	49	0.00300577		CGGCGACGTTGGGTCAACTAATCCGGTGTCCTCTTCCTCTTTAGCGTTTA	23	0.00141182		CGGCGACGTTGGGTCAACTTTCAGTGTGTCCTCTTCCTCTTTAGCGTTTA	202	164	154	0.0123881	0.0100601	0.00945307	173.333	0.0106338	6.10352e-05	174.223
CGGCGACGTTGGGTCAACTAATCCTATGTCCTCTTCCTCTTTAGCGTTTA	70	0.0042929		CGGCGACGTTGGGTCAACTAATCCCTTGTCCTCTTCCTCTTTAGCGTTTA	5	0.000306711		CGGCGACGTTGGGTCAACTAATCCGTTGTCCTCTTCCTCTTTAGCGTTTA	4	0.000245534		CGGCGACGTTGGGTCAACTTTAGCTCTGTCCTCTTCCTCTTTAGCGTTTA	172	176	171	0.0105483	0.0107962	0.0104966	173	0.0106137	6.10352e-05	173.895
CGGCGACGTTGGGTCAACTAATCCTCTGTCCTCTTCCTCTTTAGCGTTTA	130	0.00797253		CGGCGACGTTGGGTCAACTAATCCGATGTCCTCTTCCTCTTTAGCGTTTA	40	0.00245369		CGGCGACGTTGGGTCAACTAATCCTATGTCCTCTTCCTCTTTAGCGTTTA	84	0.00515622		CGGCGACGTTGGGTCAACTTTGGCTTTGTCCTCTTCCTCTTTAGCGTTTA	189	178	152	0.0115908	0.0109189	0.00933031	173	0.0106133	6.10352e-05	173.889
CGGCGACGTTGGGTCAACTAATCCTGTGTCCTCTTCCTCTTTAGCGTTTA	39	0.00239176		CGGCGACGTTGGGTCAACTAATCCGCTGTCCTCTTCCTCTTTAGCGTTTA	61	0.00374187		CGGCGACGTTGGGTCAACTAATCCTCTGTCCTCTTCCTCTTTAGCGTTTA	110	0.00675219		CGGCGACGTTGGGTCAACTGCCTTTATGTCCTCTTCCTCTTTAGCGTTTA	176	198	145	0.0107936	0.0121457	0.00890062	173	0.0106133	6.10352e-05	173.889
CGGCGACGTTGGGTCAACTAATCCTTTGTCCTCTTCCTCTTTAGCGTTTA	42	0.00257574		CGGCGACGTTGGGTCAACTAATCCGGTGTCCTCTTCCTCTTTAGCGTTTA	20	0.00122684		CGGCGACGTTGGGTCAACTAATCCTGTGTCCTCTTCCTCTTTAGCGTTTA	50	0.00306918		CGGCGACGTTGGGTCAACTTCCTCCGTGTCCTCTTCCTCTTTAGCGTTTA	181	193	145	0.0111002	0.011839	0.00890062	173	0.0106133	6.10352e-05	173.888
CGGCGACGTTGGGTCAACTAATCGAATGTCCTCTTCCTCTTTAGCGTTTA	68	0.00417024		CGGCGACGTTGGGTCAACTAATCCGTTGTCCTCTTCCTCTTTAGCGTTTA	3	0.000184026		CGGCGACGTTGGGTCAACTAATCCTTTGTCCTCTTCCTCTTTAGCGTTTA	34	0.00208704		CGGCGACGTTGGGTCAACTTTAAGTGTGTCCTCTTCCTCTTTAGCGTTTA	204	175	140	0.0125107	0.0107349	0.0085937	173	0.0106131	6.10352e-05	173.885
CGGCGACGTTGGGTCAACTAATCGACTGTCCTCTTCCTCTTTAGCGTTTA	60	0.00367963		CGGCGACGTTGGGTCAACTAATCCTATGTCCTCTTCCTCTTTAGCGTTTA	60	0.00368053		CGGCGACGTTGGGTCAACTAATCGAATGTCCTCTTCCTCTTTAGCGTTTA	55	0.0033761		CGGCGACGTTGGGTCAACTTGTGCTTTGTCCTCTTCCTCTTTAGCGTTTA	150	190	178	0.00919907	0.011655	0.0109263	172.667	0.0105935	6.10352e-05	173.563
CGGCGACGTTGGGTCAACTAATCGAGTGTCCTCTTCCTCTTTAGCGTTTA	61	0.00374095		CGGCGACGTTGGGTCAACTAATCCTCTGTCCTCTTCCTCTTTAGCGTTTA	118	0.00723838		CGGCGACGTTGGGTCAACTAATCGACTGTCCTCTTCCTCTTTAGCGTTTA	42	0.00257811		CGGCGACGTTGGGTCAACTTGTGTAGTGTCCTCTTCCTCTTTAGCGTTTA	181	162	175	0.0111002	0.00993743	0.0107421	172.667	0.0105933	6.10352e-05	173.56
CGGCGACGTTGGGTCAACTAATCGATTGTCCTCTTCCTCTTTAGCGTTTA	21	0.00128787		CGGCGACGTTGGGTCAACTAATCCTGTGTCCTCTTCCTCTTTAGCGTTTA	45	0.0027604		CGGCGACGTTGGGTCAACTAATCGAGTGTCCTCTTCCTCTTTAGCGTTTA	48	0.00294641		CGGCGACGTTGGGTCAACTCTCGGGATGTCCTCTTCCTCTTTAGCGTTTA	171	184	163	0.0104869	0.011287	0.0100055	172.667	0.0105931	6.10352e-05	173.558
CGGCGACGTTGGGTCAACTAATCGCATGTCCTCTTCCTCTTTAGCGTTTA	12	0.000735925		CGGCGACGTTGGGTCAACTAATCCTTTGTCCTCTTCCTCTTTAGCGTTTA	50	0.00306711		CGGCGACGTTGGGTCAACTAATCGATTGTCCTCTTCCTCTTTAGCGTTTA	11	0.000675219		CGGCGACGTTGGGTCAACTGGAGATTTGTCCTCTTCCTCTTTAGCGTTTA	174	181	163	0.0106709	0.0111029	0.0100055	172.667	0.0105931	6.10352e-05	173.558
CGGCGACGTTGGGTCAACTAATCGCCTGTCCTCTTCCTCTTTAGCGTTTA	55	0.00337299		CGGCGACGTTGGGTCAACTAATCGAATGTCCTCTTCCTCTTTAGCGTTTA	66	0.00404858		CGGCGACGTTGGGTCAACTAATCGCATGTCCTCTTCCTCTTTAGCGTTTA	15	0.000920754		CGGCGACGTTGGGTCAACTGGGTGTTTGTCCTCTTCCTCTTTAGCGTTTA	165	196	157	0.010119	0.0120231	0.00963722	172.667	0.0105931	6.10352e-05	173.557
CGGCGACGTTGGGTCAACTAATCGCGTGTCCTCTTCCTCTTTAGCGTTTA	119	0.00729793		CGGCGACGTTGGGTCAACTAATCGACTGTCCTCTTCCTCTTTAGCGTTTA	62	0.00380321		CGGCGACGTTGGGTCAACTAATCGCCTGTCCTCTTCCTCTTTAGCGTTTA	66	0.00405132		CGGCGACGTTGGGTCAACTTAGTGTGTGTCCTCTTCCTCTTTAGCGTTTA	183	176	159	0.0112229	0.0107962	0.00975999	172.667	0.010593	6.10352e-05	173.556
CGGCGACGTTGGGTCAACTAATCGCTTGTCCTCTTCCTCTTTAGCGTTTA	8	0.000490617		CGGCGACGTTGGGTCAACTAATCGAGTGTCCTCTTCCTCTTTAGCGTTTA	54	0.00331248		CGGCGACGTTGGGTCAACTAATCGCGTGTCCTCTTCCTCTTTAGCGTTTA	109	0.00669081		CGGCGACGTTGGGTCAACTGTCCGGGTGTCCTCTTCCTCTTTAGCGTTTA	170	195	153	0.0104256	0.0119617	0.00939169	172.667	0.010593	6.10352e-05	173.556
CGGCGACGTTGGGTCAACTAATCGGATGTCCTCTTCCTCTTTAGCGTTTA	94	0.00576475		CGGCGACGTTGGGTCAACTAATCGATTGTCCTCTTCCTCTTTAGCGTTTA	16	0.000981475		CGGCGACGTTGGGTCAACTAATCGCTTGTCCTCTTCCTCTTTAGCGTTTA	8	0.000491069		CGGCGACGTTGGGTCAACTGGATAGGTGTCCTCTTCCTCTTTAGCGTTTA	176	191	151	0.0107936	0.0117164	0.00926892	172.667	0.0105929	6.10352e-05	173.555
CGGCGACGTTGGGTCAACTAATCGGCTGTCCTCTTCCTCTTTAGCGTTTA	42	0.00257574		CGGCGACGTTGGGTCAACTAATCGCATGTCCTCTTCCTCTTTAGCGTTTA	12	0.000736106		CGGCGACGTTGGGTCAACTAATCGGATGTCCTCTTCCTCTTTAGCGTTTA	78	0.00478792		CGGCGACGTTGGGTCAACTGGTGGTTTGTCCTCTTCCTCTTTAGCGTTTA	187	186	145	0.0114682	0.0114096	0.00890062	172.667	0.0105928	6.10352e-05	173.553
CGGCGACGTTGGGTCAACTAATCGGGTGTCCTCTTCCTCTTTAGCGTTTA	122	0.00748191		CGGCGACGTTGGGTCAACTAATCGCCTGTCCTCTTCCTCTTTAGCGTTTA	84	0.00515274		CGGCGACGTTGGGTCAACTAATCGGCTGTCCTCTTCCTCTTTAGCGTTTA	32	0.00196427		CGGCGACGTTGGGTCAACTGTCTAGATGTCCTCTTCCTCTTTAGCGTTTA	181	195	142	0.0111002	0.0119617	0.00871647	172.667	0.0105928	6.10352e-05	173.552
CGGCGACGTTGGGTCAACTAATCGGTTGTCCTCTTCCTCTTTAGCGTTTA	65	0.00398626		CGGCGACGTTGGGTCAACTAATCGCGTGTCCTCTTCCTCTTTAGCGTTTA	122	0.00748374		CGGCGACGTTGGGTCAACTAATCGGGTGTCCTCTTCCTCTTTAGCGTTTA	93	0.00570867		CGGCGACGTTGGGTCAACTTACCTGGTGTCCTCTTCCTCTTTAGCGTTTA	184	195	139	0.0112842	0.0119617	0.00853232	172.667	0.0105927	6.10352e-05	173.552
CGGCGACGTTGGGTCAACTAATCGTATGTCCTCTTCCTCTTTAGCGTTTA	86	0.00527413		CGGCGACGTTGGGTCAACTAATCGCTTGTCCTCTTCCTCTTTAGCGTTTA	10	0.000613422		CGGCGACGTTGGGTCAACTAATCGGTTGTCCTCTTCCTCTTTAGCGTTTA	46	0.00282364		CGGCGACGTTGGGTCAACTGGCGATGTGTCCTCTTCCTCTTTAGCGTTTA	189	189	140	0.0115908	0.0115937	0.0085937	172.667	0.0105927	6.10352e-05	173.551
CGGCGACGTTGGGTCAACTAATCGTCTGTCCTCTTCCTCTTTAGCGTTTA	68	0.00417024		CGGCGACGTTGGGTCAACTAATCGGATGTCCTCTTCCTCTTTAGCGTTTA	93	0.00570482		CGGCGACGTTGGGTCAACTAATCGTATGTCCTCTTCCTCTTTAGCGTTTA	97	0.00595421		CGGCGACGTTGGGTCAACTACCGGGATGTCCTCTTCCTCTTTAGCGTTTA	173	172	172	0.0106096	0.0105509	0.010558	172.333	0.0105728	6.10352e-05	173.225
CGGCGACGTTGGGTCAACTAATCGTGTGTCCTCTTCCTCTTTAGCGTTTA	77	0.00472219		CGGCGACGTTGGGTCAACTAATCGGCTGTCCTCTTCCTCTTTAGCGTTTA	37	0.00226966		CGGCGACGTTGGGTCAACTAATCGTCTGTCCTCTTCCTCTTTAGCGTTTA	66	0.00405132		CGGCGACGTTGGGTCAACTGGCTGACTGTCCTCTTCCTCTTTAGCGTTTA	189	174	154	0.0115908	0.0106735	0.00945307	172.333	0.0105725	6.10352e-05	173.219
CGGCGACGTTGGGTCAACTAATCGTTTGTCCTCTTCCTCTTTAGCGTTTA	59	0.0036183		CGGCGACGTTGGGTCAACTAATCGGGTGTCCTCTTCCTCTTTAGCGTTTA	97	0.00595019		CGGCGACGTTGGGTCAACTAATCGTGTGTCCTCTTCCTCTTTAGCGTTTA	76	0.00466515		CGGCGACGTTGGGTCAACTCTCGTGATGTCCTCTTCCTCTTTAGCGTTTA	182	188	147	0.0111615	0.0115323	0.00902339	172.333	0.0105724	6.10352e-05	173.218
CGGCGACGTTGGGTCAACTAATCTAATGTCCTCTTCCTCTTTAGCGTTTA	66	0.00404759		CGGCGACGTTGGGTCAACTAATCGGTTGTCCTCTTCCTCTTTAGCGTTTA	49	0.00300577		CGGCGACGTTGGGTCAACTAATCGTTTGTCCTCTTCCTCTTTAGCGTTTA	48	0.00294641		CGGCGACGTTGGGTCAACTGTATAGGTGTCCTCTTCCTCTTTAGCGTTTA	186	187	144	0.0114068	0.011471	0.00883924	172.333	0.0105724	6.10352e-05	173.217
CGGCGACGTTGGGTCAACTAATCTACTGTCCTCTTCCTCTTTAGCGTTTA	57	0.00349565		CGGCGACGTTGGGTCAACTAATCGTATGTCCTCTTCCTCTTTAGCGTTTA	100	0.00613422		CGGCGACGTTGGGTCAACTAATCTAATGTCCTCTTCCTCTTTAGCGTTTA	71	0.00435823		CGGCGACGTTGGGTCAACTTGCAATGTGTCCTCTTCCTCTTTAGCGTTTA	198	171	148	0.0121428	0.0104895	0.00908477	172.333	0.0105724	6.10352e-05	173.217
CGGCGACGTTGGGTCAACTAATCTAGTGTCCTCTTCCTCTTTAGCGTTTA	68	0.00417024		CGGCGACGTTGGGTCAACTAATCGTCTGTCCTCTTCCTCTTTAGCGTTTA	81	0.00496872		CGGCGACGTTGGGTCAACTAATCTACTGTCCTCTTCCTCTTTAGCGTTTA	44	0.00270088		CGGCGACGTTGGGTCAACTTGTAGGATGTCCTCTTCCTCTTTAGCGTTTA	183	192	142	0.0112229	0.0117777	0.00871647	172.333	0.0105723	6.10352e-05	173.217
CGGCGACGTTGGGTCAACTAATCTATTGTCCTCTTCCTCTTTAGCGTTTA	5	0.000306636		CGGCGACGTTGGGTCAACTAATCGTGTGTCCTCTTCCTCTTTAGCGTTTA	73	0.00447798		CGGCGACGTTGGGTCAACTAATCTAGTGTCCTCTTCCTCTTTAGCGTTTA	55	0.0033761		CGGCGACGTTGGGTCAACTGGGTGCCTGTCCTCTTCCTCTTTAGCGTTTA	178	208	131	0.0109162	0.0127592	0.00804125	172.333	0.0105722	6.10352e-05	173.215
CGGCGACGTTGGGTCAACTAATCTCATGTCCTCTTCCTCTTTAGCGTTTA	18	0.00110389		CGGCGACGTTGGGTCAACTAATCGTTTGTCCTCTTCCTCTTTAGCGTTTA	68	0.00417127		CGGCGACGTTGGGTCAACTAATCTATTGTCCTCTTCCTCTTTAGCGTTTA	7	0.000429685		CGGCGACGTTGGGTCAACTTGATGTCTGTCCTCTTCCTCTTTAGCGTTTA	186	167	163	0.0114068	0.0102441	0.0100055	172	0.0105522	6.10352e-05	172.887
CGGCGACGTTGGGTCAACTAATCTCCTGTCCTCTTCCTCTTTAGCGTTTA	53	0.00325034		CGGCGACGTTGGGTCAACTAATCTAATGTCCTCTTCCTCTTTAGCGTTTA	71	0.00435529		CGGCGACGTTGGGTCAACTAATCTCATGTCCTCTTCCTCTTTAGCGTTTA	15	0.000920754		CGGCGACGTTGGGTCAACTTTCTATCTGTCCTCTTCCTCTTTAGCGTTTA	189	169	158	0.0115908	0.0103668	0.00969861	172	0.0105521	6.10352e-05	172.885
CGGCGACGTTGGGTCAACTAATCTCGTGTCCTCTTCCTCTTTAGCGTTTA	93	0.00570342		CGGCGACGTTGGGTCAACTAATCTACTGTCCTCTTCCTCTTTAGCGTTTA	50	0.00306711		CGGCGACGTTGGGTCAACTAATCTCCTGTCCTCTTCCTCTTTAGCGTTTA	40	0.00245534		CGGCGACGTTGGGTCAACTCGTGTTGTGTCCTCTTCCTCTTTAGCGTTTA	171	197	148	0.0104869	0.0120844	0.00908477	172	0.010552	6.10352e-05	172.885
CGGCGACGTTGGGTCAACTAATCTCTTGTCCTCTTCCTCTTTAGCGTTTA	2	0.000122654		CGGCGACGTTGGGTCAACTAATCTAGTGTCCTCTTCCTCTTTAGCGTTTA	68	0.00417127		CGGCGACGTTGGGTCAACTAATCTCGTGTCCTCTTCCTCTTTAGCGTTTA	88	0.00540176		CGGCGACGTTGGGTCAACTTCGTTTGTGTCCTCTTCCTCTTTAGCGTTTA	161	186	168	0.00987367	0.0114096	0.0103124	171.667	0.0105319	6.10352e-05	172.555
CGGCGACGTTGGGTCAACTAATCTGATGTCCTCTTCCTCTTTAGCGTTTA	79	0.00484484		CGGCGACGTTGGGTCAACTAATCTATTGTCCTCTTCCTCTTTAGCGTTTA	1	6.13422e-05		CGGCGACGTTGGGTCAACTAATCTCTTGTCCTCTTCCTCTTTAGCGTTTA	4	0.000245534		CGGCGACGTTGGGTCAACTAGGTGGGTGTCCTCTTCCTCTTTAGCGTTTA	178	169	168	0.0109162	0.0103668	0.0103124	171.667	0.0105318	6.10352e-05	172.554
CGGCGACGTTGGGTCAACTAATCTGCTGTCCTCTTCCTCTTTAGCGTTTA	85	0.00521281		CGGCGACGTTGGGTCAACTAATCTCATGTCCTCTTCCTCTTTAGCGTTTA	30	0.00184026		CGGCGACGTTGGGTCAACTAATCTGATGTCCTCTTCCTCTTTAGCGTTTA	81	0.00497207		CGGCGACGTTGGGTCAACTACCTGTGTGTCCTCTTCCTCTTTAGCGTTTA	175	182	158	0.0107322	0.0111643	0.00969861	171.667	0.0105317	6.10352e-05	172.552
CGGCGACGTTGGGTCAACTAATCTGGTGTCCTCTTCCTCTTTAGCGTTTA	73	0.00447688		CGGCGACGTTGGGTCAACTAATCTCCTGTCCTCTTCCTCTTTAGCGTTTA	49	0.00300577		CGGCGACGTTGGGTCAACTAATCTGCTGTCCTCTTCCTCTTTAGCGTTTA	70	0.00429685		CGGCGACGTTGGGTCAACTGGCCTTATGTCCTCTTCCTCTTTAGCGTTTA	182	174	159	0.0111615	0.0106735	0.00975999	171.667	0.0105317	6.10352e-05	172.551
CGGCGACGTTGGGTCAACTAATCTGTTGTCCTCTTCCTCTTTAGCGTTTA	2	0.000122654		CGGCGACGTTGGGTCAACTAATCTCGTGTCCTCTTCCTCTTTAGCGTTTA	82	0.00503006		CGGCGACGTTGGGTCAACTAATCTGGTGTCCTCTTCCTCTTTAGCGTTTA	68	0.00417408		CGGCGACGTTGGGTCAACTCTTGTTTTGTCCTCTTCCTCTTTAGCGTTTA	179	186	150	0.0109776	0.0114096	0.00920754	171.667	0.0105316	6.10352e-05	172.549
CGGCGACGTTGGGTCAACTAATCTTATGTCCTCTTCCTCTTTAGCGTTTA	52	0.00318901		CGGCGACGTTGGGTCAACTAATCTCTTGTCCTCTTCCTCTTTAGCGTTTA	8	0.000490737		CGGCGACGTTGGGTCAACTAATCTGTTGTCCTCTTCCTCTTTAGCGTTTA	3	0.000184151		CGGCGACGTTGGGTCAACTCGGTGGATGTCCTCTTCCTCTTTAGCGTTTA	185	179	151	0.0113455	0.0109802	0.00926892	171.667	0.0105316	6.10352e-05	172.549
CGGCGACGTTGGGTCAACTAATCTTCTGTCCTCTTCCTCTTTAGCGTTTA	19	0.00116522		CGGCGACGTTGGGTCAACTAATCTGATGTCCTCTTCCTCTTTAGCGTTTA	83	0.0050914		CGGCGACGTTGGGTCAACTAATCTTATGTCCTCTTCCTCTTTAGCGTTTA	41	0.00251673		CGGCGACGTTGGGTCAACTTACCTGCTGTCCTCTTCCTCTTTAGCGTTTA	184	185	146	0.0112842	0.0113483	0.008962	171.667	0.0105315	6.10352e-05	172.548
CGGCGACGTTGGGTCAACTAATCTTGTGTCCTCTTCCTCTTTAGCGTTTA	114	0.00699129		CGGCGACGTTGGGTCAACTAATCTGCTGTCCTCTTCCTCTTTAGCGTTTA	77	0.00472335		CGGCGACGTTGGGTCAACTAATCTTCTGTCCTCTTCCTCTTTAGCGTTTA	24	0.00147321		CGGCGACGTTGGGTCAACTAATTTGCTGTCCTCTTCCTCTTTAGCGTTTA	172	202	141	0.0105483	0.0123911	0.00865509	171.667	0.0105315	6.10352e-05	172.548
CGGCGACGTTGGGTCAACTAATCTTTTGTCCTCTTCCTCTTTAGCGTTTA	75	0.00459953		CGGCGACGTTGGGTCAACTAATCTGGTGTCCTCTTCCTCTTTAGCGTTTA	89	0.00545945		CGGCGACGTTGGGTCAACTAATCTTGTGTCCTCTTCCTCTTTAGCGTTTA	97	0.00595421		CGGCGACGTTGGGTCAACTTACTGTCTGTCCTCTTCCTCTTTAGCGTTTA	168	180	166	0.010303	0.0110416	0.0101897	171.333	0.0105114	6.10352e-05	172.219
CGGCGACGTTGGGTCAACTAATGAAATGTCCTCTTCCTCTTTAGCGTTTA	75	0.00459953		CGGCGACGTTGGGTCAACTAATCTGTTGTCCTCTTCCTCTTTAGCGTTTA	14	0.00085879		CGGCGACGTTGGGTCAACTAATCTTTTGTCCTCTTCCTCTTTAGCGTTTA	60	0.00368302		CGGCGACGTTGGGTCAACTATGTTCGTGTCCTCTTCCTCTTTAGCGTTTA	171	176	167	0.0104869	0.0107962	0.0102511	171.333	0.0105114	6.10352e-05	172.219
CGGCGACGTTGGGTCAACTAATGAACTGTCCTCTTCCTCTTTAGCGTTTA	43	0.00263707		CGGCGACGTTGGGTCAACTAATCTTATGTCCTCTTCCTCTTTAGCGTTTA	49	0.00300577		CGGCGACGTTGGGTCAACTAATGAAATGTCCTCTTCCTCTTTAGCGTTTA	57	0.00349886		CGGCGACGTTGGGTCAACTGATGGTCTGTCCTCTTCCTCTTTAGCGTTTA	175	174	165	0.0107322	0.0106735	0.0101283	171.333	0.0105114	6.10352e-05	172.218
CGGCGACGTTGGGTCAACTAATGAAGTGTCCTCTTCCTCTTTAGCGTTTA	47	0.00288237		CGGCGACGTTGGGTCAACTAATCTTCTGTCCTCTTCCTCTTTAGCGTTTA	21	0.00128819		CGGCGACGTTGGGTCAACTAATGAACTGTCCTCTTCCTCTTTAGCGTTTA	45	0.00276226		CGGCGACGTTGGGTCAACTGGTCTTGTGTCCTCTTCCTCTTTAGCGTTTA	167	187	160	0.0102416	0.011471	0.00982137	171.333	0.0105113	6.10352e-05	172.218
CGGCGACGTTGGGTCAACTAATGAATTGTCCTCTTCCTCTTTAGCGTTTA	26	0.00159451		CGGCGACGTTGGGTCAACTAATCTTGTGTCCTCTTCCTCTTTAGCGTTTA	127	0.00779046		CGGCGACGTTGGGTCAACTAATGAAGTGTCCTCTTCCTCTTTAGCGTTTA	36	0.00220981		CGGCGACGTTGGGTCAACTCTTTTTTTGTCCTCTTCCTCTTTAGCGTTTA	172	193	149	0.0105483	0.011839	0.00914615	171.333	0.0105112	6.10352e-05	172.215
CGGCGACGTTGGGTCAACTAATGACATGTCCTCTTCCTCTTTAGCGTTTA	9	0.000551944		CGGCGACGTTGGGTCAACTAATCTTTTGTCCTCTTCCTCTTTAGCGTTTA	80	0.00490737		CGGCGACGTTGGGTCAACTAATGAATTGTCCTCTTCCTCTTTAGCGTTTA	15	0.000920754		CGGCGACGTTGGGTCAACTGCTTGCGTGTCCTCTTCCTCTTTAGCGTTTA	204	163	147	0.0125107	0.00999877	0.00902339	171.333	0.010511	6.10352e-05	172.212
CGGCGACGTTGGGTCAACTAATGACCTGTCCTCTTCCTCTTTAGCGTTTA	62	0.00380228		CGGCGACGTTGGGTCAACTAATGAAATGTCCTCTTCCTCTTTAGCGTTTA	68	0.00417127		CGGCGACGTTGGGTCAACTAATGACATGTCCTCTTCCTCTTTAGCGTTTA	8	0.000491069		CGGCGACGTTGGGTCAACTTTTGAGGTGTCCTCTTCCTCTTTAGCGTTTA	196	175	143	0.0120201	0.0107349	0.00877785	171.333	0.0105109	6.10352e-05	172.211
CGGCGACGTTGGGTCAACTAATGACGTGTCCTCTTCCTCTTTAGCGTTTA	32	0.00196247		CGGCGACGTTGGGTCAACTAATGAACTGTCCTCTTCCTCTTTAGCGTTTA	43	0.00263771		CGGCGACGTTGGGTCAACTAATGACCTGTCCTCTTCCTCTTTAGCGTTTA	37	0.00227119		CGGCGACGTTGGGTCAACTATCTCGGTGTCCTCTTCCTCTTTAGCGTTTA	171	165	177	0.0104869	0.0101215	0.0108649	171	0.0104911	6.10352e-05	171.886
CGGCGACGTTGGGTCAACTAATGACTTGTCCTCTTCCTCTTTAGCGTTTA	5	0.000306636		CGGCGACGTTGGGTCAACTAATGAAGTGTCCTCTTCCTCTTTAGCGTTTA	44	0.00269906		CGGCGACGTTGGGTCAACTAATGACGTGTCCTCTTCCTCTTTAGCGTTTA	40	0.00245534		CGGCGACGTTGGGTCAACTCTCCTGGTGTCCTCTTCCTCTTTAGCGTTTA	164	185	164	0.0100576	0.0113483	0.0100669	171	0.010491	6.10352e-05	171.884
CGGCGACGTTGGGTCAACTAATGAGATGTCCTCTTCCTCTTTAGCGTTTA	40	0.00245308		CGGCGACGTTGGGTCAACTAATGAATTGTCCTCTTCCTCTTTAGCGTTTA	26	0.0015949		CGGCGACGTTGGGTCAACTAATGACTTGTCCTCTTCCTCTTTAGCGTTTA	8	0.000491069		CGGCGACGTTGGGTCAACTTTGTGTCTGTCCTCTTCCTCTTTAGCGTTTA	180	169	164	0.0110389	0.0103668	0.0100669	171	0.0104909	6.10352e-05	171.882
CGGCGACGTTGGGTCAACTAATGAGCTGTCCTCTTCCTCTTTAGCGTTTA	44	0.00269839		CGGCGACGTTGGGTCAACTAATGACATGTCCTCTTCCTCTTTAGCGTTTA	4	0.000245369		CGGCGACGTTGGGTCAACTAATGAGATGTCCTCTTCCTCTTTAGCGTTTA	36	0.00220981		CGGCGACGTTGGGTCAACTATCTTCGTGTCCTCTTCCTCTTTAGCGTTTA	185	167	161	0.0113455	0.0102441	0.00988276	171	0.0104908	6.10352e-05	171.881
CGGCGACGTTGGGTCAACTAATGAGGTGTCCTCTTCCTCTTTAGCGTTTA	35	0.00214645		CGGCGACGTTGGGTCAACTAATGACCTGTCCTCTTCCTCTTTAGCGTTTA	55	0.00337382		CGGCGACGTTGGGTCAACTAATGAGCTGTCCTCTTCCTCTTTAGCGTTTA	34	0.00208704		CGGCGACGTTGGGTCAACTGTGCTGGTGTCCTCTTCCTCTTTAGCGTTTA	182	172	159	0.0111615	0.0105509	0.00975999	171	0.0104908	6.10352e-05	171.881
CGGCGACGTTGGGTCAACTAATGAGTTGTCCTCTTCCTCTTTAGCGTTTA	1	6.13271e-05		CGGCGACGTTGGGTCAACTAATGACGTGTCCTCTTCCTCTTTAGCGTTTA	40	0.00245369		CGGCGACGTTGGGTCAACTAATGAGGTGTCCTCTTCCTCTTTAGCGTTTA	30	0.00184151		CGGCGACGTTGGGTCAACTGGCGTCGTGTCCTCTTCCTCTTTAGCGTTTA	180	177	156	0.0110389	0.0108576	0.00957584	171	0.0104908	6.10352e-05	171.881
CGGCGACGTTGGGTCAACTAATGATATGTCCTCTTCCTCTTTAGCGTTTA	73	0.00447688		CGGCGACGTTGGGTCAACTAATGACTTGTCCTCTTCCTCTTTAGCGTTTA	4	0.000245369		CGGCGACGTTGGGTCAACTAATGAGTTGTCCTCTTCCTCTTTAGCGTTTA	4	0.000245534		CGGCGACGTTGGGTCAACTGGCGACGTGTCCTCTTCCTCTTTAGCGTTTA	177	188	148	0.0108549	0.0115323	0.00908477	171	0.0104907	6.10352e-05	171.879
CGGCGACGTTGGGTCAACTAATGATCTGTCCTCTTCCTCTTTAGCGTTTA	60	0.00367963		CGGCGACGTTGGGTCAACTAATGAGATGTCCTCTTCCTCTTTAGCGTTTA	54	0.00331248		CGGCGACGTTGGGTCAACTAATGATATGTCCTCTTCCTCTTTAGCGTTTA	45	0.00276226		CGGCGACGTTGGGTCAACTTCCGCTCTGTCCTCTTCCTCTTTAGCGTTTA	185	178	150	0.0113455	0.0109189	0.00920754	171	0.0104907	6.10352e-05	171.879
CGGCGACGTTGGGTCAACTAATGATGTGTCCTCTTCCTCTTTAGCGTTTA	112	0.00686864		CGGCGACGTTGGGTCAACTAATGAGCTGTCCTCTTCCTCTTTAGCGTTTA	35	0.00214698		CGGCGACGTTGGGTCAACTAATGATCTGTCCTCTTCCTCTTTAGCGTTTA	61	0.0037444		CGGCGACGTTGGGTCAACTGTAATTCTGTCCTCTTCCTCTTTAGCGTTTA	189	174	150	0.0115908	0.0106735	0.00920754	171	0.0104906	6.10352e-05	171.879
CGGCGACGTTGGGTCAACTAATGATTTGTCCTCTTCCTCTTTAGCGTTTA	36	0.00220778		CGGCGACGTTGGGTCAACTAATGAGGTGTCCTCTTCCTCTTTAGCGTTTA	30	0.00184026		CGGCGACGTTGGGTCAACTAATGATGTGTCCTCTTCCTCTTTAGCGTTTA	88	0.00540176		CGGCGACGTTGGGTCAACTGGATGCCTGTCCTCTTCCTCTTTAGCGTTTA	179	191	143	0.0109776	0.0117164	0.00877785	171	0.0104906	6.10352e-05	171.878
CGGCGACGTTGGGTCAACTAATGCAATGTCCTCTTCCTCTTTAGCGTTTA	35	0.00214645		CGGCGACGTTGGGTCAACTAATGAGTTGTCCTCTTCCTCTTTAGCGTTTA	3	0.000184026		CGGCGACGTTGGGTCAACTAATGATTTGTCCTCTTCCTCTTTAGCGTTTA	35	0.00214843		CGGCGACGTTGGGTCAACTTTAGTGATGTCCTCTTCCTCTTTAGCGTTTA	140	206	166	0.0085858	0.0126365	0.0101897	170.667	0.0104707	6.10352e-05	171.551
CGGCGACGTTGGGTCAACTAATGCACTGTCCTCTTCCTCTTTAGCGTTTA	15	0.000919907		CGGCGACGTTGGGTCAACTAATGATATGTCCTCTTCCTCTTTAGCGTTTA	63	0.00386456		CGGCGACGTTGGGTCAACTAATGCAATGTCCTCTTCCTCTTTAGCGTTTA	23	0.00141182		CGGCGACGTTGGGTCAACTATCTTTCTGTCCTCTTCCTCTTTAGCGTTTA	174	163	175	0.0106709	0.00999877	0.0107421	170.667	0.0104706	6.10352e-05	171.55
CGGCGACGTTGGGTCAACTAATGCAGTGTCCTCTTCCTCTTTAGCGTTTA	65	0.00398626		CGGCGACGTTGGGTCAACTAATGATCTGTCCTCTTCCTCTTTAGCGTTTA	62	0.00380321		CGGCGACGTTGGGTCAACTAATGCACTGTCCTCTTCCTCTTTAGCGTTTA	5	0.000306918		CGGCGACGTTGGGTCAACTGTGGCTTTGTCCTCTTCCTCTTTAGCGTTTA	177	168	167	0.0108549	0.0103055	0.0102511	170.667	0.0104705	6.10352e-05	171.548
CGGCGACGTTGGGTCAACTAATGCCATGTCCTCTTCCTCTTTAGCGTTTA	18	0.00110389		CGGCGACGTTGGGTCAACTAATGATGTGTCCTCTTCCTCTTTAGCGTTTA	116	0.00711569		CGGCGACGTTGGGTCAACTAATGCAGTGTCCTCTTCCTCTTTAGCGTTTA	52	0.00319195		CGGCGACGTTGGGTCAACTCGGTGTTTGTCCTCTTCCTCTTTAGCGTTTA	182	174	156	0.0111615	0.0106735	0.00957584	170.667	0.0104703	6.10352e-05	171.545
CGGCGACGTTGGGTCAACTAATGCCCTGTCCTCTTCCTCTTTAGCGTTTA	109	0.00668466		CGGCGACGTTGGGTCAACTAATGATTTGTCCTCTTCCTCTTTAGCGTTTA	54	0.00331248		CGGCGACGTTGGGTCAACTAATGCATTGTCCTCTTCCTCTTTAGCGTTTA	1	6.13836e-05		CGGCGACGTTGGGTCAACTACTGTGGTGTCCTCTTCCTCTTTAGCGTTTA	185	171	156	0.0113455	0.0104895	0.00957584	170.667	0.0104703	6.10352e-05	171.545
CGGCGACGTTGGGTCAACTAATGCCGTGTCCTCTTCCTCTTTAGCGTTTA	61	0.00374095		CGGCGACGTTGGGTCAACTAATGCAATGTCCTCTTCCTCTTTAGCGTTTA	39	0.00239234		CGGCGACGTTGGGTCAACTAATGCCATGTCCTCTTCCTCTTTAGCGTTTA	14	0.00085937		CGGCGACGTTGGGTCAACTATCAGTCTGTCCTCTTCCTCTTTAGCGTTTA	187	170	155	0.0114682	0.0104282	0.00951446	170.667	0.0104703	6.10352e-05	171.545
CGGCGACGTTGGGTCAACTAATGCCTTGTCCTCTTCCTCTTTAGCGTTTA	8	0.000490617		CGGCGACGTTGGGTCAACTAATGCACTGTCCTCTTCCTCTTTAGCGTTTA	15	0.000920132		CGGCGACGTTGGGTCAACTAATGCCCTGTCCTCTTCCTCTTTAGCGTTTA	102	0.00626113		CGGCGACGTTGGGTCAACTGGTGCTATGTCCTCTTCCTCTTTAGCGTTTA	177	188	147	0.0108549	0.0115323	0.00902339	170.667	0.0104702	6.10352e-05	171.544
CGGCGACGTTGGGTCAACTAATGCGATGTCCTCTTCCTCTTTAGCGTTTA	72	0.00441555		CGGCGACGTTGGGTCAACTAATGCAGTGTCCTCTTCCTCTTTAGCGTTTA	53	0.00325113		CGGCGACGTTGGGTCAACTAATGCCGTGTCCTCTTCCTCTTTAGCGTTTA	62	0.00380578		CGGCGACGTTGGGTCAACTATGGGTCTGTCCTCTTCCTCTTTAGCGTTTA	186	185	141	0.0114068	0.0113483	0.00865509	170.667	0.0104701	6.10352e-05	171.542
CGGCGACGTTGGGTCAACTAATGCGCTGTCCTCTTCCTCTTTAGCGTTTA	67	0.00410892		CGGCGACGTTGGGTCAACTAATGCATTGTCCTCTTCCTCTTTAGCGTTTA	3	0.000184026		CGGCGACGTTGGGTCAACTAATGCCTTGTCCTCTTCCTCTTTAGCGTTTA	12	0.000736603		CGGCGACGTTGGGTCAACTGTTTGGATGTCCTCTTCCTCTTTAGCGTTTA	200	166	146	0.0122654	0.0101828	0.008962	170.667	0.0104701	6.10352e-05	171.542
CGGCGACGTTGGGTCAACTAATGCGGTGTCCTCTTCCTCTTTAGCGTTTA	121	0.00742058		CGGCGACGTTGGGTCAACTAATGCCATGTCCTCTTCCTCTTTAGCGTTTA	15	0.000920132		CGGCGACGTTGGGTCAACTAATGCGATGTCCTCTTCCTCTTTAGCGTTTA	60	0.00368302		CGGCGACGTTGGGTCAACTTTGGGTTTGTCCTCTTCCTCTTTAGCGTTTA	181	196	135	0.0111002	0.0120231	0.00828678	170.667	0.01047	6.10352e-05	171.541
CGGCGACGTTGGGTCAACTAATGCGTTGTCCTCTTCCTCTTTAGCGTTTA	31	0.00190114		CGGCGACGTTGGGTCAACTAATGCCCTGTCCTCTTCCTCTTTAGCGTTTA	110	0.00674764		CGGCGACGTTGGGTCAACTAATGCGCTGTCCTCTTCCTCTTTAGCGTTTA	60	0.00368302		CGGCGACGTTGGGTCAACTATTTCTGTGTCCTCTTCCTCTTTAGCGTTTA	173	166	172	0.0106096	0.0101828	0.010558	170.333	0.0104501	6.10352e-05	171.215
CGGCGACGTTGGGTCAACTAATGCTATGTCCTCTTCCTCTTTAGCGTTTA	81	0.0049675		CGGCGACGTTGGGTCAACTAATGCCGTGTCCTCTTCCTCTTTAGCGTTTA	71	0.00435529		CGGCGACGTTGGGTCAACTAATGCGGTGTCCTCTTCCTCTTTAGCGTTTA	93	0.00570867		CGGCGACGTTGGGTCAACTGTTCGTGTGTCCTCTTCCTCTTTAGCGTTTA	186	158	167	0.0114068	0.00969206	0.0102511	170.333	0.01045	6.10352e-05	171.213
CGGCGACGTTGGGTCAACTAATGCTCTGTCCTCTTCCTCTTTAGCGTTTA	103	0.00631669		CGGCGACGTTGGGTCAACTAATGCCTTGTCCTCTTCCTCTTTAGCGTTTA	2	0.000122684		CGGCGACGTTGGGTCAACTAATGCGTTGTCCTCTTCCTCTTTAGCGTTTA	32	0.00196427		CGGCGACGTTGGGTCAACTGCTTTCCTGTCCTCTTCCTCTTTAGCGTTTA	168	183	160	0.010303	0.0112256	0.00982137	170.333	0.01045	6.10352e-05	171.213
CGGCGACGTTGGGTCAACTAATGCTGTGTCCTCTTCCTCTTTAGCGTTTA	82	0.00502882		CGGCGACGTTGGGTCAACTAATGCGATGTCCTCTTCCTCTTTAGCGTTTA	50	0.00306711		CGGCGACGTTGGGTCAACTAATGCTATGTCCTCTTCCTCTTTAGCGTTTA	63	0.00386717		CGGCGACGTTGGGTCAACTCTCGTTCTGTCCTCTTCCTCTTTAGCGTTTA	175	183	153	0.0107322	0.0112256	0.00939169	170.333	0.0104499	6.10352e-05	171.21
CGGCGACGTTGGGTCAACTAATGCTTTGTCCTCTTCCTCTTTAGCGTTTA	71	0.00435423		CGGCGACGTTGGGTCAACTAATGCGCTGTCCTCTTCCTCTTTAGCGTTTA	85	0.00521408		CGGCGACGTTGGGTCAACTAATGCTCTGTCCTCTTCCTCTTTAGCGTTTA	95	0.00583144		CGGCGACGTTGGGTCAACTGTTTTGATGTCCTCTTCCTCTTTAGCGTTTA	185	174	152	0.0113455	0.0106735	0.00933031	170.333	0.0104498	6.10352e-05	171.209
CGGCGACGTTGGGTCAACTAATGGAATGTCCTCTTCCTCTTTAGCGTTTA	104	0.00637802		CGGCGACGTTGGGTCAACTAATGCGGTGTCCTCTTCCTCTTTAGCGTTTA	133	0.00815851		CGGCGACGTTGGGTCAACTAATGCTGTGTCCTCTTCCTCTTTAGCGTTTA	67	0.0041127		CGGCGACGTTGGGTCAACTGTGGATATGTCCTCTTCCTCTTTAGCGTTTA	186	180	145	0.0114068	0.0110416	0.00890062	170.333	0.0104497	6.10352e-05	171.208
CGGCGACGTTGGGTCAACTAATGGACTGTCCTCTTCCTCTTTAGCGTTTA	101	0.00619404		CGGCGACGTTGGGTCAACTAATGCGTTGTCCTCTTCCTCTTTAGCGTTTA	34	0.00208563		CGGCGACGTTGGGTCAACTAATGCTTTGTCCTCTTCCTCTTTAGCGTTTA	55	0.0033761		CGGCGACGTTGGGTCAACTGGCCGAATGTCCTCTTCCTCTTTAGCGTTTA	171	168	171	0.0104869	0.0103055	0.0104966	170	0.0104297	6.10352e-05	170.88
CGGCGACGTTGGGTCAACTAATGGAGTGTCCTCTTCCTCTTTAGCGTTTA	116	0.00711395		CGGCGACGTTGGGTCAACTAATGCTATGTCCTCTTCCTCTTTAGCGTTTA	56	0.00343516		CGGCGACGTTGGGTCAACTAATGGAATGTCCTCTTCCTCTTTAGCGTTTA	87	0.00534037		CGGCGACGTTGGGTCAACTATCTACGTGTCCTCTTCCTCTTTAGCGTTTA	174	167	169	0.0106709	0.0102441	0.0103738	170	0.0104296	6.10352e-05	170.879
CGGCGACGTTGGGTCAACTAATGGATTGTCCTCTTCCTCTTTAGCGTTTA	22	0.0013492		CGGCGACGTTGGGTCAACTAATGCTCTGTCCTCTTCCTCTTTAGCGTTTA	126	0.00772911		CGGCGACGTTGGGTCAACTAATGGACTGTCCTCTTCCTCTTTAGCGTTTA	113	0.00693635		CGGCGACGTTGGGTCAACTTGAGGTGTGTCCTCTTCCTCTTTAGCGTTTA	171	183	156	0.0104869	0.0112256	0.00957584	170	0.0104295	6.10352e-05	170.876
CGGCGACGTTGGGTCAACTAATGGCATGTCCTCTTCCTCTTTAGCGTTTA	24	0.00147185		CGGCGACGTTGGGTCAACTAATGCTGTGTCCTCTTCCTCTTTAGCGTTTA	85	0.00521408		CGGCGACGTTGGGTCAACTAATGGAGTGTCCTCTTCCTCTTTAGCGTTTA	89	0.00546314		CGGCGACGTTGGGTCAACTGTAATGGTGTCCTCTTCCTCTTTAGCGTTTA	181	172	157	0.0111002	0.0105509	0.00963722	170	0.0104294	6.10352e-05	170.876
CGGCGACGTTGGGTCAACTAATGGCCTGTCCTCTTCCTCTTTAGCGTTTA	116	0.00711395		CGGCGACGTTGGGTCAACTAATGCTTTGTCCTCTTCCTCTTTAGCGTTTA	83	0.0050914		CGGCGACGTTGGGTCAACTAATGGATTGTCCTCTTCCTCTTTAGCGTTTA	12	0.000736603		CGGCGACGTTGGGTCAACTTGCGTGATGTCCTCTTCCTCTTTAGCGTTTA	188	169	153	0.0115295	0.0103668	0.00939169	170	0.0104293	6.10352e-05	170.874
CGGCGACGTTGGGTCAACTAATGGCGTGTCCTCTTCCTCTTTAGCGTTTA	40	0.00245308		CGGCGACGTTGGGTCAACTAATGGAATGTCCTCTTCCTCTTTAGCGTTTA	97	0.00595019		CGGCGACGTTGGGTCAACTAATGGCATGTCCTCTTCCTCTTTAGCGTTTA	20	0.00122767		CGGCGACGTTGGGTCAACTGTCAACGTGTCCTCTTCCTCTTTAGCGTTTA	184	182	144	0.0112842	0.0111643	0.00883924	170	0.0104292	6.10352e-05	170.873
CGGCGACGTTGGGTCAACTAATGGCTTGTCCTCTTCCTCTTTAGCGTTTA	4	0.000245308		CGGCGACGTTGGGTCAACTAATGGACTGTCCTCTTCCTCTTTAGCGTTTA	111	0.00680898		CGGCGACGTTGGGTCAACTAATGGCCTGTCCTCTTCCTCTTTAGCGTTTA	116	0.0071205		CGGCGACGTTGGGTCAACTGGGGGTCTGTCCTCTTCCTCTTTAGCGTTTA	189	176	145	0.0115908	0.0107962	0.00890062	170	0.0104292	6.10352e-05	170.872
CGGCGACGTTGGGTCAACTAATGGGATGTCCTCTTCCTCTTTAGCGTTTA	51	0.00312768		CGGCGACGTTGGGTCAACTAATGGAGTGTCCTCTTCCTCTTTAGCGTTTA	110	0.00674764		CGGCGACGTTGGGTCAACTAATGGCGTGTCCTCTTCCTCTTTAGCGTTTA	35	0.00214843		CGGCGACGTTGGGTCAACTGTGATTTTGTCCTCTTCCTCTTTAGCGTTTA	163	167	179	0.00999632	0.0102441	0.0109877	169.667	0.0104094	6.10352e-05	170.547
CGGCGACGTTGGGTCAACTAATGGGCTGTCCTCTTCCTCTTTAGCGTTTA	70	0.0042929		CGGCGACGTTGGGTCAACTAATGGATTGTCCTCTTCCTCTTTAGCGTTTA	13	0.000797448		CGGCGACGTTGGGTCAACTAATGGCTTGTCCTCTTCCTCTTTAGCGTTTA	4	0.000245534		CGGCGACGTTGGGTCAACTTGTGCTGTGTCCTCTTCCTCTTTAGCGTTTA	180	156	173	0.0110389	0.00956938	0.0106194	169.667	0.0104092	6.10352e-05	170.544
CGGCGACGTTGGGTCAACTAATGGGGTGTCCTCTTCCTCTTTAGCGTTTA	52	0.00318901		CGGCGACGTTGGGTCAACTAATGGCATGTCCTCTTCCTCTTTAGCGTTTA	21	0.00128819		CGGCGACGTTGGGTCAACTAATGGGATGTCCTCTTCCTCTTTAGCGTTTA	28	0.00171874		CGGCGACGTTGGGTCAACTATTGGGGTGTCCTCTTCCTCTTTAGCGTTTA	160	184	165	0.00981234	0.011287	0.0101283	169.667	0.0104092	6.10352e-05	170.544
CGGCGACGTTGGGTCAACTAATGGGTTGTCCTCTTCCTCTTTAGCGTTTA	13	0.000797253		CGGCGACGTTGGGTCAACTAATGGCCTGTCCTCTTCCTCTTTAGCGTTTA	150	0.00920132		CGGCGACGTTGGGTCAACTAATGGGCTGTCCTCTTCCTCTTTAGCGTTTA	69	0.00423547		CGGCGACGTTGGGTCAACTTACTCGATGTCCTCTTCCTCTTTAGCGTTTA	170	180	159	0.0104256	0.0110416	0.00975999	169.667	0.0104091	6.10352e-05	170.542
CGGCGACGTTGGGTCAACTAATGGTATGTCCTCTTCCTCTTTAGCGTTTA	153	0.00938305		CGGCGACGTTGGGTCAACTAATGGCGTGTCCTCTTCCTCTTTAGCGTTTA	41	0.00251503		CGGCGACGTTGGGTCAACTAATGGGGTGTCCTCTTCCTCTTTAGCGTTTA	54	0.00331471		CGGCGACGTTGGGTCAACTTGCTGGCTGTCCTCTTCCTCTTTAGCGTTTA	178	172	159	0.0109162	0.0105509	0.00975999	169.667	0.010409	6.10352e-05	170.541
CGGCGACGTTGGGTCAACTAATGGTCTGTCCTCTTCCTCTTTAGCGTTTA	130	0.00797253		CGGCGACGTTGGGTCAACTAATGGCTTGTCCTCTTCCTCTTTAGCGTTTA	5	0.000306711		CGGCGACGTTGGGTCAACTAATGGGTTGTCCTCTTCCTCTTTAGCGTTTA	12	0.000736603		CGGCGACGTTGGGTCAACTGCCTGTCTGTCCTCTTCCTCTTTAGCGTTTA	179	172	158	0.0109776	0.0105509	0.00969861	169.667	0.010409	6.10352e-05	170.541
CGGCGACGTTGGGTCAACTAATGGTGTGTCCTCTTCCTCTTTAGCGTTTA	112	0.00686864		CGGCGACGTTGGGTCAACTAATGGGATGTCCTCTTCCTCTTTAGCGTTTA	50	0.00306711		CGGCGACGTTGGGTCAACTAATGGTATGTCCTCTTCCTCTTTAGCGTTTA	124	0.00761156		CGGCGACGTTGGGTCAACTTGTGGTGTGTCCTCTTCCTCTTTAGCGTTTA	178	179	152	0.0109162	0.0109802	0.00933031	169.667	0.0104089	6.10352e-05	170.54
CGGCGACGTTGGGTCAACTAATGGTTTGTCCTCTTCCTCTTTAGCGTTTA	110	0.00674598		CGGCGACGTTGGGTCAACTAATGGGCTGTCCTCTTCCTCTTTAGCGTTTA	60	0.00368053		CGGCGACGTTGGGTCAACTAATGGTCTGTCCTCTTCCTCTTTAGCGTTTA	104	0.00638389		CGGCGACGTTGGGTCAACTGCCGGTTTGTCCTCTTCCTCTTTAGCGTTTA	183	173	153	0.0112229	0.0106122	0.00939169	169.667	0.0104089	6.10352e-05	170.54
CGGCGACGTTGGGTCAACTAATGTAATGTCCTCTTCCTCTTTAGCGTTTA	85	0.00521281		CGGCGACGTTGGGTCAACTAATGGGGTGTCCTCTTCCTCTTTAGCGTTTA	75	0.00460066		CGGCGACGTTGGGTCAACTAATGGTGTGTCCTCTTCCTCTTTAGCGTTTA	73	0.004481		CGGCGACGTTGGGTCAACTTTTTTTATGTCCTCTTCCTCTTTAGCGTTTA	186	190	133	0.0114068	0.011655	0.00816402	169.667	0.0104086	6.10352e-05	170.535
CGGCGACGTTGGGTCAACTAATGTACTGTCCTCTTCCTCTTTAGCGTTTA	70	0.0042929		CGGCGACGTTGGGTCAACTAATGGGTTGTCCTCTTCCTCTTTAGCGTTTA	14	0.00085879		CGGCGACGTTGGGTCAACTAATGGTTTGTCCTCTTCCTCTTTAGCGTTTA	77	0.00472654		CGGCGACGTTGGGTCAACTGGTATTCTGTCCTCTTCCTCTTTAGCGTTTA	165	161	182	0.010119	0.00987609	0.0111718	169.333	0.010389	6.10352e-05	170.213
CGGCGACGTTGGGTCAACTAATGTAGTGTCCTCTTCCTCTTTAGCGTTTA	102	0.00625537		CGGCGACGTTGGGTCAACTAATGGTATGTCCTCTTCCTCTTTAGCGTTTA	130	0.00797448		CGGCGACGTTGGGTCAACTAATGTAATGTCCTCTTCCTCTTTAGCGTTTA	72	0.00441962		CGGCGACGTTGGGTCAACTTGTTTCGTGTCCTCTTCCTCTTTAGCGTTTA	166	178	164	0.0101803	0.0109189	0.0100669	169.333	0.0103887	6.10352e-05	170.209
CGGCGACGTTGGGTCAACTAATGTATTGTCCTCTTCCTCTTTAGCGTTTA	13	0.000797253		CGGCGACGTTGGGTCAACTAATGGTCTGTCCTCTTCCTCTTTAGCGTTTA	107	0.00656361		CGGCGACGTTGGGTCAACTAATGTACTGTCCTCTTCCTCTTTAGCGTTTA	67	0.0041127		CGGCGACGTTGGGTCAACTTCCGTAATGTCCTCTTCCTCTTTAGCGTTTA	164	184	160	0.0100576	0.011287	0.00982137	169.333	0.0103887	6.10352e-05	170.208
CGGCGACGTTGGGTCAACTAATGTCATGTCCTCTTCCTCTTTAGCGTTTA	10	0.000613271		CGGCGACGTTGGGTCAACTAATGGTGTGTCCTCTTCCTCTTTAGCGTTTA	104	0.00637959		CGGCGACGTTGGGTCAACTAATGTAGTGTCCTCTTCCTCTTTAGCGTTTA	98	0.00601559		CGGCGACGTTGGGTCAACTGAATGTATGTCCTCTTCCTCTTTAGCGTTTA	156	201	151	0.00956703	0.0123298	0.00926892	169.333	0.0103886	6.10352e-05	170.206
CGGCGACGTTGGGTCAACTAATGTCCTGTCCTCTTCCTCTTTAGCGTTTA	131	0.00803385		CGGCGACGTTGGGTCAACTAATGGTTTGTCCTCTTCCTCTTTAGCGTTTA	100	0.00613422		CGGCGACGTTGGGTCAACTAATGTATTGTCCTCTTCCTCTTTAGCGTTTA	3	0.000184151		CGGCGACGTTGGGTCAACTCTCCTGATGTCCTCTTCCTCTTTAGCGTTTA	181	168	159	0.0111002	0.0103055	0.00975999	169.333	0.0103886	6.10352e-05	170.206
CGGCGACGTTGGGTCAACTAATGTCGTGTCCTCTTCCTCTTTAGCGTTTA	55	0.00337299		CGGCGACGTTGGGTCAACTAATGTAATGTCCTCTTCCTCTTTAGCGTTTA	87	0.00533677		CGGCGACGTTGGGTCAACTAATGTCATGTCCTCTTCCTCTTTAGCGTTTA	3	0.000184151		CGGCGACGTTGGGTCAACTGCTGCCCTGTCCTCTTCCTCTTTAGCGTTTA	179	178	151	0.0109776	0.0109189	0.00926892	169.333	0.0103885	6.10352e-05	170.205
CGGCGACGTTGGGTCAACTAATGTCTTGTCCTCTTCCTCTTTAGCGTTTA	10	0.000613271		CGGCGACGTTGGGTCAACTAATGTACTGTCCTCTTCCTCTTTAGCGTTTA	95	0.00582751		CGGCGACGTTGGGTCAACTAATGTCCTGTCCTCTTCCTCTTTAGCGTTTA	85	0.0052176		CGGCGACGTTGGGTCAACTGCCTTAGTGTCCTCTTCCTCTTTAGCGTTTA	179	182	147	0.0109776	0.0111643	0.00902339	169.333	0.0103884	6.10352e-05	170.204
CGGCGACGTTGGGTCAACTAATGTGATGTCCTCTTCCTCTTTAGCGTTTA	109	0.00668466		CGGCGACGTTGGGTCAACTAATGTAGTGTCCTCTTCCTCTTTAGCGTTTA	100	0.00613422		CGGCGACGTTGGGTCAACTAATGTCGTGTCCTCTTCCTCTTTAGCGTTTA	37	0.00227119		CGGCGACGTTGGGTCAACTTGGATTTTGTCCTCTTCCTCTTTAGCGTTTA	169	196	143	0.0103643	0.0120231	0.00877785	169.333	0.0103884	6.10352e-05	170.204
CGGCGACGTTGGGTCAACTAATGTGCTGTCCTCTTCCTCTTTAGCGTTTA	88	0.00539679		CGGCGACGTTGGGTCAACTAATGTATTGTCCTCTTCCTCTTTAGCGTTTA	9	0.000552079		CGGCGACGTTGGGTCAACTAATGTCTTGTCCTCTTCCTCTTTAGCGTTTA	9	0.000552452		CGGCGACGTTGGGTCAACTGGAATTTTGTCCTCTTCCTCTTTAGCGTTTA	184	176	148	0.0112842	0.0107962	0.00908477	169.333	0.0103884	6.10352e-05	170.203
CGGCGACGTTGGGTCAACTAATGTGGTGTCCTCTTCCTCTTTAGCGTTTA	107	0.006562		CGGCGACGTTGGGTCAACTAATGTCATGTCCTCTTCCTCTTTAGCGTTTA	10	0.000613422		CGGCGACGTTGGGTCAACTAATGTGATGTCCTCTTCCTCTTTAGCGTTTA	122	0.0074888		CGGCGACGTTGGGTCAACTAACTGTGTGTCCTCTTCCTCTTTAGCGTTTA	146	193	168	0.00895376	0.011839	0.0103124	169	0.0103684	6.10352e-05	169.876
CGGCGACGTTGGGTCAACTAATGTGTTGTCCTCTTCCTCTTTAGCGTTTA	26	0.00159451		CGGCGACGTTGGGTCAACTAATGTCCTGTCCTCTTCCTCTTTAGCGTTTA	130	0.00797448		CGGCGACGTTGGGTCAACTAATGTGCTGTCCTCTTCCTCTTTAGCGTTTA	70	0.00429685		CGGCGACGTTGGGTCAACTTCCTTGATGTCCTCTTCCTCTTTAGCGTTTA	190	153	164	0.0116522	0.00938535	0.0100669	169	0.0103681	6.10352e-05	169.872
CGGCGACGTTGGGTCAACTAATGTTATGTCCTCTTCCTCTTTAGCGTTTA	145	0.00889243		CGGCGACGTTGGGTCAACTAATGTCGTGTCCTCTTCCTCTTTAGCGTTTA	43	0.00263771		CGGCGACGTTGGGTCAACTAATGTGGTGTCCTCTTCCTCTTTAGCGTTTA	96	0.00589282		CGGCGACGTTGGGTCAACTGGGTAGGTGTCCTCTTCCTCTTTAGCGTTTA	165	190	152	0.010119	0.011655	0.00933031	169	0.0103681	6.10352e-05	169.871
CGGCGACGTTGGGTCAACTAATGTTCTGTCCTCTTCCTCTTTAGCGTTTA	136	0.00834049		CGGCGACGTTGGGTCAACTAATGTCTTGTCCTCTTCCTCTTTAGCGTTTA	8	0.000490737		CGGCGACGTTGGGTCAACTAATGTGTTGTCCTCTTCCTCTTTAGCGTTTA	22	0.00135044		CGGCGACGTTGGGTCAACTAACCTGGTGTCCTCTTCCTCTTTAGCGTTTA	181	180	146	0.0111002	0.0110416	0.008962	169	0.0103679	6.10352e-05	169.868
CGGCGACGTTGGGTCAACTAATGTTGTGTCCTCTTCCTCTTTAGCGTTTA	181	0.0111002		CGGCGACGTTGGGTCAACTAATGTGATGTCCTCTTCCTCTTTAGCGTTTA	124	0.00760643		CGGCGACGTTGGGTCAACTAATGTTATGTCCTCTTCCTCTTTAGCGTTTA	105	0.00644528		CGGCGACGTTGGGTCAACTCCTTGGGTGTCCTCTTCCTCTTTAGCGTTTA	170	200	137	0.0104256	0.0122684	0.00840955	169	0.0103679	6.10352e-05	169.867
CGGCGACGTTGGGTCAACTAATGTTTTGTCCTCTTCCTCTTTAGCGTTTA	152	0.00932172		CGGCGACGTTGGGTCAACTAATGTGCTGTCCTCTTCCTCTTTAGCGTTTA	86	0.00527543		CGGCGACGTTGGGTCAACTAATGTTCTGTCCTCTTCCTCTTTAGCGTTTA	109	0.00669081		CGGCGACGTTGGGTCAACTTACTTCCTGTCCTCTTCCTCTTTAGCGTTTA	163	180	163	0.00999632	0.0110416	0.0100055	168.667	0.0103478	6.10352e-05	169.539
CGGCGACGTTGGGTCAACTAATTAAATGTCCTCTTCCTCTTTAGCGTTTA	44	0.00269839		CGGCGACGTTGGGTCAACTAATGTGGTGTCCTCTTCCTCTTTAGCGTTTA	109	0.0066863		CGGCGACGTTGGGTCAACTAATGTTGTGTCCTCTTCCTCTTTAGCGTTTA	152	0.00933031		CGGCGACGTTGGGTCAACTTTTTTCCTGTCCTCTTCCTCTTTAGCGTTTA	177	164	165	0.0108549	0.0100601	0.0101283	168.667	0.0103478	6.10352e-05	169.538
CGGCGACGTTGGGTCAACTAATTAACTGTCCTCTTCCTCTTTAGCGTTTA	20	0.00122654		CGGCGACGTTGGGTCAACTAATGTGTTGTCCTCTTCCTCTTTAGCGTTTA	37	0.00226966		CGGCGACGTTGGGTCAACTAATGTTTTGTCCTCTTCCTCTTTAGCGTTTA	131	0.00804125		CGGCGACGTTGGGTCAACTTCCTAGGTGTCCTCTTCCTCTTTAGCGTTTA	175	172	159	0.0107322	0.0105509	0.00975999	168.667	0.0103477	6.10352e-05	169.537
CGGCGACGTTGGGTCAACTAATTAAGTGTCCTCTTCCTCTTTAGCGTTTA	49	0.00300503		CGGCGACGTTGGGTCAACTAATGTTATGTCCTCTTCCTCTTTAGCGTTTA	161	0.00987609		CGGCGACGTTGGGTCAACTAATTAAATGTCCTCTTCCTCTTTAGCGTTTA	43	0.00263949		CGGCGACGTTGGGTCAACTATCCTGCTGTCCTCTTCCTCTTTAGCGTTTA	159	196	151	0.00975101	0.0120231	0.00926892	168.667	0.0103477	6.10352e-05	169.536
CGGCGACGTTGGGTCAACTAATTAATTGTCCTCTTCCTCTTTAGCGTTTA	35	0.00214645		CGGCGACGTTGGGTCAACTAATGTTCTGTCCTCTTCCTCTTTAGCGTTTA	116	0.00711569		CGGCGACGTTGGGTCAACTAATTAACTGTCCTCTTCCTCTTTAGCGTTTA	36	0.00220981		CGGCGACGTTGGGTCAACTTCATGTCTGTCCTCTTCCTCTTTAGCGTTTA	189	166	151	0.0115908	0.0101828	0.00926892	168.667	0.0103475	6.10352e-05	169.534
CGGCGACGTTGGGTCAACTAATTACATGTCCTCTTCCTCTTTAGCGTTTA	1	6.13271e-05		CGGCGACGTTGGGTCAACTAATGTTGTGTCCTCTTCCTCTTTAGCGTTTA	203	0.0124525		CGGCGACGTTGGGTCAACTAATTAAGTGTCCTCTTCCTCTTTAGCGTTTA	42	0.00257811		CGGCGACGTTGGGTCAACTACCGCTGTGTCCTCTTCCTCTTTAGCGTTTA	187	169	150	0.0114682	0.0103668	0.00920754	168.667	0.0103475	6.10352e-05	169.534
CGGCGACGTTGGGTCAACTAATTACCTGTCCTCTTCCTCTTTAGCGTTTA	75	0.00459953		CGGCGACGTTGGGTCAACTAATGTTTTGTCCTCTTCCTCTTTAGCGTTTA	135	0.00828119		CGGCGACGTTGGGTCAACTAATTAATTGTCCTCTTCCTCTTTAGCGTTTA	26	0.00159597		CGGCGACGTTGGGTCAACTGTCTTCCTGTCCTCTTCCTCTTTAGCGTTTA	180	181	145	0.0110389	0.0111029	0.00890062	168.667	0.0103475	6.10352e-05	169.533
CGGCGACGTTGGGTCAACTAATTACGTGTCCTCTTCCTCTTTAGCGTTTA	50	0.00306636		CGGCGACGTTGGGTCAACTAATTAAATGTCCTCTTCCTCTTTAGCGTTTA	50	0.00306711		CGGCGACGTTGGGTCAACTAATTACATGTCCTCTTCCTCTTTAGCGTTTA	2	0.000122767		CGGCGACGTTGGGTCAACTGGTGCTGTGTCCTCTTCCTCTTTAGCGTTTA	190	168	148	0.0116522	0.0103055	0.00908477	168.667	0.0103475	6.10352e-05	169.533
CGGCGACGTTGGGTCAACTAATTACTTGTCCTCTTCCTCTTTAGCGTTTA	1	6.13271e-05		CGGCGACGTTGGGTCAACTAATTAACTGTCCTCTTCCTCTTTAGCGTTTA	29	0.00177892		CGGCGACGTTGGGTCAACTAATTACCTGTCCTCTTCCTCTTTAGCGTTTA	66	0.00405132		CGGCGACGTTGGGTCAACTGTAGTGCTGTCCTCTTCCTCTTTAGCGTTTA	183	179	144	0.0112229	0.0109802	0.00883924	168.667	0.0103474	6.10352e-05	169.533
CGGCGACGTTGGGTCAACTAATTAGATGTCCTCTTCCTCTTTAGCGTTTA	28	0.00171716		CGGCGACGTTGGGTCAACTAATTAAGTGTCCTCTTCCTCTTTAGCGTTTA	57	0.0034965		CGGCGACGTTGGGTCAACTAATTACGTGTCCTCTTCCTCTTTAGCGTTTA	29	0.00178012		CGGCGACGTTGGGTCAACTCTCTTCGTGTCCTCTTCCTCTTTAGCGTTTA	171	202	133	0.0104869	0.0123911	0.00816402	168.667	0.0103474	6.10352e-05	169.531
CGGCGACGTTGGGTCAACTAATTAGCTGTCCTCTTCCTCTTTAGCGTTTA	44	0.00269839		CGGCGACGTTGGGTCAACTAATTAATTGTCCTCTTCCTCTTTAGCGTTTA	23	0.00141087		CGGCGACGTTGGGTCAACTAATTACTTGTCCTCTTCCTCTTTAGCGTTTA	1	6.13836e-05		CGGCGACGTTGGGTCAACTGTGGGACTGTCCTCTTCCTCTTTAGCGTTTA	167	163	175	0.0102416	0.00999877	0.0107421	168.333	0.0103275	6.10352e-05	169.206
CGGCGACGTTGGGTCAACTAATTAGGTGTCCTCTTCCTCTTTAGCGTTTA	45	0.00275972		CGGCGACGTTGGGTCAACTAATTACATGTCCTCTTCCTCTTTAGCGTTTA	2	0.000122684		CGGCGACGTTGGGTCAACTAATTAGATGTCCTCTTCCTCTTTAGCGTTTA	20	0.00122767		CGGCGACGTTGGGTCAACTTGCCAACTGTCCTCTTCCTCTTTAGCGTTTA	183	167	155	0.0112229	0.0102441	0.00951446	168.333	0.0103272	6.10352e-05	169.2
CGGCGACGTTGGGTCAACTAATTAGTTGTCCTCTTCCTCTTTAGCGTTTA	6	0.000367963		CGGCGACGTTGGGTCAACTAATTACCTGTCCTCTTCCTCTTTAGCGTTTA	69	0.00423261		CGGCGACGTTGGGTCAACTAATTAGCTGTCCTCTTCCTCTTTAGCGTTTA	52	0.00319195		CGGCGACGTTGGGTCAACTTTGAGCCTGTCCTCTTCCTCTTTAGCGTTTA	174	183	148	0.0106709	0.0112256	0.00908477	168.333	0.0103271	6.10352e-05	169.199
CGGCGACGTTGGGTCAACTAATTATATGTCCTCTTCCTCTTTAGCGTTTA	23	0.00141052		CGGCGACGTTGGGTCAACTAATTACGTGTCCTCTTCCTCTTTAGCGTTTA	50	0.00306711		CGGCGACGTTGGGTCAACTAATTAGGTGTCCTCTTCCTCTTTAGCGTTTA	36	0.00220981		CGGCGACGTTGGGTCAACTGCCTTGCTGTCCTCTTCCTCTTTAGCGTTTA	168	199	138	0.010303	0.0122071	0.00847093	168.333	0.010327	6.10352e-05	169.197
CGGCGACGTTGGGTCAACTAATTATCTGTCCTCTTCCTCTTTAGCGTTTA	74	0.00453821		CGGCGACGTTGGGTCAACTAATTACTTGTCCTCTTCCTCTTTAGCGTTTA	1	6.13422e-05		CGGCGACGTTGGGTCAACTAATTAGTTGTCCTCTTCCTCTTTAGCGTTTA	15	0.000920754		CGGCGACGTTGGGTCAACTGGGGTCGTGTCCTCTTCCTCTTTAGCGTTTA	172	164	168	0.0105483	0.0100601	0.0103124	168	0.0103069	6.10352e-05	168.869
CGGCGACGTTGGGTCAACTAATTATGTGTCCTCTTCCTCTTTAGCGTTTA	64	0.00392494		CGGCGACGTTGGGTCAACTAATTAGATGTCCTCTTCCTCTTTAGCGTTTA	27	0.00165624		CGGCGACGTTGGGTCAACTAATTATATGTCCTCTTCCTCTTTAGCGTTTA	24	0.00147321		CGGCGACGTTGGGTCAACTGAGTGGGTGTCCTCTTCCTCTTTAGCGTTTA	167	180	157	0.0102416	0.0110416	0.00963722	168	0.0103068	6.10352e-05	168.867
CGGCGACGTTGGGTCAACTAATTATTTGTCCTCTTCCTCTTTAGCGTTTA	25	0.00153318		CGGCGACGTTGGGTCAACTAATTAGCTGTCCTCTTCCTCTTTAGCGTTTA	53	0.00325113		CGGCGACGTTGGGTCAACTAATTATCTGTCCTCTTCCTCTTTAGCGTTTA	60	0.00368302		CGGCGACGTTGGGTCAACTGTTTGGCTGTCCTCTTCCTCTTTAGCGTTTA	163	186	155	0.00999632	0.0114096	0.00951446	168	0.0103068	6.10352e-05	168.867
CGGCGACGTTGGGTCAACTAATTCAATGTCCTCTTCCTCTTTAGCGTTTA	12	0.000735925		CGGCGACGTTGGGTCAACTAATTAGGTGTCCTCTTCCTCTTTAGCGTTTA	39	0.00239234		CGGCGACGTTGGGTCAACTAATTATGTGTCCTCTTCCTCTTTAGCGTTTA	46	0.00282364		CGGCGACGTTGGGTCAACTTGTTCGATGTCCTCTTCCTCTTTAGCGTTTA	168	185	151	0.010303	0.0113483	0.00926892	168	0.0103067	6.10352e-05	168.865
CGGCGACGTTGGGTCAACTAATTCACTGTCCTCTTCCTCTTTAGCGTTTA	23	0.00141052		CGGCGACGTTGGGTCAACTAATTAGTTGTCCTCTTCCTCTTTAGCGTTTA	9	0.000552079		CGGCGACGTTGGGTCAACTAATTATTTGTCCTCTTCCTCTTTAGCGTTTA	16	0.000982137		CGGCGACGTTGGGTCAACTTTCTAGGTGTCCTCTTCCTCTTTAGCGTTTA	163	196	145	0.00999632	0.0120231	0.00890062	168	0.0103067	6.10352e-05	168.864
CGGCGACGTTGGGTCAACTAATTCAGTGTCCTCTTCCTCTTTAGCGTTTA	95	0.00582608		CGGCGACGTTGGGTCAACTAATTATATGTCCTCTTCCTCTTTAGCGTTTA	36	0.00220832		CGGCGACGTTGGGTCAACTAATTCAATGTCCTCTTCCTCTTTAGCGTTTA	18	0.0011049		CGGCGACGTTGGGTCAACTTTTTCTCTGTCCTCTTCCTCTTTAGCGTTTA	138	191	174	0.00846314	0.0117164	0.0106807	167.667	0.0102867	6.10352e-05	168.538
CGGCGACGTTGGGTCAACTAATTCCCTGTCCTCTTCCTCTTTAGCGTTTA	57	0.00349565		CGGCGACGTTGGGTCAACTAATTATCTGTCCTCTTCCTCTTTAGCGTTTA	76	0.004662		CGGCGACGTTGGGTCAACTAATTCACTGTCCTCTTCCTCTTTAGCGTTTA	13	0.000797987		CGGCGACGTTGGGTCAACTGGAGTAATGTCCTCTTCCTCTTTAGCGTTTA	155	174	174	0.0095057	0.0106735	0.0106807	167.667	0.0102867	6.10352e-05	168.537
CGGCGACGTTGGGTCAACTAATTCCGTGTCCTCTTCCTCTTTAGCGTTTA	100	0.00613271		CGGCGACGTTGGGTCAACTAATTATGTGTCCTCTTCCTCTTTAGCGTTTA	67	0.00410993		CGGCGACGTTGGGTCAACTAATTCAGTGTCCTCTTCCTCTTTAGCGTTTA	99	0.00607698		CGGCGACGTTGGGTCAACTAGCGCGATGTCCTCTTCCTCTTTAGCGTTTA	174	173	156	0.0106709	0.0106122	0.00957584	167.667	0.0102863	6.10352e-05	168.531
CGGCGACGTTGGGTCAACTAATTCCTTGTCCTCTTCCTCTTTAGCGTTTA	12	0.000735925		CGGCGACGTTGGGTCAACTAATTATTTGTCCTCTTCCTCTTTAGCGTTTA	39	0.00239234		CGGCGACGTTGGGTCAACTAATTCATTGTCCTCTTCCTCTTTAGCGTTTA	1	6.13836e-05		CGGCGACGTTGGGTCAACTTGTGGTTTGTCCTCTTCCTCTTTAGCGTTTA	153	202	148	0.00938305	0.0123911	0.00908477	167.667	0.0102863	6.10352e-05	168.531
CGGCGACGTTGGGTCAACTAATTCGATGTCCTCTTCCTCTTTAGCGTTTA	76	0.00466086		CGGCGACGTTGGGTCAACTAATTCAATGTCCTCTTCCTCTTTAGCGTTTA	17	0.00104282		CGGCGACGTTGGGTCAACTAATTCCATGTCCTCTTCCTCTTTAGCGTTTA	2	0.000122767		CGGCGACGTTGGGTCAACTTAGTGGGTGTCCTCTTCCTCTTTAGCGTTTA	173	175	155	0.0106096	0.0107349	0.00951446	167.667	0.0102863	6.10352e-05	168.531
CGGCGACGTTGGGTCAACTAATTCGCTGTCCTCTTCCTCTTTAGCGTTTA	83	0.00509015		CGGCGACGTTGGGTCAACTAATTCACTGTCCTCTTCCTCTTTAGCGTTTA	17	0.00104282		CGGCGACGTTGGGTCAACTAATTCCCTGTCCTCTTCCTCTTTAGCGTTTA	61	0.0037444		CGGCGACGTTGGGTCAACTTTGTTGCTGTCCTCTTCCTCTTTAGCGTTTA	159	195	149	0.00975101	0.0119617	0.00914615	167.667	0.0102863	6.10352e-05	168.531
CGGCGACGTTGGGTCAACTAATTCGGTGTCCTCTTCCTCTTTAGCGTTTA	86	0.00527413		CGGCGACGTTGGGTCAACTAATTCAGTGTCCTCTTCCTCTTTAGCGTTTA	103	0.00631824		CGGCGACGTTGGGTCAACTAATTCCGTGTCCTCTTCCTCTTTAGCGTTTA	80	0.00491069		CGGCGACGTTGGGTCAACTAGCTTACTGTCCTCTTCCTCTTTAGCGTTTA	185	160	158	0.0113455	0.00981475	0.00969861	167.667	0.0102863	6.10352e-05	168.531
CGGCGACGTTGGGTCAACTAATTCGTTGTCCTCTTCCTCTTTAGCGTTTA	20	0.00122654		CGGCGACGTTGGGTCAACTAATTCATTGTCCTCTTCCTCTTTAGCGTTTA	2	0.000122684		CGGCGACGTTGGGTCAACTAATTCCTTGTCCTCTTCCTCTTTAGCGTTTA	13	0.000797987		CGGCGACGTTGGGTCAACTCCTGTTATGTCCTCTTCCTCTTTAGCGTTTA	167	185	151	0.0102416	0.0113483	0.00926892	167.667	0.0102863	6.10352e-05	168.53
CGGCGACGTTGGGTCAACTAATTCTATGTCCTCTTCCTCTTTAGCGTTTA	50	0.00306636		CGGCGACGTTGGGTCAACTAATTCCATGTCCTCTTCCTCTTTAGCGTTTA	4	0.000245369		CGGCGACGTTGGGTCAACTAATTCGATGTCCTCTTCCTCTTTAGCGTTTA	50	0.00306918		CGGCGACGTTGGGTCAACTGTATTTCTGTCCTCTTCCTCTTTAGCGTTTA	191	155	157	0.0117135	0.00950804	0.00963722	167.667	0.0102862	6.10352e-05	168.53
CGGCGACGTTGGGTCAACTAATTCTCTGTCCTCTTCCTCTTTAGCGTTTA	66	0.00404759		CGGCGACGTTGGGTCAACTAATTCCCTGTCCTCTTCCTCTTTAGCGTTTA	75	0.00460066		CGGCGACGTTGGGTCAACTAATTCGCTGTCCTCTTCCTCTTTAGCGTTTA	71	0.00435823		CGGCGACGTTGGGTCAACTGCCTGTATGTCCTCTTCCTCTTTAGCGTTTA	161	196	146	0.00987367	0.0120231	0.008962	167.667	0.0102862	6.10352e-05	168.53
CGGCGACGTTGGGTCAACTAATTCTGTGTCCTCTTCCTCTTTAGCGTTTA	68	0.00417024		CGGCGACGTTGGGTCAACTAATTCCGTGTCCTCTTCCTCTTTAGCGTTTA	116	0.00711569		CGGCGACGTTGGGTCAACTAATTCGGTGTCCTCTTCCTCTTTAGCGTTTA	60	0.00368302		CGGCGACGTTGGGTCAACTTTCTATGTGTCCTCTTCCTCTTTAGCGTTTA	175	187	141	0.0107322	0.011471	0.00865509	167.667	0.0102861	6.10352e-05	168.528
CGGCGACGTTGGGTCAACTAATTCTTTGTCCTCTTCCTCTTTAGCGTTTA	59	0.0036183		CGGCGACGTTGGGTCAACTAATTCCTTGTCCTCTTCCTCTTTAGCGTTTA	9	0.000552079		CGGCGACGTTGGGTCAACTAATTCGTTGTCCTCTTCCTCTTTAGCGTTTA	34	0.00208704		CGGCGACGTTGGGTCAACTGGTTGAGTGTCCTCTTCCTCTTTAGCGTTTA	176	187	140	0.0107936	0.011471	0.0085937	167.667	0.0102861	6.10352e-05	168.527
CGGCGACGTTGGGTCAACTAATTGAATGTCCTCTTCCTCTTTAGCGTTTA	94	0.00576475		CGGCGACGTTGGGTCAACTAATTCGATGTCCTCTTCCTCTTTAGCGTTTA	67	0.00410993		CGGCGACGTTGGGTCAACTAATTCTATGTCCTCTTCCTCTTTAGCGTTTA	43	0.00263949		CGGCGACGTTGGGTCAACTGTACTTATGTCCTCTTCCTCTTTAGCGTTTA	177	152	173	0.0108549	0.00932401	0.0106194	167.333	0.0102661	6.10352e-05	168.2
CGGCGACGTTGGGTCAACTAATTGACTGTCCTCTTCCTCTTTAGCGTTTA	84	0.00515148		CGGCGACGTTGGGTCAACTAATTCGCTGTCCTCTTCCTCTTTAGCGTTTA	91	0.00558214		CGGCGACGTTGGGTCAACTAATTCTCTGTCCTCTTCCTCTTTAGCGTTTA	38	0.00233258		CGGCGACGTTGGGTCAACTTCAGCTGTGTCCTCTTCCTCTTTAGCGTTTA	159	178	165	0.00975101	0.0109189	0.0101283	167.333	0.0102661	6.10352e-05	168.199
CGGCGACGTTGGGTCAACTAATTGAGTGTCCTCTTCCTCTTTAGCGTTTA	87	0.00533546		CGGCGACGTTGGGTCAACTAATTCGGTGTCCTCTTCCTCTTTAGCGTTTA	101	0.00619556		CGGCGACGTTGGGTCAACTAATTCTGTGTCCTCTTCCTCTTTAGCGTTTA	83	0.00509484		CGGCGACGTTGGGTCAACTGTGATGGTGTCCTCTTCCTCTTTAGCGTTTA	165	172	165	0.010119	0.0105509	0.0101283	167.333	0.010266	6.10352e-05	168.199
CGGCGACGTTGGGTCAACTAATTGATTGTCCTCTTCCTCTTTAGCGTTTA	21	0.00128787		CGGCGACGTTGGGTCAACTAATTCGTTGTCCTCTTCCTCTTTAGCGTTTA	39	0.00239234		CGGCGACGTTGGGTCAACTAATTCTTTGTCCTCTTCCTCTTTAGCGTTTA	66	0.00405132		CGGCGACGTTGGGTCAACTACCGTGGTGTCCTCTTCCTCTTTAGCGTTTA	164	182	156	0.0100576	0.0111643	0.00957584	167.333	0.0102659	6.10352e-05	168.197
CGGCGACGTTGGGTCAACTAATTGCATGTCCTCTTCCTCTTTAGCGTTTA	3	0.000183981		CGGCGACGTTGGGTCAACTAATTCTATGTCCTCTTCCTCTTTAGCGTTTA	60	0.00368053		CGGCGACGTTGGGTCAACTAATTGAATGTCCTCTTCCTCTTTAGCGTTTA	79	0.0048493		CGGCGACGTTGGGTCAACTTAGTTTGTGTCCTCTTCCTCTTTAGCGTTTA	166	188	148	0.0101803	0.0115323	0.00908477	167.333	0.0102658	6.10352e-05	168.195
CGGCGACGTTGGGTCAACTAATTGCCTGTCCTCTTCCTCTTTAGCGTTTA	98	0.00601006		CGGCGACGTTGGGTCAACTAATTCTCTGTCCTCTTCCTCTTTAGCGTTTA	56	0.00343516		CGGCGACGTTGGGTCAACTAATTGACTGTCCTCTTCCTCTTTAGCGTTTA	59	0.00362163		CGGCGACGTTGGGTCAACTTCAGGTGTGTCCTCTTCCTCTTTAGCGTTTA	176	175	151	0.0107936	0.0107349	0.00926892	167.333	0.0102658	6.10352e-05	168.195
CGGCGACGTTGGGTCAACTAATTGCGTGTCCTCTTCCTCTTTAGCGTTTA	81	0.0049675		CGGCGACGTTGGGTCAACTAATTCTGTGTCCTCTTCCTCTTTAGCGTTTA	102	0.0062569		CGGCGACGTTGGGTCAACTAATTGAGTGTCCTCTTCCTCTTTAGCGTTTA	79	0.0048493		CGGCGACGTTGGGTCAACTTTATATGTGTCCTCTTCCTCTTTAGCGTTTA	170	190	142	0.0104256	0.011655	0.00871647	167.333	0.0102657	6.10352e-05	168.193
CGGCGACGTTGGGTCAACTAATTGCTTGTCCTCTTCCTCTTTAGCGTTTA	74	0.00453821		CGGCGACGTTGGGTCAACTAATTCTTTGTCCTCTTCCTCTTTAGCGTTTA	65	0.00398724		CGGCGACGTTGGGTCAACTAATTGATTGTCCTCTTCCTCTTTAGCGTTTA	15	0.000920754		CGGCGACGTTGGGTCAACTTCCTTCGTGTCCTCTTCCTCTTTAGCGTTTA	182	176	144	0.0111615	0.0107962	0.00883924	167.333	0.0102657	6.10352e-05	168.193
CGGCGACGTTGGGTCAACTAATTGGATGTCCTCTTCCTCTTTAGCGTTTA	94	0.00576475		CGGCGACGTTGGGTCAACTAATTGAATGTCCTCTTCCTCTTTAGCGTTTA	96	0.00588885		CGGCGACGTTGGGTCAACTAATTGCATGTCCTCTTCCTCTTTAGCGTTTA	4	0.000245534		CGGCGACGTTGGGTCAACTGTAACTGTGTCCTCTTCCTCTTTAGCGTTTA	187	174	141	0.0114682	0.0106735	0.00865509	167.333	0.0102656	6.10352e-05	168.192
CGGCGACGTTGGGTCAACTAATTGGCTGTCCTCTTCCTCTTTAGCGTTTA	61	0.00374095		CGGCGACGTTGGGTCAACTAATTGACTGTCCTCTTCCTCTTTAGCGTTTA	69	0.00423261		CGGCGACGTTGGGTCAACTAATTGCCTGTCCTCTTCCTCTTTAGCGTTTA	80	0.00491069		CGGCGACGTTGGGTCAACTTACGCGGTGTCCTCTTCCTCTTTAGCGTTTA	179	193	130	0.0109776	0.011839	0.00797987	167.333	0.0102655	6.10352e-05	168.19
CGGCGACGTTGGGTCAACTAATTGGGTGTCCTCTTCCTCTTTAGCGTTTA	59	0.0036183		CGGCGACGTTGGGTCAACTAATTGAGTGTCCTCTTCCTCTTTAGCGTTTA	99	0.00607287		CGGCGACGTTGGGTCAACTAATTGCGTGTCCTCTTCCTCTTTAGCGTTTA	76	0.00466515		CGGCGACGTTGGGTCAACTGATTTCGTGTCCTCTTCCTCTTTAGCGTTTA	145	187	169	0.00889243	0.011471	0.0103738	167	0.0102457	6.10352e-05	167.866
CGGCGACGTTGGGTCAACTAATTGGTTGTCCTCTTCCTCTTTAGCGTTTA	47	0.00288237		CGGCGACGTTGGGTCAACTAATTGATTGTCCTCTTCCTCTTTAGCGTTTA	25	0.00153355		CGGCGACGTTGGGTCAACTAATTGCTTGTCCTCTTCCTCTTTAGCGTTTA	41	0.00251673		CGGCGACGTTGGGTCAACTCGGGTGGTGTCCTCTTCCTCTTTAGCGTTTA	169	157	175	0.0103643	0.00963072	0.0107421	167	0.0102457	6.10352e-05	167.866
CGGCGACGTTGGGTCAACTAATTGTATGTCCTCTTCCTCTTTAGCGTTTA	104	0.00637802		CGGCGACGTTGGGTCAACTAATTGCATGTCCTCTTCCTCTTTAGCGTTTA	5	0.000306711		CGGCGACGTTGGGTCAACTAATTGGATGTCCTCTTCCTCTTTAGCGTTTA	75	0.00460377		CGGCGACGTTGGGTCAACTGGCAGGATGTCCTCTTCCTCTTTAGCGTTTA	182	155	164	0.0111615	0.00950804	0.0100669	167	0.0102455	6.10352e-05	167.862
CGGCGACGTTGGGTCAACTAATTGTCTGTCCTCTTCCTCTTTAGCGTTTA	79	0.00484484		CGGCGACGTTGGGTCAACTAATTGCCTGTCCTCTTCCTCTTTAGCGTTTA	105	0.00644093		CGGCGACGTTGGGTCAACTAATTGGCTGTCCTCTTCCTCTTTAGCGTTTA	58	0.00356025		CGGCGACGTTGGGTCAACTGGAGCTATGTCCTCTTCCTCTTTAGCGTTTA	169	174	158	0.0103643	0.0106735	0.00969861	167	0.0102455	6.10352e-05	167.862
CGGCGACGTTGGGTCAACTAATTGTGTGTCCTCTTCCTCTTTAGCGTTTA	105	0.00643935		CGGCGACGTTGGGTCAACTAATTGCGTGTCCTCTTCCTCTTTAGCGTTTA	89	0.00545945		CGGCGACGTTGGGTCAACTAATTGGGTGTCCTCTTCCTCTTTAGCGTTTA	71	0.00435823		CGGCGACGTTGGGTCAACTCTGCTTGTGTCCTCTTCCTCTTTAGCGTTTA	180	170	151	0.0110389	0.0104282	0.00926892	167	0.0102453	6.10352e-05	167.859
CGGCGACGTTGGGTCAACTAATTGTTTGTCCTCTTCCTCTTTAGCGTTTA	36	0.00220778		CGGCGACGTTGGGTCAACTAATTGCTTGTCCTCTTCCTCTTTAGCGTTTA	56	0.00343516		CGGCGACGTTGGGTCAACTAATTGGTTGTCCTCTTCCTCTTTAGCGTTTA	29	0.00178012		CGGCGACGTTGGGTCAACTTAATGGGTGTCCTCTTCCTCTTTAGCGTTTA	174	179	148	0.0106709	0.0109802	0.00908477	167	0.0102453	6.10352e-05	167.859
CGGCGACGTTGGGTCAACTAATTTAATGTCCTCTTCCTCTTTAGCGTTTA	82	0.00502882		CGGCGACGTTGGGTCAACTAATTGGATGTCCTCTTCCTCTTTAGCGTTTA	61	0.00374187		CGGCGACGTTGGGTCAACTAATTGTATGTCCTCTTCCTCTTTAGCGTTTA	83	0.00509484		CGGCGACGTTGGGTCAACTTGCTGAGTGTCCTCTTCCTCTTTAGCGTTTA	178	176	147	0.0109162	0.0107962	0.00902339	167	0.0102453	6.10352e-05	167.859
CGGCGACGTTGGGTCAACTAATTTACTGTCCTCTTCCTCTTTAGCGTTTA	36	0.00220778		CGGCGACGTTGGGTCAACTAATTGGCTGTCCTCTTCCTCTTTAGCGTTTA	68	0.00417127		CGGCGACGTTGGGTCAACTAATTGTCTGTCCTCTTCCTCTTTAGCGTTTA	73	0.004481		CGGCGACGTTGGGTCAACTGACTTGGTGTCCTCTTCCTCTTTAGCGTTTA	182	177	142	0.0111615	0.0108576	0.00871647	167	0.0102452	6.10352e-05	167.857
CGGCGACGTTGGGTCAACTAATTTAGTGTCCTCTTCCTCTTTAGCGTTTA	131	0.00803385		CGGCGACGTTGGGTCAACTAATTGGGTGTCCTCTTCCTCTTTAGCGTTTA	69	0.00423261		CGGCGACGTTGGGTCAACTAATTGTGTGTCCTCTTCCTCTTTAGCGTTTA	103	0.00632251		CGGCGACGTTGGGTCAACTTACCTGATGTCCTCTTCCTCTTTAGCGTTTA	175	188	138	0.0107322	0.0115323	0.00847093	167	0.0102452	6.10352e-05	167.857
CGGCGACGTTGGGTCAACTAATTTATTGTCCTCTTCCTCTTTAGCGTTTA	18	0.00110389		CGGCGACGTTGGGTCAACTAATTGGTTGTCCTCTTCCTCTTTAGCGTTTA	45	0.0027604		CGGCGACGTTGGGTCAACTAATTGTTTGTCCTCTTCCTCTTTAGCGTTTA	44	0.00270088		CGGCGACGTTGGGTCAACTTGGCTTGTGTCCTCTTCCTCTTTAGCGTTTA	168	168	164	0.010303	0.0103055	0.0100669	166.667	0.0102251	6.10352e-05	167.528
CGGCGACGTTGGGTCAACTAATTTCATGTCCTCTTCCTCTTTAGCGTTTA	3	0.000183981		CGGCGACGTTGGGTCAACTAATTGTATGTCCTCTTCCTCTTTAGCGTTTA	92	0.00564348		CGGCGACGTTGGGTCAACTAATTTAATGTCCTCTTCCTCTTTAGCGTTTA	57	0.00349886		CGGCGACGTTGGGTCAACTCGATGTGTGTCCTCTTCCTCTTTAGCGTTTA	164	174	162	0.0100576	0.0106735	0.00994414	166.667	0.0102251	6.10352e-05	167.528
CGGCGACGTTGGGTCAACTAATTTCCTGTCCTCTTCCTCTTTAGCGTTTA	73	0.00447688		CGGCGACGTTGGGTCAACTAATTGTCTGTCCTCTTCCTCTTTAGCGTTTA	68	0.00417127		CGGCGACGTTGGGTCAACTAATTTACTGTCCTCTTCCTCTTTAGCGTTTA	31	0.00190289		CGGCGACGTTGGGTCAACTGCGGGTGTGTCCTCTTCCTCTTTAGCGTTTA	157	184	159	0.00962836	0.011287	0.00975999	166.667	0.0102251	6.10352e-05	167.528
CGGCGACGTTGGGTCAACTAATTTCGTGTCCTCTTCCTCTTTAGCGTTTA	136	0.00834049		CGGCGACGTTGGGTCAACTAATTGTGTGTCCTCTTCCTCTTTAGCGTTTA	109	0.0066863		CGGCGACGTTGGGTCAACTAATTTAGTGTCCTCTTCCTCTTTAGCGTTTA	113	0.00693635		CGGCGACGTTGGGTCAACTCACGTGGTGTCCTCTTCCTCTTTAGCGTTTA	160	182	158	0.00981234	0.0111643	0.00969861	166.667	0.0102251	6.10352e-05	167.528
CGGCGACGTTGGGTCAACTAATTTCTTGTCCTCTTCCTCTTTAGCGTTTA	7	0.00042929		CGGCGACGTTGGGTCAACTAATTGTTTGTCCTCTTCCTCTTTAGCGTTTA	29	0.00177892		CGGCGACGTTGGGTCAACTAATTTATTGTCCTCTTCCTCTTTAGCGTTTA	19	0.00116629		CGGCGACGTTGGGTCAACTCTGTTGGTGTCCTCTTCCTCTTTAGCGTTTA	162	182	156	0.00993499	0.0111643	0.00957584	166.667	0.010225	6.10352e-05	167.527
CGGCGACGTTGGGTCAACTAATTTGATGTCCTCTTCCTCTTTAGCGTTTA	91	0.00558077		CGGCGACGTTGGGTCAACTAATTTAATGTCCTCTTCCTCTTTAGCGTTTA	78	0.00478469		CGGCGACGTTGGGTCAACTAATTTCATGTCCTCTTCCTCTTTAGCGTTTA	1	6.13836e-05		CGGCGACGTTGGGTCAACTATTGTCCTGTCCTCTTCCTCTTTAGCGTTTA	173	178	149	0.0106096	0.0109189	0.00914615	166.667	0.0102249	6.10352e-05	167.524
CGGCGACGTTGGGTCAACTAATTTGCTGTCCTCTTCCTCTTTAGCGTTTA	172	0.0105483		CGGCGACGTTGGGTCAACTAATTTACTGTCCTCTTCCTCTTTAGCGTTTA	44	0.00269906		CGGCGACGTTGGGTCAACTAATTTCCTGTCCTCTTCCTCTTTAGCGTTTA	49	0.0030078		CGGCGACGTTGGGTCAACTGCCCGTGTGTCCTCTTCCTCTTTAGCGTTTA	175	176	149	0.0107322	0.0107962	0.00914615	166.667	0.0102249	6.10352e-05	167.524
CGGCGACGTTGGGTCAACTAATTTGGTGTCCTCTTCCTCTTTAGCGTTTA	146	0.00895376		CGGCGACGTTGGGTCAACTAATTTAGTGTCCTCTTCCTCTTTAGCGTTTA	121	0.0074224		CGGCGACGTTGGGTCAACTAATTTCGTGTCCTCTTCCTCTTTAGCGTTTA	103	0.00632251		CGGCGACGTTGGGTCAACTTTAGTAGTGTCCTCTTCCTCTTTAGCGTTTA	163	194	143	0.00999632	0.0119004	0.00877785	166.667	0.0102249	6.10352e-05	167.524
CGGCGACGTTGGGTCAACTAATTTGTTGTCCTCTTCCTCTTTAGCGTTTA	11	0.000674598		CGGCGACGTTGGGTCAACTAATTTATTGTCCTCTTCCTCTTTAGCGTTTA	19	0.0011655		CGGCGACGTTGGGTCAACTAATTTCTTGTCCTCTTCCTCTTTAGCGTTTA	18	0.0011049		CGGCGACGTTGGGTCAACTTGAGTGCTGTCCTCTTCCTCTTTAGCGTTTA	190	165	145	0.0116522	0.0101215	0.00890062	166.667	0.0102247	6.10352e-05	167.522
CGGCGACGTTGGGTCAACTAATTTTATGTCCTCTTCCTCTTTAGCGTTTA	103	0.00631669		CGGCGACGTTGGGTCAACTAATTTCATGTCCTCTTCCTCTTTAGCGTTTA	4	0.000245369		CGGCGACGTTGGGTCAACTAATTTGATGTCCTCTTCCTCTTTAGCGTTTA	70	0.00429685		CGGCGACGTTGGGTCAACTAGATTGGTGTCCTCTTCCTCTTTAGCGTTTA	174	197	129	0.0106709	0.0120844	0.00791848	166.667	0.0102246	6.10352e-05	167.52
CGGCGACGTTGGGTCAACTAATTTTCTGTCCTCTTCCTCTTTAGCGTTTA	82	0.00502882		CGGCGACGTTGGGTCAACTAATTTCCTGTCCTCTTCCTCTTTAGCGTTTA	60	0.00368053		CGGCGACGTTGGGTCAACTAATTTGCTGTCCTCTTCCTCTTTAGCGTTTA	141	0.00865509		CGGCGACGTTGGGTCAACTGGCATACTGTCCTCTTCCTCTTTAGCGTTTA	215	151	134	0.0131853	0.00926267	0.0082254	166.667	0.0102245	6.10352e-05	167.518
CGGCGACGTTGGGTCAACTAATTTTGTGTCCTCTTCCTCTTTAGCGTTTA	152	0.00932172		CGGCGACGTTGGGTCAACTAATTTCGTGTCCTCTTCCTCTTTAGCGTTTA	124	0.00760643		CGGCGACGTTGGGTCAACTAATTTGGTGTCCTCTTCCTCTTTAGCGTTTA	133	0.00816402		CGGCGACGTTGGGTCAACTTATTGTGTGTCCTCTTCCTCTTTAGCGTTTA	147	184	168	0.00901509	0.011287	0.0103124	166.333	0.0102048	6.10352e-05	167.196
CGGCGACGTTGGGTCAACTAATTTTTTGTCCTCTTCCTCTTTAGCGTTTA	87	0.00533546		CGGCGACGTTGGGTCAACTAATTTCTTGTCCTCTTCCTCTTTAGCGTTTA	12	0.000736106		CGGCGACGTTGGGTCAACTAATTTGTTGTCCTCTTCCTCTTTAGCGTTTA	6	0.000368302		CGGCGACGTTGGGTCAACTTACTGGGTGTCCTCTTCCTCTTTAGCGTTTA	160	170	169	0.00981234	0.0104282	0.0103738	166.333	0.0102048	6.10352e-05	167.195
CGGCGACGTTGGGTCAACTACAAAAATGTCCTCTTCCTCTTTAGCGTTTA	50	0.00306636		CGGCGACGTTGGGTCAACTAATTTGATGTCCTCTTCCTCTTTAGCGTTTA	85	0.00521408		CGGCGACGTTGGGTCAACTAATTTTATGTCCTCTTCCTCTTTAGCGTTTA	82	0.00503345		CGGCGACGTTGGGTCAACTTTCCGTATGTCCTCTTCCTCTTTAGCGTTTA	184	158	157	0.0112842	0.00969206	0.00963722	166.333	0.0102045	6.10352e-05	167.19
CGGCGACGTTGGGTCAACTACAAAACTGTCCTCTTCCTCTTTAGCGTTTA	38	0.00233043		CGGCGACGTTGGGTCAACTAATTTGCTGTCCTCTTCCTCTTTAGCGTTTA	202	0.0123911		CGGCGACGTTGGGTCAACTAATTTTCTGTCCTCTTCCTCTTTAGCGTTTA	74	0.00454239		CGGCGACGTTGGGTCAACTAGATCTGTGTCCTCTTCCTCTTTAGCGTTTA	168	180	151	0.010303	0.0110416	0.00926892	166.333	0.0102045	6.10352e-05	167.19
CGGCGACGTTGGGTCAACTACAAAAGTGTCCTCTTCCTCTTTAGCGTTTA	31	0.00190114		CGGCGACGTTGGGTCAACTAATTTGGTGTCCTCTTCCTCTTTAGCGTTTA	135	0.00828119		CGGCGACGTTGGGTCAACTAATTTTGTGTCCTCTTCCTCTTTAGCGTTTA	94	0.00577006		CGGCGACGTTGGGTCAACTGGCGCAGTGTCCTCTTCCTCTTTAGCGTTTA	158	194	147	0.00968968	0.0119004	0.00902339	166.333	0.0102045	6.10352e-05	167.19
CGGCGACGTTGGGTCAACTACAAAATTGTCCTCTTCCTCTTTAGCGTTTA	40	0.00245308		CGGCGACGTTGGGTCAACTAATTTGTTGTCCTCTTCCTCTTTAGCGTTTA	12	0.000736106		CGGCGACGTTGGGTCAACTAATTTTTTGTCCTCTTCCTCTTTAGCGTTTA	76	0.00466515		CGGCGACGTTGGGTCAACTCTATGGGTGTCCTCTTCCTCTTTAGCGTTTA	182	151	165	0.0111615	0.00926267	0.0101283	166	0.0101842	6.10352e-05	166.857
CGGCGACGTTGGGTCAACTACAAACATGTCCTCTTCCTCTTTAGCGTTTA	19	0.00116522		CGGCGACGTTGGGTCAACTAATTTTATGTCCTCTTCCTCTTTAGCGTTTA	117	0.00717703		CGGCGACGTTGGGTCAACTACAAAAATGTCCTCTTCCTCTTTAGCGTTTA	36	0.00220981		CGGCGACGTTGGGTCAACTCGGTTGGTGTCCTCTTCCTCTTTAGCGTTTA	157	192	149	0.00962836	0.0117777	0.00914615	166	0.0101841	6.10352e-05	166.856
CGGCGACGTTGGGTCAACTACAAACCTGTCCTCTTCCTCTTTAGCGTTTA	31	0.00190114		CGGCGACGTTGGGTCAACTAATTTTCTGTCCTCTTCCTCTTTAGCGTTTA	64	0.0039259		CGGCGACGTTGGGTCAACTACAAAACTGTCCTCTTCCTCTTTAGCGTTTA	31	0.00190289		CGGCGACGTTGGGTCAACTTGATCTTTGTCCTCTTCCTCTTTAGCGTTTA	169	182	147	0.0103643	0.0111643	0.00902339	166	0.010184	6.10352e-05	166.854
CGGCGACGTTGGGTCAACTACAAACGTGTCCTCTTCCTCTTTAGCGTTTA	47	0.00288237		CGGCGACGTTGGGTCAACTAATTTTGTGTCCTCTTCCTCTTTAGCGTTTA	106	0.00650227		CGGCGACGTTGGGTCAACTACAAAAGTGTCCTCTTCCTCTTTAGCGTTTA	30	0.00184151		CGGCGACGTTGGGTCAACTGCCCTCCTGTCCTCTTCCTCTTTAGCGTTTA	178	171	149	0.0109162	0.0104895	0.00914615	166	0.010184	6.10352e-05	166.854
CGGCGACGTTGGGTCAACTACAAACTTGTCCTCTTCCTCTTTAGCGTTTA	30	0.00183981		CGGCGACGTTGGGTCAACTAATTTTTTGTCCTCTTCCTCTTTAGCGTTTA	85	0.00521408		CGGCGACGTTGGGTCAACTACAAAATTGTCCTCTTCCTCTTTAGCGTTTA	31	0.00190289		CGGCGACGTTGGGTCAACTGTAGTAATGTCCTCTTCCTCTTTAGCGTTTA	193	157	148	0.0118361	0.00963072	0.00908477	166	0.0101839	6.10352e-05	166.853
CGGCGACGTTGGGTCAACTACAAAGATGTCCTCTTCCTCTTTAGCGTTTA	31	0.00190114		CGGCGACGTTGGGTCAACTACAAAAATGTCCTCTTCCTCTTTAGCGTTTA	58	0.00355785		CGGCGACGTTGGGTCAACTACAAACATGTCCTCTTCCTCTTTAGCGTTTA	19	0.00116629		CGGCGACGTTGGGTCAACTGTATCAGTGTCCTCTTCCTCTTTAGCGTTTA	180	181	137	0.0110389	0.0111029	0.00840955	166	0.0101838	6.10352e-05	166.851
CGGCGACGTTGGGTCAACTACAAAGCTGTCCTCTTCCTCTTTAGCGTTTA	37	0.0022691		CGGCGACGTTGGGTCAACTACAAAACTGTCCTCTTCCTCTTTAGCGTTTA	27	0.00165624		CGGCGACGTTGGGTCAACTACAAACCTGTCCTCTTCCTCTTTAGCGTTTA	23	0.00141182		CGGCGACGTTGGGTCAACTTCGTGTATGTCCTCTTCCTCTTTAGCGTTTA	147	178	172	0.00901509	0.0109189	0.010558	165.667	0.010164	6.10352e-05	166.527
CGGCGACGTTGGGTCAACTACAAAGGTGTCCTCTTCCTCTTTAGCGTTTA	57	0.00349565		CGGCGACGTTGGGTCAACTACAAAAGTGTCCTCTTCCTCTTTAGCGTTTA	33	0.00202429		CGGCGACGTTGGGTCAACTACAAACGTGTCCTCTTCCTCTTTAGCGTTTA	67	0.0041127		CGGCGACGTTGGGTCAACTACCGTTTTGTCCTCTTCCTCTTTAGCGTTTA	159	169	169	0.00975101	0.0103668	0.0103738	165.667	0.0101639	6.10352e-05	166.525
CGGCGACGTTGGGTCAACTACAAAGTTGTCCTCTTCCTCTTTAGCGTTTA	17	0.00104256		CGGCGACGTTGGGTCAACTACAAAATTGTCCTCTTCCTCTTTAGCGTTTA	12	0.000736106		CGGCGACGTTGGGTCAACTACAAACTTGTCCTCTTCCTCTTTAGCGTTTA	21	0.00128906		CGGCGACGTTGGGTCAACTGTAGGGATGTCCTCTTCCTCTTTAGCGTTTA	160	168	169	0.00981234	0.0103055	0.0103738	165.667	0.0101639	6.10352e-05	166.525
CGGCGACGTTGGGTCAACTACAAATATGTCCTCTTCCTCTTTAGCGTTTA	41	0.00251441		CGGCGACGTTGGGTCAACTACAAACATGTCCTCTTCCTCTTTAGCGTTTA	14	0.00085879		CGGCGACGTTGGGTCAACTACAAAGATGTCCTCTTCCTCTTTAGCGTTTA	29	0.00178012		CGGCGACGTTGGGTCAACTTTTGCGATGTCCTCTTCCTCTTTAGCGTTTA	166	163	168	0.0101803	0.00999877	0.0103124	165.667	0.0101638	6.10352e-05	166.524
CGGCGACGTTGGGTCAACTACAAATCTGTCCTCTTCCTCTTTAGCGTTTA	63	0.00386361		CGGCGACGTTGGGTCAACTACAAACCTGTCCTCTTCCTCTTTAGCGTTTA	47	0.00288308		CGGCGACGTTGGGTCAACTACAAAGCTGTCCTCTTCCTCTTTAGCGTTTA	27	0.00165736		CGGCGACGTTGGGTCAACTGTGTTTCTGTCCTCTTCCTCTTTAGCGTTTA	168	176	153	0.010303	0.0107962	0.00939169	165.667	0.0101636	6.10352e-05	166.521
CGGCGACGTTGGGTCAACTACAAATGTGTCCTCTTCCTCTTTAGCGTTTA	64	0.00392494		CGGCGACGTTGGGTCAACTACAAACGTGTCCTCTTCCTCTTTAGCGTTTA	50	0.00306711		CGGCGACGTTGGGTCAACTACAAAGGTGTCCTCTTCCTCTTTAGCGTTTA	36	0.00220981		CGGCGACGTTGGGTCAACTCTTGTTGTGTCCTCTTCCTCTTTAGCGTTTA	173	174	150	0.0106096	0.0106735	0.00920754	165.667	0.0101636	6.10352e-05	166.52
CGGCGACGTTGGGTCAACTACAAATTTGTCCTCTTCCTCTTTAGCGTTTA	39	0.00239176		CGGCGACGTTGGGTCAACTACAAACTTGTCCTCTTCCTCTTTAGCGTTTA	38	0.002331		CGGCGACGTTGGGTCAACTACAAAGTTGTCCTCTTCCTCTTTAGCGTTTA	17	0.00104352		CGGCGACGTTGGGTCAACTTTGAGTGTGTCCTCTTCCTCTTTAGCGTTTA	188	155	154	0.0115295	0.00950804	0.00945307	165.667	0.0101635	6.10352e-05	166.519
CGGCGACGTTGGGTCAACTACAACAATGTCCTCTTCCTCTTTAGCGTTTA	31	0.00190114		CGGCGACGTTGGGTCAACTACAAAGATGTCCTCTTCCTCTTTAGCGTTTA	39	0.00239234		CGGCGACGTTGGGTCAACTACAAATATGTCCTCTTCCTCTTTAGCGTTTA	32	0.00196427		CGGCGACGTTGGGTCAACTTCCTTAATGTCCTCTTCCTCTTTAGCGTTTA	189	171	137	0.0115908	0.0104895	0.00840955	165.667	0.0101633	6.10352e-05	166.515
CGGCGACGTTGGGTCAACTACAACACTGTCCTCTTCCTCTTTAGCGTTTA	13	0.000797253		CGGCGACGTTGGGTCAACTACAAAGCTGTCCTCTTCCTCTTTAGCGTTTA	40	0.00245369		CGGCGACGTTGGGTCAACTACAAATCTGTCCTCTTCCTCTTTAGCGTTTA	49	0.0030078		CGGCGACGTTGGGTCAACTCGCGTGGTGTCCTCTTCCTCTTTAGCGTTTA	173	153	170	0.0106096	0.00938535	0.0104352	165.333	0.0101434	6.10352e-05	166.189
CGGCGACGTTGGGTCAACTACAACAGTGTCCTCTTCCTCTTTAGCGTTTA	56	0.00343432		CGGCGACGTTGGGTCAACTACAAAGGTGTCCTCTTCCTCTTTAGCGTTTA	58	0.00355785		CGGCGACGTTGGGTCAACTACAAATGTGTCCTCTTCCTCTTTAGCGTTTA	66	0.00405132		CGGCGACGTTGGGTCAACTTCCTTTATGTCCTCTTCCTCTTTAGCGTTTA	146	196	154	0.00895376	0.0120231	0.00945307	165.333	0.0101433	6.10352e-05	166.188
CGGCGACGTTGGGTCAACTACAACCATGTCCTCTTCCTCTTTAGCGTTTA	6	0.000367963		CGGCGACGTTGGGTCAACTACAAAGTTGTCCTCTTCCTCTTTAGCGTTTA	14	0.00085879		CGGCGACGTTGGGTCAACTACAAATTTGTCCTCTTCCTCTTTAGCGTTTA	29	0.00178012		CGGCGACGTTGGGTCAACTCTCTGTTTGTCCTCTTCCTCTTTAGCGTTTA	158	183	155	0.00968968	0.0112256	0.00951446	165.333	0.0101433	6.10352e-05	166.187
CGGCGACGTTGGGTCAACTACAACCCTGTCCTCTTCCTCTTTAGCGTTTA	49	0.00300503		CGGCGACGTTGGGTCAACTACAAATATGTCCTCTTCCTCTTTAGCGTTTA	41	0.00251503		CGGCGACGTTGGGTCAACTACAACAATGTCCTCTTCCTCTTTAGCGTTTA	33	0.00202566		CGGCGACGTTGGGTCAACTGGTGTAGTGTCCTCTTCCTCTTTAGCGTTTA	179	156	161	0.0109776	0.00956938	0.00988276	165.333	0.0101432	6.10352e-05	166.187
CGGCGACGTTGGGTCAACTACAACCGTGTCCTCTTCCTCTTTAGCGTTTA	57	0.00349565		CGGCGACGTTGGGTCAACTACAAATCTGTCCTCTTCCTCTTTAGCGTTTA	63	0.00386456		CGGCGACGTTGGGTCAACTACAACACTGTCCTCTTCCTCTTTAGCGTTTA	19	0.00116629		CGGCGACGTTGGGTCAACTTACTTAGTGTCCTCTTCCTCTTTAGCGTTTA	180	167	149	0.0110389	0.0102441	0.00914615	165.333	0.0101431	6.10352e-05	166.184
CGGCGACGTTGGGTCAACTACAACCTTGTCCTCTTCCTCTTTAGCGTTTA	12	0.000735925		CGGCGACGTTGGGTCAACTACAAATGTGTCCTCTTCCTCTTTAGCGTTTA	76	0.004662		CGGCGACGTTGGGTCAACTACAACAGTGTCCTCTTCCTCTTTAGCGTTTA	36	0.00220981		CGGCGACGTTGGGTCAACTTTCGGTTTGTCCTCTTCCTCTTTAGCGTTTA	175	174	147	0.0107322	0.0106735	0.00902339	165.333	0.0101431	6.10352e-05	166.184
CGGCGACGTTGGGTCAACTACAACGATGTCCTCTTCCTCTTTAGCGTTTA	42	0.00257574		CGGCGACGTTGGGTCAACTACAAATTTGTCCTCTTCCTCTTTAGCGTTTA	39	0.00239234		CGGCGACGTTGGGTCAACTACAACATTGTCCTCTTCCTCTTTAGCGTTTA	3	0.000184151		CGGCGACGTTGGGTCAACTCGAGTTTTGTCCTCTTCCTCTTTAGCGTTTA	173	178	145	0.0106096	0.0109189	0.00890062	165.333	0.010143	6.10352e-05	166.184
CGGCGACGTTGGGTCAACTACAACGCTGTCCTCTTCCTCTTTAGCGTTTA	45	0.00275972		CGGCGACGTTGGGTCAACTACAACAATGTCCTCTTCCTCTTTAGCGTTTA	39	0.00239234		CGGCGACGTTGGGTCAACTACAACCATGTCCTCTTCCTCTTTAGCGTTTA	9	0.000552452		CGGCGACGTTGGGTCAACTTCCGGAGTGTCCTCTTCCTCTTTAGCGTTTA	181	172	143	0.0111002	0.0105509	0.00877785	165.333	0.010143	6.10352e-05	166.182
CGGCGACGTTGGGTCAACTACAACGGTGTCCTCTTCCTCTTTAGCGTTTA	70	0.0042929		CGGCGACGTTGGGTCAACTACAACACTGTCCTCTTCCTCTTTAGCGTTTA	8	0.000490737		CGGCGACGTTGGGTCAACTACAACCCTGTCCTCTTCCTCTTTAGCGTTTA	34	0.00208704		CGGCGACGTTGGGTCAACTAAGGTTGTGTCCTCTTCCTCTTTAGCGTTTA	194	158	144	0.0118975	0.00969206	0.00883924	165.333	0.0101429	6.10352e-05	166.182
CGGCGACGTTGGGTCAACTACAACGTTGTCCTCTTCCTCTTTAGCGTTTA	40	0.00245308		CGGCGACGTTGGGTCAACTACAACAGTGTCCTCTTCCTCTTTAGCGTTTA	48	0.00294442		CGGCGACGTTGGGTCAACTACAACCGTGTCCTCTTCCTCTTTAGCGTTTA	39	0.00239396		CGGCGACGTTGGGTCAACTGCGTTGGTGTCCTCTTCCTCTTTAGCGTTTA	175	186	135	0.0107322	0.0114096	0.00828678	165.333	0.0101429	6.10352e-05	166.181
CGGCGACGTTGGGTCAACTACAACTATGTCCTCTTCCTCTTTAGCGTTTA	71	0.00435423		CGGCGACGTTGGGTCAACTACAACATTGTCCTCTTCCTCTTTAGCGTTTA	1	6.13422e-05		CGGCGACGTTGGGTCAACTACAACCTTGTCCTCTTCCTCTTTAGCGTTTA	2	0.000122767		CGGCGACGTTGGGTCAACTGGTTCTATGTCCTCTTCCTCTTTAGCGTTTA	184	175	137	0.0112842	0.0107349	0.00840955	165.333	0.0101429	6.10352e-05	166.181
CGGCGACGTTGGGTCAACTACAACTCTGTCCTCTTCCTCTTTAGCGTTTA	52	0.00318901		CGGCGACGTTGGGTCAACTACAACCATGTCCTCTTCCTCTTTAGCGTTTA	5	0.000306711		CGGCGACGTTGGGTCAACTACAACGATGTCCTCTTCCTCTTTAGCGTTTA	58	0.00356025		CGGCGACGTTGGGTCAACTTTATCCGTGTCCTCTTCCTCTTTAGCGTTTA	157	182	156	0.00962836	0.0111643	0.00957584	165	0.0101228	6.10352e-05	165.852
CGGCGACGTTGGGTCAACTACAACTGTGTCCTCTTCCTCTTTAGCGTTTA	103	0.00631669		CGGCGACGTTGGGTCAACTACAACCCTGTCCTCTTCCTCTTTAGCGTTTA	38	0.002331		CGGCGACGTTGGGTCAACTACAACGCTGTCCTCTTCCTCTTTAGCGTTTA	56	0.00343748		CGGCGACGTTGGGTCAACTAGCTTCGTGTCCTCTTCCTCTTTAGCGTTTA	156	194	145	0.00956703	0.0119004	0.00890062	165	0.0101227	6.10352e-05	165.85
CGGCGACGTTGGGTCAACTACAACTTTGTCCTCTTCCTCTTTAGCGTTTA	65	0.00398626		CGGCGACGTTGGGTCAACTACAACCGTGTCCTCTTCCTCTTTAGCGTTTA	45	0.0027604		CGGCGACGTTGGGTCAACTACAACGGTGTCCTCTTCCTCTTTAGCGTTTA	51	0.00313056		CGGCGACGTTGGGTCAACTTCCTGAGTGTCCTCTTCCTCTTTAGCGTTTA	179	164	152	0.0109776	0.0100601	0.00933031	165	0.0101227	6.10352e-05	165.85
CGGCGACGTTGGGTCAACTACAAGAATGTCCTCTTCCTCTTTAGCGTTTA	58	0.00355697		CGGCGACGTTGGGTCAACTACAACCTTGTCCTCTTCCTCTTTAGCGTTTA	16	0.000981475		CGGCGACGTTGGGTCAACTACAACGTTGTCCTCTTCCTCTTTAGCGTTTA	36	0.00220981		CGGCGACGTTGGGTCAACTGTTTTCCTGTCCTCTTCCTCTTTAGCGTTTA	170	179	146	0.0104256	0.0109802	0.008962	165	0.0101226	6.10352e-05	165.849
CGGCGACGTTGGGTCAACTACAAGACTGTCCTCTTCCTCTTTAGCGTTTA	91	0.00558077		CGGCGACGTTGGGTCAACTACAACGATGTCCTCTTCCTCTTTAGCGTTTA	58	0.00355785		CGGCGACGTTGGGTCAACTACAACTATGTCCTCTTCCTCTTTAGCGTTTA	42	0.00257811		CGGCGACGTTGGGTCAACTTCTGGAATGTCCTCTTCCTCTTTAGCGTTTA	191	159	145	0.0117135	0.0097534	0.00890062	165	0.0101225	6.10352e-05	165.847
CGGCGACGTTGGGTCAACTACAAGAGTGTCCTCTTCCTCTTTAGCGTTTA	76	0.00466086		CGGCGACGTTGGGTCAACTACAACGCTGTCCTCTTCCTCTTTAGCGTTTA	58	0.00355785		CGGCGACGTTGGGTCAACTACAACTCTGTCCTCTTCCTCTTTAGCGTTTA	35	0.00214843		CGGCGACGTTGGGTCAACTTTCGGACTGTCCTCTTCCTCTTTAGCGTTTA	188	166	141	0.0115295	0.0101828	0.00865509	165	0.0101225	6.10352e-05	165.846
CGGCGACGTTGGGTCAACTACAAGATTGTCCTCTTCCTCTTTAGCGTTTA	36	0.00220778		CGGCGACGTTGGGTCAACTACAACGGTGTCCTCTTCCTCTTTAGCGTTTA	59	0.00361919		CGGCGACGTTGGGTCAACTACAACTGTGTCCTCTTCCTCTTTAGCGTTTA	72	0.00441962		CGGCGACGTTGGGTCAACTATTTGTGTGTCCTCTTCCTCTTTAGCGTTTA	185	180	130	0.0113455	0.0110416	0.00797987	165	0.0101223	6.10352e-05	165.844
CGGCGACGTTGGGTCAACTACAAGCATGTCCTCTTCCTCTTTAGCGTTTA	10	0.000613271		CGGCGACGTTGGGTCAACTACAACGTTGTCCTCTTCCTCTTTAGCGTTTA	31	0.00190161		CGGCGACGTTGGGTCAACTACAACTTTGTCCTCTTCCTCTTTAGCGTTTA	52	0.00319195		CGGCGACGTTGGGTCAACTAGCGCGGTGTCCTCTTCCTCTTTAGCGTTTA	163	173	158	0.00999632	0.0106122	0.00969861	164.667	0.0101024	6.10352e-05	165.517
CGGCGACGTTGGGTCAACTACAAGCCTGTCCTCTTCCTCTTTAGCGTTTA	41	0.00251441		CGGCGACGTTGGGTCAACTACAACTATGTCCTCTTCCTCTTTAGCGTTTA	74	0.00453932		CGGCGACGTTGGGTCAACTACAAGAATGTCCTCTTCCTCTTTAGCGTTTA	42	0.00257811		CGGCGACGTTGGGTCAACTGGCAATATGTCCTCTTCCTCTTTAGCGTTTA	166	177	151	0.0101803	0.0108576	0.00926892	164.667	0.0101023	6.10352e-05	165.515
CGGCGACGTTGGGTCAACTACAAGCGTGTCCTCTTCCTCTTTAGCGTTTA	79	0.00484484		CGGCGACGTTGGGTCAACTACAACTCTGTCCTCTTCCTCTTTAGCGTTTA	52	0.00318979		CGGCGACGTTGGGTCAACTACAAGACTGTCCTCTTCCTCTTTAGCGTTTA	81	0.00497207		CGGCGACGTTGGGTCAACTCGCTGTGTGTCCTCTTCCTCTTTAGCGTTTA	171	176	147	0.0104869	0.0107962	0.00902339	164.667	0.0101022	6.10352e-05	165.514
CGGCGACGTTGGGTCAACTACAAGCTTGTCCTCTTCCTCTTTAGCGTTTA	30	0.00183981		CGGCGACGTTGGGTCAACTACAACTGTGTCCTCTTCCTCTTTAGCGTTTA	103	0.00631824		CGGCGACGTTGGGTCAACTACAAGAGTGTCCTCTTCCTCTTTAGCGTTTA	64	0.00392855		CGGCGACGTTGGGTCAACTGCTGTGGTGTCCTCTTCCTCTTTAGCGTTTA	170	178	146	0.0104256	0.0109189	0.008962	164.667	0.0101022	6.10352e-05	165.514
CGGCGACGTTGGGTCAACTACAAGGATGTCCTCTTCCTCTTTAGCGTTTA	63	0.00386361		CGGCGACGTTGGGTCAACTACAACTTTGTCCTCTTCCTCTTTAGCGTTTA	48	0.00294442		CGGCGACGTTGGGTCAACTACAAGATTGTCCTCTTCCTCTTTAGCGTTTA	21	0.00128906		CGGCGACGTTGGGTCAACTTCCTGGATGTCCTCTTCCTCTTTAGCGTTTA	172	177	145	0.0105483	0.0108576	0.00890062	164.667	0.0101021	6.10352e-05	165.514
CGGCGACGTTGGGTCAACTACAAGGCTGTCCTCTTCCTCTTTAGCGTTTA	100	0.00613271		CGGCGACGTTGGGTCAACTACAAGAATGTCCTCTTCCTCTTTAGCGTTTA	43	0.00263771		CGGCGACGTTGGGTCAACTACAAGCATGTCCTCTTCCTCTTTAGCGTTTA	9	0.000552452		CGGCGACGTTGGGTCAACTATTGTAGTGTCCTCTTCCTCTTTAGCGTTTA	183	163	148	0.0112229	0.00999877	0.00908477	164.667	0.0101021	6.10352e-05	165.513
CGGCGACGTTGGGTCAACTACAAGGGTGTCCTCTTCCTCTTTAGCGTTTA	121	0.00742058		CGGCGACGTTGGGTCAACTACAAGACTGTCCTCTTCCTCTTTAGCGTTTA	73	0.00447798		CGGCGACGTTGGGTCAACTACAAGCCTGTCCTCTTCCTCTTTAGCGTTTA	57	0.00349886		CGGCGACGTTGGGTCAACTCTCGTGCTGTCCTCTTCCTCTTTAGCGTTTA	174	181	139	0.0106709	0.0111029	0.00853232	164.667	0.0101021	6.10352e-05	165.512
CGGCGACGTTGGGTCAACTACAAGGTTGTCCTCTTCCTCTTTAGCGTTTA	13	0.000797253		CGGCGACGTTGGGTCAACTACAAGAGTGTCCTCTTCCTCTTTAGCGTTTA	77	0.00472335		CGGCGACGTTGGGTCAACTACAAGCGTGTCCTCTTCCTCTTTAGCGTTTA	83	0.00509484		CGGCGACGTTGGGTCAACTTCAGGTCTGTCCTCTTCCTCTTTAGCGTTTA	182	182	130	0.0111615	0.0111643	0.00797987	164.667	0.0101019	6.10352e-05	165.509
CGGCGACGTTGGGTCAACTACAAGTATGTCCTCTTCCTCTTTAGCGTTTA	57	0.00349565		CGGCGACGTTGGGTCAACTACAAGATTGTCCTCTTCCTCTTTAGCGTTTA	24	0.00147221		CGGCGACGTTGGGTCAACTACAAGCTTGTCCTCTTCCTCTTTAGCGTTTA	19	0.00116629		CGGCGACGTTGGGTCAACTTTTTTGGTGTCCTCTTCCTCTTTAGCGTTTA	178	190	126	0.0109162	0.011655	0.00773433	164.667	0.0101019	6.10352e-05	165.509
CGGCGACGTTGGGTCAACTACAAGTCTGTCCTCTTCCTCTTTAGCGTTTA	74	0.00453821		CGGCGACGTTGGGTCAACTACAAGCATGTCCTCTTCCTCTTTAGCGTTTA	13	0.000797448		CGGCGACGTTGGGTCAACTACAAGGATGTCCTCTTCCTCTTTAGCGTTTA	60	0.00368302		CGGCGACGTTGGGTCAACTATGATGATGTCCTCTTCCTCTTTAGCGTTTA	151	182	160	0.00926039	0.0111643	0.00982137	164.333	0.010082	6.10352e-05	165.184
CGGCGACGTTGGGTCAACTACAAGTGTGTCCTCTTCCTCTTTAGCGTTTA	97	0.00594873		CGGCGACGTTGGGTCAACTACAAGCCTGTCCTCTTCCTCTTTAGCGTTTA	51	0.00312845		CGGCGACGTTGGGTCAACTACAAGGCTGTCCTCTTCCTCTTTAGCGTTTA	70	0.00429685		CGGCGACGTTGGGTCAACTCTATTGGTGTCCTCTTCCTCTTTAGCGTTTA	167	165	161	0.0102416	0.0101215	0.00988276	164.333	0.0100819	6.10352e-05	165.183
CGGCGACGTTGGGTCAACTACAAGTTTGTCCTCTTCCTCTTTAGCGTTTA	79	0.00484484		CGGCGACGTTGGGTCAACTACAAGCGTGTCCTCTTCCTCTTTAGCGTTTA	92	0.00564348		CGGCGACGTTGGGTCAACTACAAGGGTGTCCTCTTCCTCTTTAGCGTTTA	118	0.00724326		CGGCGACGTTGGGTCAACTTTCTCGATGTCCTCTTCCTCTTTAGCGTTTA	144	200	149	0.00883111	0.0122684	0.00914615	164.333	0.0100819	6.10352e-05	165.182
CGGCGACGTTGGGTCAACTACAATAATGTCCTCTTCCTCTTTAGCGTTTA	46	0.00282105		CGGCGACGTTGGGTCAACTACAAGCTTGTCCTCTTCCTCTTTAGCGTTTA	20	0.00122684		CGGCGACGTTGGGTCAACTACAAGGTTGTCCTCTTCCTCTTTAGCGTTTA	10	0.000613836		CGGCGACGTTGGGTCAACTTCCGAGGTGTCCTCTTCCTCTTTAGCGTTTA	158	182	153	0.00968968	0.0111643	0.00939169	164.333	0.0100819	6.10352e-05	165.182
CGGCGACGTTGGGTCAACTACAATACTGTCCTCTTCCTCTTTAGCGTTTA	64	0.00392494		CGGCGACGTTGGGTCAACTACAAGGATGTCCTCTTCCTCTTTAGCGTTTA	83	0.0050914		CGGCGACGTTGGGTCAACTACAAGTATGTCCTCTTCCTCTTTAGCGTTTA	67	0.0041127		CGGCGACGTTGGGTCAACTCCCTTTGTGTCCTCTTCCTCTTTAGCGTTTA	181	163	149	0.0111002	0.00999877	0.00914615	164.333	0.0100817	6.10352e-05	165.179
CGGCGACGTTGGGTCAACTACAATAGTGTCCTCTTCCTCTTTAGCGTTTA	77	0.00472219		CGGCGACGTTGGGTCAACTACAAGGCTGTCCTCTTCCTCTTTAGCGTTTA	71	0.00435529		CGGCGACGTTGGGTCAACTACAAGTCTGTCCTCTTCCTCTTTAGCGTTTA	63	0.00386717		CGGCGACGTTGGGTCAACTGTAATAGTGTCCTCTTCCTCTTTAGCGTTTA	165	167	160	0.010119	0.0102441	0.00982137	164	0.0100615	6.10352e-05	164.848
CGGCGACGTTGGGTCAACTACAATATTGTCCTCTTCCTCTTTAGCGTTTA	38	0.00233043		CGGCGACGTTGGGTCAACTACAAGGGTGTCCTCTTCCTCTTTAGCGTTTA	130	0.00797448		CGGCGACGTTGGGTCAACTACAAGTGTGTCCTCTTCCTCTTTAGCGTTTA	83	0.00509484		CGGCGACGTTGGGTCAACTTTCACCCTGTCCTCTTCCTCTTTAGCGTTTA	170	165	157	0.0104256	0.0101215	0.00963722	164	0.0100614	6.10352e-05	164.846
CGGCGACGTTGGGTCAACTACAATCATGTCCTCTTCCTCTTTAGCGTTTA	4	0.000245308		CGGCGACGTTGGGTCAACTACAAGGTTGTCCTCTTCCTCTTTAGCGTTTA	9	0.000552079		CGGCGACGTTGGGTCAACTACAAGTTTGTCCTCTTCCTCTTTAGCGTTTA	53	0.00325333		CGGCGACGTTGGGTCAACTGGGGTTATGTCCTCTTCCTCTTTAGCGTTTA	164	179	149	0.0100576	0.0109802	0.00914615	164	0.0100613	6.10352e-05	164.845
CGGCGACGTTGGGTCAACTACAATCCTGTCCTCTTCCTCTTTAGCGTTTA	55	0.00337299		CGGCGACGTTGGGTCAACTACAAGTATGTCCTCTTCCTCTTTAGCGTTTA	62	0.00380321		CGGCGACGTTGGGTCAACTACAATAATGTCCTCTTCCTCTTTAGCGTTTA	43	0.00263949		CGGCGACGTTGGGTCAACTGACGTTCTGTCCTCTTCCTCTTTAGCGTTTA	160	186	146	0.00981234	0.0114096	0.008962	164	0.0100613	6.10352e-05	164.845
CGGCGACGTTGGGTCAACTACAATCGTGTCCTCTTCCTCTTTAGCGTTTA	93	0.00570342		CGGCGACGTTGGGTCAACTACAAGTCTGTCCTCTTCCTCTTTAGCGTTTA	68	0.00417127		CGGCGACGTTGGGTCAACTACAATACTGTCCTCTTCCTCTTTAGCGTTTA	46	0.00282364		CGGCGACGTTGGGTCAACTGACTCAGTGTCCTCTTCCTCTTTAGCGTTTA	167	179	146	0.0102416	0.0109802	0.008962	164	0.0100613	6.10352e-05	164.844
CGGCGACGTTGGGTCAACTACAATCTTGTCCTCTTCCTCTTTAGCGTTTA	23	0.00141052		CGGCGACGTTGGGTCAACTACAAGTGTGTCCTCTTCCTCTTTAGCGTTTA	91	0.00558214		CGGCGACGTTGGGTCAACTACAATAGTGTCCTCTTCCTCTTTAGCGTTTA	54	0.00331471		CGGCGACGTTGGGTCAACTGGCGTAATGTCCTCTTCCTCTTTAGCGTTTA	158	192	142	0.00968968	0.0117777	0.00871647	164	0.0100613	6.10352e-05	164.844
CGGCGACGTTGGGTCAACTACAATGATGTCCTCTTCCTCTTTAGCGTTTA	72	0.00441555		CGGCGACGTTGGGTCAACTACAAGTTTGTCCTCTTCCTCTTTAGCGTTTA	60	0.00368053		CGGCGACGTTGGGTCAACTACAATATTGTCCTCTTCCTCTTTAGCGTTTA	33	0.00202566		CGGCGACGTTGGGTCAACTTTAGGGCTGTCCTCTTCCTCTTTAGCGTTTA	170	181	141	0.0104256	0.0111029	0.00865509	164	0.0100612	6.10352e-05	164.843
CGGCGACGTTGGGTCAACTACAATGCTGTCCTCTTCCTCTTTAGCGTTTA	79	0.00484484		CGGCGACGTTGGGTCAACTACAATAATGTCCTCTTCCTCTTTAGCGTTTA	46	0.00282174		CGGCGACGTTGGGTCAACTACAATCATGTCCTCTTCCTCTTTAGCGTTTA	3	0.000184151		CGGCGACGTTGGGTCAACTTTCAGGCTGTCCTCTTCCTCTTTAGCGTTTA	177	184	131	0.0108549	0.011287	0.00804125	164	0.010061	6.10352e-05	164.84
CGGCGACGTTGGGTCAACTACAATGGTGTCCTCTTCCTCTTTAGCGTTTA	79	0.00484484		CGGCGACGTTGGGTCAACTACAATACTGTCCTCTTCCTCTTTAGCGTTTA	70	0.00429395		CGGCGACGTTGGGTCAACTACAATCCTGTCCTCTTCCTCTTTAGCGTTTA	57	0.00349886		CGGCGACGTTGGGTCAACTCTGTTCGTGTCCTCTTCCTCTTTAGCGTTTA	192	164	136	0.0117748	0.0100601	0.00834817	164	0.010061	6.10352e-05	164.84
CGGCGACGTTGGGTCAACTACAATGTTGTCCTCTTCCTCTTTAGCGTTTA	29	0.00177849		CGGCGACGTTGGGTCAACTACAATAGTGTCCTCTTCCTCTTTAGCGTTTA	73	0.00447798		CGGCGACGTTGGGTCAACTACAATCGTGTCCTCTTCCTCTTTAGCGTTTA	86	0.00527899		CGGCGACGTTGGGTCAACTTAATGCGTGTCCTCTTCCTCTTTAGCGTTTA	180	181	131	0.0110389	0.0111029	0.00804125	164	0.010061	6.10352e-05	164.84
CGGCGACGTTGGGTCAACTACAATTATGTCCTCTTCCTCTTTAGCGTTTA	60	0.00367963		CGGCGACGTTGGGTCAACTACAATATTGTCCTCTTCCTCTTTAGCGTTTA	42	0.00257637		CGGCGACGTTGGGTCAACTACAATCTTGTCCTCTTCCTCTTTAGCGTTTA	25	0.00153459		CGGCGACGTTGGGTCAACTGGGTGCGTGTCCTCTTCCTCTTTAGCGTTTA	159	179	153	0.00975101	0.0109802	0.00939169	163.667	0.010041	6.10352e-05	164.511
CGGCGACGTTGGGTCAACTACAATTCTGTCCTCTTCCTCTTTAGCGTTTA	99	0.00607138		CGGCGACGTTGGGTCAACTACAATCATGTCCTCTTCCTCTTTAGCGTTTA	6	0.000368053		CGGCGACGTTGGGTCAACTACAATGATGTCCTCTTCCTCTTTAGCGTTTA	76	0.00466515		CGGCGACGTTGGGTCAACTGTCTTACTGTCCTCTTCCTCTTTAGCGTTTA	161	177	153	0.00987367	0.0108576	0.00939169	163.667	0.010041	6.10352e-05	164.511
CGGCGACGTTGGGTCAACTACAATTGTGTCCTCTTCCTCTTTAGCGTTTA	88	0.00539679		CGGCGACGTTGGGTCAACTACAATCCTGTCCTCTTCCTCTTTAGCGTTTA	51	0.00312845		CGGCGACGTTGGGTCAACTACAATGCTGTCCTCTTCCTCTTTAGCGTTTA	65	0.00398993		CGGCGACGTTGGGTCAACTGCAGTTGTGTCCTCTTCCTCTTTAGCGTTTA	176	158	157	0.0107936	0.00969206	0.00963722	163.667	0.010041	6.10352e-05	164.511
CGGCGACGTTGGGTCAACTACAATTTTGTCCTCTTCCTCTTTAGCGTTTA	92	0.00564209		CGGCGACGTTGGGTCAACTACAATCGTGTCCTCTTCCTCTTTAGCGTTTA	103	0.00631824		CGGCGACGTTGGGTCAACTACAATGGTGTCCTCTTCCTCTTTAGCGTTTA	79	0.0048493		CGGCGACGTTGGGTCAACTGTGTTAATGTCCTCTTCCTCTTTAGCGTTTA	167	173	151	0.0102416	0.0106122	0.00926892	163.667	0.0100409	6.10352e-05	164.51
CGGCGACGTTGGGTCAACTACACAAATGTCCTCTTCCTCTTTAGCGTTTA	30	0.00183981		CGGCGACGTTGGGTCAACTACAATCTTGTCCTCTTCCTCTTTAGCGTTTA	24	0.00147221		CGGCGACGTTGGGTCAACTACAATGTTGTCCTCTTCCTCTTTAGCGTTTA	14	0.00085937		CGGCGACGTTGGGTCAACTGTACTAGTGTCCTCTTCCTCTTTAGCGTTTA	170	169	152	0.0104256	0.0103668	0.00933031	163.667	0.0100409	6.10352e-05	164.51
CGGCGACGTTGGGTCAACTACACAACTGTCCTCTTCCTCTTTAGCGTTTA	42	0.00257574		CGGCGACGTTGGGTCAACTACAATGATGTCCTCTTCCTCTTTAGCGTTTA	73	0.00447798		CGGCGACGTTGGGTCAACTACAATTATGTCCTCTTCCTCTTTAGCGTTTA	61	0.0037444		CGGCGACGTTGGGTCAACTTGCTGACTGTCCTCTTCCTCTTTAGCGTTTA	170	170	151	0.0104256	0.0104282	0.00926892	163.667	0.0100409	6.10352e-05	164.51
CGGCGACGTTGGGTCAACTACACAAGTGTCCTCTTCCTCTTTAGCGTTTA	94	0.00576475		CGGCGACGTTGGGTCAACTACAATGCTGTCCTCTTCCTCTTTAGCGTTTA	62	0.00380321		CGGCGACGTTGGGTCAACTACAATTCTGTCCTCTTCCTCTTTAGCGTTTA	106	0.00650666		CGGCGACGTTGGGTCAACTCTGTGTATGTCCTCTTCCTCTTTAGCGTTTA	172	172	147	0.0105483	0.0105509	0.00902339	163.667	0.0100408	6.10352e-05	164.509
CGGCGACGTTGGGTCAACTACACAATTGTCCTCTTCCTCTTTAGCGTTTA	23	0.00141052		CGGCGACGTTGGGTCAACTACAATGGTGTCCTCTTCCTCTTTAGCGTTTA	84	0.00515274		CGGCGACGTTGGGTCAACTACAATTGTGTCCTCTTCCTCTTTAGCGTTTA	78	0.00478792		CGGCGACGTTGGGTCAACTGGAGTGGTGTCCTCTTCCTCTTTAGCGTTTA	178	166	147	0.0109162	0.0101828	0.00902339	163.667	0.0100408	6.10352e-05	164.509
CGGCGACGTTGGGTCAACTACACACATGTCCTCTTCCTCTTTAGCGTTTA	3	0.000183981		CGGCGACGTTGGGTCAACTACAATGTTGTCCTCTTCCTCTTTAGCGTTTA	15	0.000920132		CGGCGACGTTGGGTCAACTACAATTTTGTCCTCTTCCTCTTTAGCGTTTA	82	0.00503345		CGGCGACGTTGGGTCAACTGACTTTTTGTCCTCTTCCTCTTTAGCGTTTA	179	170	142	0.0109776	0.0104282	0.00871647	163.667	0.0100407	6.10352e-05	164.507
CGGCGACGTTGGGTCAACTACACACCTGTCCTCTTCCTCTTTAGCGTTTA	26	0.00159451		CGGCGACGTTGGGTCAACTACAATTATGTCCTCTTCCTCTTTAGCGTTTA	88	0.00539811		CGGCGACGTTGGGTCAACTACACAAATGTCCTCTTCCTCTTTAGCGTTTA	35	0.00214843		CGGCGACGTTGGGTCAACTTGTTATGTGTCCTCTTCCTCTTTAGCGTTTA	178	183	130	0.0109162	0.0112256	0.00797987	163.667	0.0100406	6.10352e-05	164.505
CGGCGACGTTGGGTCAACTACACACGTGTCCTCTTCCTCTTTAGCGTTTA	14	0.00085858		CGGCGACGTTGGGTCAACTACAATTCTGTCCTCTTCCTCTTTAGCGTTTA	132	0.00809717		CGGCGACGTTGGGTCAACTACACAACTGTCCTCTTCCTCTTTAGCGTTTA	42	0.00257811		CGGCGACGTTGGGTCAACTTTTGTTGTGTCCTCTTCCTCTTTAGCGTTTA	157	172	161	0.00962836	0.0105509	0.00988276	163.333	0.0100207	6.10352e-05	164.178
CGGCGACGTTGGGTCAACTACACACTTGTCCTCTTCCTCTTTAGCGTTTA	7	0.00042929		CGGCGACGTTGGGTCAACTACAATTGTGTCCTCTTCCTCTTTAGCGTTTA	87	0.00533677		CGGCGACGTTGGGTCAACTACACAAGTGTCCTCTTCCTCTTTAGCGTTTA	88	0.00540176		CGGCGACGTTGGGTCAACTATTCTTGTGTCCTCTTCCTCTTTAGCGTTTA	168	169	153	0.010303	0.0103668	0.00939169	163.333	0.0100205	6.10352e-05	164.176
CGGCGACGTTGGGTCAACTACACAGATGTCCTCTTCCTCTTTAGCGTTTA	65	0.00398626		CGGCGACGTTGGGTCAACTACAATTTTGTCCTCTTCCTCTTTAGCGTTTA	81	0.00496872		CGGCGACGTTGGGTCAACTACACAATTGTCCTCTTCCTCTTTAGCGTTTA	11	0.000675219		CGGCGACGTTGGGTCAACTTAGTGTCTGTCCTCTTCCTCTTTAGCGTTTA	161	180	149	0.00987367	0.0110416	0.00914615	163.333	0.0100205	6.10352e-05	164.175
CGGCGACGTTGGGTCAACTACACAGCTGTCCTCTTCCTCTTTAGCGTTTA	53	0.00325034		CGGCGACGTTGGGTCAACTACACAAATGTCCTCTTCCTCTTTAGCGTTTA	39	0.00239234		CGGCGACGTTGGGTCAACTACACACATGTCCTCTTCCTCTTTAGCGTTTA	5	0.000306918		CGGCGACGTTGGGTCAACTTGGGATGTGTCCTCTTCCTCTTTAGCGTTTA	167	177	146	0.0102416	0.0108576	0.008962	163.333	0.0100204	6.10352e-05	164.174
CGGCGACGTTGGGTCAACTACACAGGTGTCCTCTTCCTCTTTAGCGTTTA	84	0.00515148		CGGCGACGTTGGGTCAACTACACAACTGTCCTCTTCCTCTTTAGCGTTTA	37	0.00226966		CGGCGACGTTGGGTCAACTACACACCTGTCCTCTTCCTCTTTAGCGTTTA	29	0.00178012		CGGCGACGTTGGGTCAACTTCTGTGATGTCCTCTTCCTCTTTAGCGTTTA	172	174	144	0.0105483	0.0106735	0.00883924	163.333	0.0100203	6.10352e-05	164.173
CGGCGACGTTGGGTCAACTACACAGTTGTCCTCTTCCTCTTTAGCGTTTA	30	0.00183981		CGGCGACGTTGGGTCAACTACACAAGTGTCCTCTTCCTCTTTAGCGTTTA	93	0.00570482		CGGCGACGTTGGGTCAACTACACACGTGTCCTCTTCCTCTTTAGCGTTTA	13	0.000797987		CGGCGACGTTGGGTCAACTCGGGTTATGTCCTCTTCCTCTTTAGCGTTTA	181	171	138	0.0111002	0.0104895	0.00847093	163.333	0.0100202	6.10352e-05	164.171
CGGCGACGTTGGGTCAACTACACATATGTCCTCTTCCTCTTTAGCGTTTA	16	0.000981234		CGGCGACGTTGGGTCAACTACACAATTGTCCTCTTCCTCTTTAGCGTTTA	19	0.0011655		CGGCGACGTTGGGTCAACTACACACTTGTCCTCTTCCTCTTTAGCGTTTA	2	0.000122767		CGGCGACGTTGGGTCAACTGGCTTGCTGTCCTCTTCCTCTTTAGCGTTTA	189	162	139	0.0115908	0.00993743	0.00853232	163.333	0.0100202	6.10352e-05	164.171
CGGCGACGTTGGGTCAACTACACATCTGTCCTCTTCCTCTTTAGCGTTTA	23	0.00141052		CGGCGACGTTGGGTCAACTACACACATGTCCTCTTCCTCTTTAGCGTTTA	4	0.000245369		CGGCGACGTTGGGTCAACTACACAGATGTCCTCTTCCTCTTTAGCGTTTA	53	0.00325333		CGGCGACGTTGGGTCAACTTCCTGCGTGTCCTCTTCCTCTTTAGCGTTTA	158	175	156	0.00968968	0.0107349	0.00957584	163	0.0100001	6.10352e-05	163.842
CGGCGACGTTGGGTCAACTACACATGTGTCCTCTTCCTCTTTAGCGTTTA	18	0.00110389		CGGCGACGTTGGGTCAACTACACACCTGTCCTCTTCCTCTTTAGCGTTTA	29	0.00177892		CGGCGACGTTGGGTCAACTACACAGCTGTCCTCTTCCTCTTTAGCGTTTA	43	0.00263949		CGGCGACGTTGGGTCAACTGTGGTCGTGTCCTCTTCCTCTTTAGCGTTTA	174	158	157	0.0106709	0.00969206	0.00963722	163	0.0100001	6.10352e-05	163.841
CGGCGACGTTGGGTCAACTACACATTTGTCCTCTTCCTCTTTAGCGTTTA	5	0.000306636		CGGCGACGTTGGGTCAACTACACACGTGTCCTCTTCCTCTTTAGCGTTTA	23	0.00141087		CGGCGACGTTGGGTCAACTACACAGGTGTCCTCTTCCTCTTTAGCGTTTA	67	0.0041127		CGGCGACGTTGGGTCAACTGCCTGTTTGTCCTCTTCCTCTTTAGCGTTTA	160	182	147	0.00981234	0.0111643	0.00902339	163	0.01	6.10352e-05	163.84
CGGCGACGTTGGGTCAACTACACCAATGTCCTCTTCCTCTTTAGCGTTTA	52	0.00318901		CGGCGACGTTGGGTCAACTACACACTTGTCCTCTTCCTCTTTAGCGTTTA	2	0.000122684		CGGCGACGTTGGGTCAACTACACAGTTGTCCTCTTCCTCTTTAGCGTTTA	25	0.00153459		CGGCGACGTTGGGTCAACTGGAGGTCTGTCCTCTTCCTCTTTAGCGTTTA	165	178	146	0.010119	0.0109189	0.008962	163	0.00999996	6.10352e-05	163.839
CGGCGACGTTGGGTCAACTACACCACTGTCCTCTTCCTCTTTAGCGTTTA	17	0.00104256		CGGCGACGTTGGGTCAACTACACAGATGTCCTCTTCCTCTTTAGCGTTTA	82	0.00503006		CGGCGACGTTGGGTCAACTACACATATGTCCTCTTCCTCTTTAGCGTTTA	6	0.000368302		CGGCGACGTTGGGTCAACTGTCGTGATGTCCTCTTCCTCTTTAGCGTTTA	171	170	148	0.0104869	0.0104282	0.00908477	163	0.00999996	6.10352e-05	163.839
CGGCGACGTTGGGTCAACTACACCAGTGTCCTCTTCCTCTTTAGCGTTTA	74	0.00453821		CGGCGACGTTGGGTCAACTACACAGCTGTCCTCTTCCTCTTTAGCGTTTA	46	0.00282174		CGGCGACGTTGGGTCAACTACACATCTGTCCTCTTCCTCTTTAGCGTTTA	19	0.00116629		CGGCGACGTTGGGTCAACTTCCGGGCTGTCCTCTTCCTCTTTAGCGTTTA	174	166	149	0.0106709	0.0101828	0.00914615	163	0.00999996	6.10352e-05	163.839
CGGCGACGTTGGGTCAACTACACCATTGTCCTCTTCCTCTTTAGCGTTTA	3	0.000183981		CGGCGACGTTGGGTCAACTACACAGGTGTCCTCTTCCTCTTTAGCGTTTA	104	0.00637959		CGGCGACGTTGGGTCAACTACACATGTGTCCTCTTCCTCTTTAGCGTTTA	11	0.000675219		CGGCGACGTTGGGTCAACTGTACTTTTGTCCTCTTCCTCTTTAGCGTTTA	158	189	142	0.00968968	0.0115937	0.00871647	163	0.00999994	6.10352e-05	163.839
CGGCGACGTTGGGTCAACTACACCCATGTCCTCTTCCTCTTTAGCGTTTA	43	0.00263707		CGGCGACGTTGGGTCAACTACACAGTTGTCCTCTTCCTCTTTAGCGTTTA	37	0.00226966		CGGCGACGTTGGGTCAACTACACATTTGTCCTCTTCCTCTTTAGCGTTTA	4	0.000245534		CGGCGACGTTGGGTCAACTATCTTTATGTCCTCTTCCTCTTTAGCGTTTA	164	182	143	0.0100576	0.0111643	0.00877785	163	0.00999992	6.10352e-05	163.839
CGGCGACGTTGGGTCAACTACACCCCTGTCCTCTTCCTCTTTAGCGTTTA	52	0.00318901		CGGCGACGTTGGGTCAACTACACATATGTCCTCTTCCTCTTTAGCGTTTA	15	0.000920132		CGGCGACGTTGGGTCAACTACACCAATGTCCTCTTCCTCTTTAGCGTTTA	34	0.00208704		CGGCGACGTTGGGTCAACTATTGTTCTGTCCTCTTCCTCTTTAGCGTTTA	165	182	142	0.010119	0.0111643	0.00871647	163	0.00999991	6.10352e-05	163.838
CGGCGACGTTGGGTCAACTACACCCGTGTCCTCTTCCTCTTTAGCGTTTA	57	0.00349565		CGGCGACGTTGGGTCAACTACACATCTGTCCTCTTCCTCTTTAGCGTTTA	29	0.00177892		CGGCGACGTTGGGTCAACTACACCACTGTCCTCTTCCTCTTTAGCGTTTA	15	0.000920754		CGGCGACGTTGGGTCAACTGCGGTTGTGTCCTCTTCCTCTTTAGCGTTTA	183	161	145	0.0112229	0.00987609	0.00890062	163	0.00999986	6.10352e-05	163.838
CGGCGACGTTGGGTCAACTACACCCTTGTCCTCTTCCTCTTTAGCGTTTA	9	0.000551944		CGGCGACGTTGGGTCAACTACACATGTGTCCTCTTCCTCTTTAGCGTTTA	11	0.000674764		CGGCGACGTTGGGTCAACTACACCAGTGTCCTCTTCCTCTTTAGCGTTTA	51	0.00313056		CGGCGACGTTGGGTCAACTTGCTCAGTGTCCTCTTCCTCTTTAGCGTTTA	175	175	139	0.0107322	0.0107349	0.00853232	163	0.00999981	6.10352e-05	163.837
CGGCGACGTTGGGTCAACTACACCGATGTCCTCTTCCTCTTTAGCGTTTA	45	0.00275972		CGGCGACGTTGGGTCAACTACACATTTGTCCTCTTCCTCTTTAGCGTTTA	4	0.000245369		CGGCGACGTTGGGTCAACTACACCATTGTCCTCTTCCTCTTTAGCGTTTA	5	0.000306918		CGGCGACGTTGGGTCAACTTTACGTGTGTCCTCTTCCTCTTTAGCGTTTA	185	163	141	0.0113455	0.00999877	0.00865509	163	0.00999979	6.10352e-05	163.837
CGGCGACGTTGGGTCAACTACACCGCTGTCCTCTTCCTCTTTAGCGTTTA	64	0.00392494		CGGCGACGTTGGGTCAACTACACCAATGTCCTCTTCCTCTTTAGCGTTTA	67	0.00410993		CGGCGACGTTGGGTCAACTACACCCATGTCCTCTTCCTCTTTAGCGTTTA	38	0.00233258		CGGCGACGTTGGGTCAACTTGTTGTCTGTCCTCTTCCTCTTTAGCGTTTA	158	200	131	0.00968968	0.0122684	0.00804125	163	0.00999979	6.10352e-05	163.837
CGGCGACGTTGGGTCAACTACACCGGTGTCCTCTTCCTCTTTAGCGTTTA	83	0.00509015		CGGCGACGTTGGGTCAACTACACCACTGTCCTCTTCCTCTTTAGCGTTTA	17	0.00104282		CGGCGACGTTGGGTCAACTACACCCCTGTCCTCTTCCTCTTTAGCGTTTA	30	0.00184151		CGGCGACGTTGGGTCAACTGATGTTCTGTCCTCTTCCTCTTTAGCGTTTA	181	176	132	0.0111002	0.0107962	0.00810263	163	0.00999969	6.10352e-05	163.835
CGGCGACGTTGGGTCAACTACACCGTTGTCCTCTTCCTCTTTAGCGTTTA	16	0.000981234		CGGCGACGTTGGGTCAACTACACCAGTGTCCTCTTCCTCTTTAGCGTTTA	49	0.00300577		CGGCGACGTTGGGTCAACTACACCCGTGTCCTCTTCCTCTTTAGCGTTTA	40	0.00245534		CGGCGACGTTGGGTCAACTTTCGAGATGTCCTCTTCCTCTTTAGCGTTTA	145	174	169	0.00889243	0.0106735	0.0103738	162.667	0.00997993	6.10352e-05	163.511
CGGCGACGTTGGGTCAACTACACCTATGTCCTCTTCCTCTTTAGCGTTTA	85	0.00521281		CGGCGACGTTGGGTCAACTACACCATTGTCCTCTTCCTCTTTAGCGTTTA	4	0.000245369		CGGCGACGTTGGGTCAACTACACCCTTGTCCTCTTCCTCTTTAGCGTTTA	5	0.000306918		CGGCGACGTTGGGTCAACTTGTTGGGTGTCCTCTTCCTCTTTAGCGTTTA	156	180	152	0.00956703	0.0110416	0.00933031	162.667	0.00997964	6.10352e-05	163.506
CGGCGACGTTGGGTCAACTACACCTCTGTCCTCTTCCTCTTTAGCGTTTA	79	0.00484484		CGGCGACGTTGGGTCAACTACACCCATGTCCTCTTCCTCTTTAGCGTTTA	51	0.00312845		CGGCGACGTTGGGTCAACTACACCGATGTCCTCTTCCTCTTTAGCGTTTA	59	0.00362163		CGGCGACGTTGGGTCAACTAGTGTTTTGTCCTCTTCCTCTTTAGCGTTTA	166	168	154	0.0101803	0.0103055	0.00945307	162.667	0.00997962	6.10352e-05	163.506
CGGCGACGTTGGGTCAACTACACCTGTGTCCTCTTCCTCTTTAGCGTTTA	109	0.00668466		CGGCGACGTTGGGTCAACTACACCCCTGTCCTCTTCCTCTTTAGCGTTTA	45	0.0027604		CGGCGACGTTGGGTCAACTACACCGCTGTCCTCTTCCTCTTTAGCGTTTA	59	0.00362163		CGGCGACGTTGGGTCAACTAGCTGTGTGTCCTCTTCCTCTTTAGCGTTTA	174	161	153	0.0106709	0.00987609	0.00939169	162.667	0.00997957	6.10352e-05	163.505
CGGCGACGTTGGGTCAACTACACCTTTGTCCTCTTCCTCTTTAGCGTTTA	77	0.00472219		CGGCGACGTTGGGTCAACTACACCCGTGTCCTCTTCCTCTTTAGCGTTTA	54	0.00331248		CGGCGACGTTGGGTCAACTACACCGGTGTCCTCTTCCTCTTTAGCGTTTA	86	0.00527899		CGGCGACGTTGGGTCAACTCTCGATATGTCCTCTTCCTCTTTAGCGTTTA	179	161	148	0.0109776	0.00987609	0.00908477	162.667	0.00997947	6.10352e-05	163.504
CGGCGACGTTGGGTCAACTACACGAATGTCCTCTTCCTCTTTAGCGTTTA	86	0.00527413		CGGCGACGTTGGGTCAACTACACCCTTGTCCTCTTCCTCTTTAGCGTTTA	6	0.000368053		CGGCGACGTTGGGTCAACTACACCGTTGTCCTCTTCCTCTTTAGCGTTTA	23	0.00141182		CGGCGACGTTGGGTCAACTGACGGACTGTCCTCTTCCTCTTTAGCGTTTA	172	179	137	0.0105483	0.0109802	0.00840955	162.667	0.00997935	6.10352e-05	163.502
CGGCGACGTTGGGTCAACTACACGACTGTCCTCTTCCTCTTTAGCGTTTA	41	0.00251441		CGGCGACGTTGGGTCAACTACACCGATGTCCTCTTCCTCTTTAGCGTTTA	58	0.00355785		CGGCGACGTTGGGTCAACTACACCTATGTCCTCTTCCTCTTTAGCGTTTA	84	0.00515622		CGGCGACGTTGGGTCAACTAGCGCTGTGTCCTCTTCCTCTTTAGCGTTTA	173	148	166	0.0106096	0.00907864	0.0101897	162.333	0.0099593	6.10352e-05	163.173
CGGCGACGTTGGGTCAACTACACGAGTGTCCTCTTCCTCTTTAGCGTTTA	88	0.00539679		CGGCGACGTTGGGTCAACTACACCGCTGTCCTCTTCCTCTTTAGCGTTTA	56	0.00343516		CGGCGACGTTGGGTCAACTACACCTCTGTCCTCTTCCTCTTTAGCGTTTA	64	0.00392855		CGGCGACGTTGGGTCAACTTGTGGGGTGTCCTCTTCCTCTTTAGCGTTTA	149	185	153	0.00913774	0.0113483	0.00939169	162.333	0.00995924	6.10352e-05	163.172
CGGCGACGTTGGGTCAACTACACGATTGTCCTCTTCCTCTTTAGCGTTTA	23	0.00141052		CGGCGACGTTGGGTCAACTACACCGGTGTCCTCTTCCTCTTTAGCGTTTA	79	0.00484603		CGGCGACGTTGGGTCAACTACACCTGTGTCCTCTTCCTCTTTAGCGTTTA	97	0.00595421		CGGCGACGTTGGGTCAACTGTTAATGTGTCCTCTTCCTCTTTAGCGTTTA	170	161	156	0.0104256	0.00987609	0.00957584	162.333	0.00995918	6.10352e-05	163.171
CGGCGACGTTGGGTCAACTACACGCATGTCCTCTTCCTCTTTAGCGTTTA	10	0.000613271		CGGCGACGTTGGGTCAACTACACCGTTGTCCTCTTCCTCTTTAGCGTTTA	33	0.00202429		CGGCGACGTTGGGTCAACTACACCTTTGTCCTCTTCCTCTTTAGCGTTTA	71	0.00435823		CGGCGACGTTGGGTCAACTTCTGTGGTGTCCTCTTCCTCTTTAGCGTTTA	161	176	150	0.00987367	0.0107962	0.00920754	162.333	0.00995914	6.10352e-05	163.171
CGGCGACGTTGGGTCAACTACACGCCTGTCCTCTTCCTCTTTAGCGTTTA	78	0.00478352		CGGCGACGTTGGGTCAACTACACCTATGTCCTCTTCCTCTTTAGCGTTTA	90	0.00552079		CGGCGACGTTGGGTCAACTACACGAATGTCCTCTTCCTCTTTAGCGTTTA	81	0.00497207		CGGCGACGTTGGGTCAACTGAATGTGTGTCCTCTTCCTCTTTAGCGTTTA	178	160	149	0.0109162	0.00981475	0.00914615	162.333	0.00995904	6.10352e-05	163.169
CGGCGACGTTGGGTCAACTACACGCGTGTCCTCTTCCTCTTTAGCGTTTA	47	0.00288237		CGGCGACGTTGGGTCAACTACACCTCTGTCCTCTTCCTCTTTAGCGTTTA	87	0.00533677		CGGCGACGTTGGGTCAACTACACGACTGTCCTCTTCCTCTTTAGCGTTTA	31	0.00190289		CGGCGACGTTGGGTCAACTTGCTCGGTGTCCTCTTCCTCTTTAGCGTTTA	170	171	146	0.0104256	0.0104895	0.008962	162.333	0.00995904	6.10352e-05	163.169
CGGCGACGTTGGGTCAACTACACGCTTGTCCTCTTCCTCTTTAGCGTTTA	12	0.000735925		CGGCGACGTTGGGTCAACTACACCTGTGTCCTCTTCCTCTTTAGCGTTTA	133	0.00815851		CGGCGACGTTGGGTCAACTACACGAGTGTCCTCTTCCTCTTTAGCGTTTA	71	0.00435823		CGGCGACGTTGGGTCAACTGACGGTATGTCCTCTTCCTCTTTAGCGTTTA	162	186	139	0.00993499	0.0114096	0.00853232	162.333	0.00995898	6.10352e-05	163.168
CGGCGACGTTGGGTCAACTACACGGATGTCCTCTTCCTCTTTAGCGTTTA	74	0.00453821		CGGCGACGTTGGGTCAACTACACCTTTGTCCTCTTCCTCTTTAGCGTTTA	76	0.004662		CGGCGACGTTGGGTCAACTACACGATTGTCCTCTTCCTCTTTAGCGTTTA	16	0.000982137		CGGCGACGTTGGGTCAACTGGGTGTATGTCCTCTTCCTCTTTAGCGTTTA	183	161	143	0.0112229	0.00987609	0.00877785	162.333	0.00995893	6.10352e-05	163.167
CGGCGACGTTGGGTCAACTACACGGCTGTCCTCTTCCTCTTTAGCGTTTA	72	0.00441555		CGGCGACGTTGGGTCAACTACACGAATGTCCTCTTCCTCTTTAGCGTTTA	80	0.00490737		CGGCGACGTTGGGTCAACTACACGCATGTCCTCTTCCTCTTTAGCGTTTA	5	0.000306918		CGGCGACGTTGGGTCAACTTACGGTCTGTCCTCTTCCTCTTTAGCGTTTA	186	160	141	0.0114068	0.00981475	0.00865509	162.333	0.00995889	6.10352e-05	163.166
CGGCGACGTTGGGTCAACTACACGGGTGTCCTCTTCCTCTTTAGCGTTTA	120	0.00735925		CGGCGACGTTGGGTCAACTACACGACTGTCCTCTTCCTCTTTAGCGTTTA	49	0.00300577		CGGCGACGTTGGGTCAACTACACGCCTGTCCTCTTCCTCTTTAGCGTTTA	86	0.00527899		CGGCGACGTTGGGTCAACTATATGTGTGTCCTCTTCCTCTTTAGCGTTTA	143	178	165	0.00876978	0.0109189	0.0101283	162	0.00993899	6.10352e-05	162.84
CGGCGACGTTGGGTCAACTACACGGTTGTCCTCTTCCTCTTTAGCGTTTA	24	0.00147185		CGGCGACGTTGGGTCAACTACACGAGTGTCCTCTTCCTCTTTAGCGTTTA	85	0.00521408		CGGCGACGTTGGGTCAACTACACGCGTGTCCTCTTCCTCTTTAGCGTTTA	45	0.00276226		CGGCGACGTTGGGTCAACTGAGTTCCTGTCCTCTTCCTCTTTAGCGTTTA	163	161	162	0.00999632	0.00987609	0.00994414	162	0.00993885	6.10352e-05	162.838
CGGCGACGTTGGGTCAACTACACGTATGTCCTCTTCCTCTTTAGCGTTTA	101	0.00619404		CGGCGACGTTGGGTCAACTACACGATTGTCCTCTTCCTCTTTAGCGTTTA	40	0.00245369		CGGCGACGTTGGGTCAACTACACGCTTGTCCTCTTCCTCTTTAGCGTTTA	18	0.0011049		CGGCGACGTTGGGTCAACTGGTTCTGTGTCCTCTTCCTCTTTAGCGTTTA	149	183	154	0.00913774	0.0112256	0.00945307	162	0.00993881	6.10352e-05	162.837
CGGCGACGTTGGGTCAACTACACGTCTGTCCTCTTCCTCTTTAGCGTTTA	75	0.00459953		CGGCGACGTTGGGTCAACTACACGCATGTCCTCTTCCTCTTTAGCGTTTA	13	0.000797448		CGGCGACGTTGGGTCAACTACACGGATGTCCTCTTCCTCTTTAGCGTTTA	56	0.00343748		CGGCGACGTTGGGTCAACTTCGGGTCTGTCCTCTTCCTCTTTAGCGTTTA	178	157	151	0.0109162	0.00963072	0.00926892	162	0.00993862	6.10352e-05	162.834
CGGCGACGTTGGGTCAACTACACGTGTGTCCTCTTCCTCTTTAGCGTTTA	90	0.00551944		CGGCGACGTTGGGTCAACTACACGCCTGTCCTCTTCCTCTTTAGCGTTTA	88	0.00539811		CGGCGACGTTGGGTCAACTACACGGCTGTCCTCTTCCTCTTTAGCGTTTA	61	0.0037444		CGGCGACGTTGGGTCAACTTTGGATGTGTCCTCTTCCTCTTTAGCGTTTA	176	160	150	0.0107936	0.00981475	0.00920754	162	0.00993862	6.10352e-05	162.834
CGGCGACGTTGGGTCAACTACACGTTTGTCCTCTTCCTCTTTAGCGTTTA	61	0.00374095		CGGCGACGTTGGGTCAACTACACGCGTGTCCTCTTCCTCTTTAGCGTTTA	64	0.0039259		CGGCGACGTTGGGTCAACTACACGGGTGTCCTCTTCCTCTTTAGCGTTTA	102	0.00626113		CGGCGACGTTGGGTCAACTATCGGTTTGTCCTCTTCCTCTTTAGCGTTTA	180	156	150	0.0110389	0.00956938	0.00920754	162	0.0099386	6.10352e-05	162.834
CGGCGACGTTGGGTCAACTACACTAATGTCCTCTTCCTCTTTAGCGTTTA	43	0.00263707		CGGCGACGTTGGGTCAACTACACGCTTGTCCTCTTCCTCTTTAGCGTTTA	17	0.00104282		CGGCGACGTTGGGTCAACTACACGGTTGTCCTCTTCCTCTTTAGCGTTTA	25	0.00153459		CGGCGACGTTGGGTCAACTGACGTGCTGTCCTCTTCCTCTTTAGCGTTTA	167	177	142	0.0102416	0.0108576	0.00871647	162	0.00993855	6.10352e-05	162.833
CGGCGACGTTGGGTCAACTACACTACTGTCCTCTTCCTCTTTAGCGTTTA	49	0.00300503		CGGCGACGTTGGGTCAACTACACGGATGTCCTCTTCCTCTTTAGCGTTTA	72	0.00441664		CGGCGACGTTGGGTCAACTACACGTATGTCCTCTTCCTCTTTAGCGTTTA	78	0.00478792		CGGCGACGTTGGGTCAACTCCCGCTGTGTCCTCTTCCTCTTTAGCGTTTA	180	162	144	0.0110389	0.00993743	0.00883924	162	0.00993852	6.10352e-05	162.833
CGGCGACGTTGGGTCAACTACACTAGTGTCCTCTTCCTCTTTAGCGTTTA	49	0.00300503		CGGCGACGTTGGGTCAACTACACGGCTGTCCTCTTCCTCTTTAGCGTTTA	69	0.00423261		CGGCGACGTTGGGTCAACTACACGTCTGTCCTCTTCCTCTTTAGCGTTTA	72	0.00441962		CGGCGACGTTGGGTCAACTGTTCTCGTGTCCTCTTCCTCTTTAGCGTTTA	164	184	138	0.0100576	0.011287	0.00847093	162	0.00993851	6.10352e-05	162.833
CGGCGACGTTGGGTCAACTACACTATTGTCCTCTTCCTCTTTAGCGTTTA	19	0.00116522		CGGCGACGTTGGGTCAACTACACGGGTGTCCTCTTCCTCTTTAGCGTTTA	114	0.00699301		CGGCGACGTTGGGTCAACTACACGTGTGTCCTCTTCCTCTTTAGCGTTTA	85	0.0052176		CGGCGACGTTGGGTCAACTTCCTTTCTGTCCTCTTCCTCTTTAGCGTTTA	169	181	136	0.0103643	0.0111029	0.00834817	162	0.00993846	6.10352e-05	162.832
CGGCGACGTTGGGTCAACTACACTCATGTCCTCTTCCTCTTTAGCGTTTA	14	0.00085858		CGGCGACGTTGGGTCAACTACACGGTTGTCCTCTTCCTCTTTAGCGTTTA	27	0.00165624		CGGCGACGTTGGGTCAACTACACGTTTGTCCTCTTCCTCTTTAGCGTTTA	60	0.00368302		CGGCGACGTTGGGTCAACTTTTCCTGTGTCCTCTTCCTCTTTAGCGTTTA	164	188	134	0.0100576	0.0115323	0.0082254	162	0.00993846	6.10352e-05	162.832
CGGCGACGTTGGGTCAACTACACTCCTGTCCTCTTCCTCTTTAGCGTTTA	92	0.00564209		CGGCGACGTTGGGTCAACTACACGTATGTCCTCTTCCTCTTTAGCGTTTA	85	0.00521408		CGGCGACGTTGGGTCAACTACACTAATGTCCTCTTCCTCTTTAGCGTTTA	42	0.00257811		CGGCGACGTTGGGTCAACTGCTTCTATGTCCTCTTCCTCTTTAGCGTTTA	182	170	134	0.0111615	0.0104282	0.0082254	162	0.00993837	6.10352e-05	162.83
CGGCGACGTTGGGTCAACTACACTCGTGTCCTCTTCCTCTTTAGCGTTTA	84	0.00515148		CGGCGACGTTGGGTCAACTACACGTCTGTCCTCTTCCTCTTTAGCGTTTA	87	0.00533677		CGGCGACGTTGGGTCAACTACACTACTGTCCTCTTCCTCTTTAGCGTTTA	58	0.00356025		CGGCGACGTTGGGTCAACTCGTGGTATGTCCTCTTCCTCTTTAGCGTTTA	183	170	133	0.0112229	0.0104282	0.00816402	162	0.00993835	6.10352e-05	162.83
CGGCGACGTTGGGTCAACTACACTCTTGTCCTCTTCCTCTTTAGCGTTTA	22	0.0013492		CGGCGACGTTGGGTCAACTACACGTGTGTCCTCTTCCTCTTTAGCGTTTA	93	0.00570482		CGGCGACGTTGGGTCAACTACACTAGTGTCCTCTTCCTCTTTAGCGTTTA	46	0.00282364		CGGCGACGTTGGGTCAACTAGCTTGCTGTCCTCTTCCTCTTTAGCGTTTA	155	174	156	0.0095057	0.0106735	0.00957584	161.667	0.00991836	6.10352e-05	162.502
CGGCGACGTTGGGTCAACTACACTGATGTCCTCTTCCTCTTTAGCGTTTA	72	0.00441555		CGGCGACGTTGGGTCAACTACACGTTTGTCCTCTTCCTCTTTAGCGTTTA	50	0.00306711		CGGCGACGTTGGGTCAACTACACTATTGTCCTCTTCCTCTTTAGCGTTTA	23	0.00141182		CGGCGACGTTGGGTCAACTTTCAGCGTGTCCTCTTCCTCTTTAGCGTTTA	152	180	153	0.00932172	0.0110416	0.00939169	161.667	0.00991833	6.10352e-05	162.502
CGGCGACGTTGGGTCAACTACACTGCTGTCCTCTTCCTCTTTAGCGTTTA	62	0.00380228		CGGCGACGTTGGGTCAACTACACTAATGTCCTCTTCCTCTTTAGCGTTTA	45	0.0027604		CGGCGACGTTGGGTCAACTACACTCATGTCCTCTTCCTCTTTAGCGTTTA	16	0.000982137		CGGCGACGTTGGGTCAACTGCAGCTGTGTCCTCTTCCTCTTTAGCGTTTA	163	170	152	0.00999632	0.0104282	0.00933031	161.667	0.00991826	6.10352e-05	162.501
CGGCGACGTTGGGTCAACTACACTGGTGTCCTCTTCCTCTTTAGCGTTTA	127	0.00778854		CGGCGACGTTGGGTCAACTACACTACTGTCCTCTTCCTCTTTAGCGTTTA	58	0.00355785		CGGCGACGTTGGGTCAACTACACTCCTGTCCTCTTCCTCTTTAGCGTTTA	81	0.00497207		CGGCGACGTTGGGTCAACTATTTGTCTGTCCTCTTCCTCTTTAGCGTTTA	160	178	147	0.00981234	0.0109189	0.00902339	161.667	0.00991821	6.10352e-05	162.5
CGGCGACGTTGGGTCAACTACACTGTTGTCCTCTTCCTCTTTAGCGTTTA	14	0.00085858		CGGCGACGTTGGGTCAACTACACTAGTGTCCTCTTCCTCTTTAGCGTTTA	58	0.00355785		CGGCGACGTTGGGTCAACTACACTCGTGTCCTCTTCCTCTTTAGCGTTTA	77	0.00472654		CGGCGACGTTGGGTCAACTAGCGTTGTGTCCTCTTCCTCTTTAGCGTTTA	160	180	145	0.00981234	0.0110416	0.00890062	161.667	0.00991818	6.10352e-05	162.5
CGGCGACGTTGGGTCAACTACACTTATGTCCTCTTCCTCTTTAGCGTTTA	84	0.00515148		CGGCGACGTTGGGTCAACTACACTATTGTCCTCTTCCTCTTTAGCGTTTA	27	0.00165624		CGGCGACGTTGGGTCAACTACACTCTTGTCCTCTTCCTCTTTAGCGTTTA	17	0.00104352		CGGCGACGTTGGGTCAACTTTGCGTCTGTCCTCTTCCTCTTTAGCGTTTA	173	164	148	0.0106096	0.0100601	0.00908477	161.667	0.00991816	6.10352e-05	162.499
CGGCGACGTTGGGTCAACTACACTTCTGTCCTCTTCCTCTTTAGCGTTTA	50	0.00306636		CGGCGACGTTGGGTCAACTACACTCATGTCCTCTTCCTCTTTAGCGTTTA	10	0.000613422		CGGCGACGTTGGGTCAACTACACTGATGTCCTCTTCCTCTTTAGCGTTTA	74	0.00454239		CGGCGACGTTGGGTCAACTGTCGATGTGTCCTCTTCCTCTTTAGCGTTTA	162	181	142	0.00993499	0.0111029	0.00871647	161.667	0.00991813	6.10352e-05	162.499
CGGCGACGTTGGGTCAACTACACTTGTGTCCTCTTCCTCTTTAGCGTTTA	72	0.00441555		CGGCGACGTTGGGTCAACTACACTCCTGTCCTCTTCCTCTTTAGCGTTTA	74	0.00453932		CGGCGACGTTGGGTCAACTACACTGCTGTCCTCTTCCTCTTTAGCGTTTA	73	0.004481		CGGCGACGTTGGGTCAACTGTAATTATGTCCTCTTCCTCTTTAGCGTTTA	176	163	146	0.0107936	0.00999877	0.008962	161.667	0.00991812	6.10352e-05	162.498
CGGCGACGTTGGGTCAACTACACTTTTGTCCTCTTCCTCTTTAGCGTTTA	91	0.00558077		CGGCGACGTTGGGTCAACTACACTCGTGTCCTCTTCCTCTTTAGCGTTTA	74	0.00453932		CGGCGACGTTGGGTCAACTACACTGGTGTCCTCTTCCTCTTTAGCGTTTA	103	0.00632251		CGGCGACGTTGGGTCAACTGGGTCTTTGTCCTCTTCCTCTTTAGCGTTTA	176	166	143	0.0107936	0.0101828	0.00877785	161.667	0.00991808	6.10352e-05	162.498
CGGCGACGTTGGGTCAACTACAGAAATGTCCTCTTCCTCTTTAGCGTTTA	57	0.00349565		CGGCGACGTTGGGTCAACTACACTCTTGTCCTCTTCCTCTTTAGCGTTTA	11	0.000674764		CGGCGACGTTGGGTCAACTACACTGTTGTCCTCTTCCTCTTTAGCGTTTA	15	0.000920754		CGGCGACGTTGGGTCAACTAGTTTTTTGTCCTCTTCCTCTTTAGCGTTTA	164	185	136	0.0100576	0.0113483	0.00834817	161.667	0.00991804	6.10352e-05	162.497
CGGCGACGTTGGGTCAACTACAGAACTGTCCTCTTCCTCTTTAGCGTTTA	58	0.00355697		CGGCGACGTTGGGTCAACTACACTGATGTCCTCTTCCTCTTTAGCGTTTA	98	0.00601153		CGGCGACGTTGGGTCAACTACACTTATGTCCTCTTCCTCTTTAGCGTTTA	68	0.00417408		CGGCGACGTTGGGTCAACTGTATCCGTGTCCTCTTCCTCTTTAGCGTTTA	195	169	121	0.0119588	0.0103668	0.00742741	161.667	0.00991768	6.10352e-05	162.491
CGGCGACGTTGGGTCAACTACAGAAGTGTCCTCTTCCTCTTTAGCGTTTA	78	0.00478352		CGGCGACGTTGGGTCAACTACACTGCTGTCCTCTTCCTCTTTAGCGTTTA	80	0.00490737		CGGCGACGTTGGGTCAACTACACTTCTGTCCTCTTCCTCTTTAGCGTTTA	53	0.00325333		CGGCGACGTTGGGTCAACTGGCTATTTGTCCTCTTCCTCTTTAGCGTTTA	149	172	163	0.00913774	0.0105509	0.0100055	161.333	0.00989804	6.10352e-05	162.169
CGGCGACGTTGGGTCAACTACAGAATTGTCCTCTTCCTCTTTAGCGTTTA	55	0.00337299		CGGCGACGTTGGGTCAACTACACTGGTGTCCTCTTCCTCTTTAGCGTTTA	121	0.0074224		CGGCGACGTTGGGTCAACTACACTTGTGTCCTCTTCCTCTTTAGCGTTTA	66	0.00405132		CGGCGACGTTGGGTCAACTTTTGGTCTGTCCTCTTCCTCTTTAGCGTTTA	148	176	160	0.00907641	0.0107962	0.00982137	161.333	0.009898	6.10352e-05	162.169
CGGCGACGTTGGGTCAACTACAGACATGTCCTCTTCCTCTTTAGCGTTTA	10	0.000613271		CGGCGACGTTGGGTCAACTACACTGTTGTCCTCTTCCTCTTTAGCGTTTA	16	0.000981475		CGGCGACGTTGGGTCAACTACACTTTTGTCCTCTTCCTCTTTAGCGTTTA	73	0.004481		CGGCGACGTTGGGTCAACTTCAGTTCTGTCCTCTTCCTCTTTAGCGTTTA	170	149	165	0.0104256	0.00913998	0.0101283	161.333	0.00989796	6.10352e-05	162.168
CGGCGACGTTGGGTCAACTACAGACCTGTCCTCTTCCTCTTTAGCGTTTA	69	0.00423157		CGGCGACGTTGGGTCAACTACACTTATGTCCTCTTCCTCTTTAGCGTTTA	68	0.00417127		CGGCGACGTTGGGTCAACTACAGAAATGTCCTCTTCCTCTTTAGCGTTTA	40	0.00245534		CGGCGACGTTGGGTCAACTTTATTGGTGTCCTCTTCCTCTTTAGCGTTTA	183	154	147	0.0112229	0.00944669	0.00902339	161.333	0.00989765	6.10352e-05	162.163
CGGCGACGTTGGGTCAACTACAGACGTGTCCTCTTCCTCTTTAGCGTTTA	47	0.00288237		CGGCGACGTTGGGTCAACTACACTTCTGTCCTCTTCCTCTTTAGCGTTTA	56	0.00343516		CGGCGACGTTGGGTCAACTACAGAACTGTCCTCTTCCTCTTTAGCGTTTA	45	0.00276226		CGGCGACGTTGGGTCAACTAGTTGGGTGTCCTCTTCCTCTTTAGCGTTTA	167	178	139	0.0102416	0.0109189	0.00853232	161.333	0.00989762	6.10352e-05	162.163
CGGCGACGTTGGGTCAACTACAGACTTGTCCTCTTCCTCTTTAGCGTTTA	21	0.00128787		CGGCGACGTTGGGTCAACTACACTTGTGTCCTCTTCCTCTTTAGCGTTTA	87	0.00533677		CGGCGACGTTGGGTCAACTACAGAAGTGTCCTCTTCCTCTTTAGCGTTTA	59	0.00362163		CGGCGACGTTGGGTCAACTTTATGCGTGTCCTCTTCCTCTTTAGCGTTTA	160	188	136	0.00981234	0.0115323	0.00834817	161.333	0.00989761	6.10352e-05	162.162
CGGCGACGTTGGGTCAACTACAGAGATGTCCTCTTCCTCTTTAGCGTTTA	47	0.00288237		CGGCGACGTTGGGTCAACTACACTTTTGTCCTCTTCCTCTTTAGCGTTTA	71	0.00435529		CGGCGACGTTGGGTCAACTACAGAATTGTCCTCTTCCTCTTTAGCGTTTA	46	0.00282364		CGGCGACGTTGGGTCAACTTACGTGGTGTCCTCTTCCTCTTTAGCGTTTA	168	186	130	0.010303	0.0114096	0.00797987	161.333	0.00989749	6.10352e-05	162.16
CGGCGACGTTGGGTCAACTACAGAGCTGTCCTCTTCCTCTTTAGCGTTTA	45	0.00275972		CGGCGACGTTGGGTCAACTACAGAAATGTCCTCTTCCTCTTTAGCGTTTA	57	0.0034965		CGGCGACGTTGGGTCAACTACAGACATGTCCTCTTCCTCTTTAGCGTTTA	6	0.000368302		CGGCGACGTTGGGTCAACTAGCGGGATGTCCTCTTCCTCTTTAGCGTTTA	177	178	129	0.0108549	0.0109189	0.00791848	161.333	0.00989743	6.10352e-05	162.159
CGGCGACGTTGGGTCAACTACAGAGGTGTCCTCTTCCTCTTTAGCGTTTA	77	0.00472219		CGGCGACGTTGGGTCAACTACAGAACTGTCCTCTTCCTCTTTAGCGTTTA	53	0.00325113		CGGCGACGTTGGGTCAACTACAGACCTGTCCTCTTCCTCTTTAGCGTTTA	54	0.00331471		CGGCGACGTTGGGTCAACTGTATATTTGTCCTCTTCCTCTTTAGCGTTTA	180	174	130	0.0110389	0.0106735	0.00797987	161.333	0.00989743	6.10352e-05	162.159
CGGCGACGTTGGGTCAACTACAGAGTTGTCCTCTTCCTCTTTAGCGTTTA	24	0.00147185		CGGCGACGTTGGGTCAACTACAGAAGTGTCCTCTTCCTCTTTAGCGTTTA	67	0.00410993		CGGCGACGTTGGGTCAACTACAGACGTGTCCTCTTCCTCTTTAGCGTTTA	59	0.00362163		CGGCGACGTTGGGTCAACTGTAGGTTTGTCCTCTTCCTCTTTAGCGTTTA	186	190	108	0.0114068	0.011655	0.00662943	161.333	0.00989709	6.10352e-05	162.154
CGGCGACGTTGGGTCAACTACAGATATGTCCTCTTCCTCTTTAGCGTTTA	127	0.00778854		CGGCGACGTTGGGTCAACTACAGAATTGTCCTCTTCCTCTTTAGCGTTTA	59	0.00361919		CGGCGACGTTGGGTCAACTACAGACTTGTCCTCTTCCTCTTTAGCGTTTA	18	0.0011049		CGGCGACGTTGGGTCAACTTGAGTGATGTCCTCTTCCTCTTTAGCGTTTA	171	158	154	0.0104869	0.00969206	0.00945307	161	0.00987736	6.10352e-05	161.831
CGGCGACGTTGGGTCAACTACAGATCTGTCCTCTTCCTCTTTAGCGTTTA	79	0.00484484		CGGCGACGTTGGGTCAACTACAGACATGTCCTCTTCCTCTTTAGCGTTTA	7	0.000429395		CGGCGACGTTGGGTCAACTACAGAGATGTCCTCTTCCTCTTTAGCGTTTA	46	0.00282364		CGGCGACGTTGGGTCAACTGTACGTCTGTCCTCTTCCTCTTTAGCGTTTA	158	177	148	0.00968968	0.0108576	0.00908477	161	0.00987734	6.10352e-05	161.83
CGGCGACGTTGGGTCAACTACAGATGTGTCCTCTTCCTCTTTAGCGTTTA	117	0.00717527		CGGCGACGTTGGGTCAACTACAGACCTGTCCTCTTCCTCTTTAGCGTTTA	48	0.00294442		CGGCGACGTTGGGTCAACTACAGAGCTGTCCTCTTCCTCTTTAGCGTTTA	29	0.00178012		CGGCGACGTTGGGTCAACTGGTGGGCTGTCCTCTTCCTCTTTAGCGTTTA	159	176	148	0.00975101	0.0107962	0.00908477	161	0.00987733	6.10352e-05	161.83
CGGCGACGTTGGGTCAACTACAGATTTGTCCTCTTCCTCTTTAGCGTTTA	67	0.00410892		CGGCGACGTTGGGTCAACTACAGACGTGTCCTCTTCCTCTTTAGCGTTTA	71	0.00435529		CGGCGACGTTGGGTCAACTACAGAGGTGTCCTCTTCCTCTTTAGCGTTTA	62	0.00380578		CGGCGACGTTGGGTCAACTTCAGGTATGTCCTCTTCCTCTTTAGCGTTTA	177	152	154	0.0108549	0.00932401	0.00945307	161	0.00987733	6.10352e-05	161.83
CGGCGACGTTGGGTCAACTACAGCAATGTCCTCTTCCTCTTTAGCGTTTA	79	0.00484484		CGGCGACGTTGGGTCAACTACAGACTTGTCCTCTTCCTCTTTAGCGTTTA	19	0.0011655		CGGCGACGTTGGGTCAACTACAGAGTTGTCCTCTTCCTCTTTAGCGTTTA	20	0.00122767		CGGCGACGTTGGGTCAACTTGCGTGCTGTCCTCTTCCTCTTTAGCGTTTA	162	184	137	0.00993499	0.011287	0.00840955	161	0.00987717	6.10352e-05	161.828
CGGCGACGTTGGGTCAACTACAGCACTGTCCTCTTCCTCTTTAGCGTTTA	36	0.00220778		CGGCGACGTTGGGTCAACTACAGAGATGTCCTCTTCCTCTTTAGCGTTTA	56	0.00343516		CGGCGACGTTGGGTCAACTACAGATATGTCCTCTTCCTCTTTAGCGTTTA	81	0.00497207		CGGCGACGTTGGGTCAACTGGATGCGTGTCCTCTTCCTCTTTAGCGTTTA	175	168	140	0.0107322	0.0103055	0.0085937	161	0.00987714	6.10352e-05	161.827
CGGCGACGTTGGGTCAACTACAGCAGTGTCCTCTTCCTCTTTAGCGTTTA	107	0.006562		CGGCGACGTTGGGTCAACTACAGAGCTGTCCTCTTCCTCTTTAGCGTTTA	51	0.00312845		CGGCGACGTTGGGTCAACTACAGATCTGTCCTCTTCCTCTTTAGCGTTTA	64	0.00392855		CGGCGACGTTGGGTCAACTATTGTTTTGTCCTCTTCCTCTTTAGCGTTTA	155	196	132	0.0095057	0.0120231	0.00810263	161	0.00987713	6.10352e-05	161.827
CGGCGACGTTGGGTCAACTACAGCATTGTCCTCTTCCTCTTTAGCGTTTA	18	0.00110389		CGGCGACGTTGGGTCAACTACAGAGGTGTCCTCTTCCTCTTTAGCGTTTA	76	0.004662		CGGCGACGTTGGGTCAACTACAGATGTGTCCTCTTCCTCTTTAGCGTTTA	97	0.00595421		CGGCGACGTTGGGTCAACTGGAAAGGTGTCCTCTTCCTCTTTAGCGTTTA	174	171	138	0.0106709	0.0104895	0.00847093	161	0.00987712	6.10352e-05	161.827
CGGCGACGTTGGGTCAACTACAGCCATGTCCTCTTCCTCTTTAGCGTTTA	4	0.000245308		CGGCGACGTTGGGTCAACTACAGAGTTGTCCTCTTCCTCTTTAGCGTTTA	18	0.00110416		CGGCGACGTTGGGTCAACTACAGATTTGTCCTCTTCCTCTTTAGCGTTTA	57	0.00349886		CGGCGACGTTGGGTCAACTGGTGGTATGTCCTCTTCCTCTTTAGCGTTTA	146	180	156	0.00895376	0.0110416	0.00957584	160.667	0.00985706	6.10352e-05	161.498
CGGCGACGTTGGGTCAACTACAGCCCTGTCCTCTTCCTCTTTAGCGTTTA	80	0.00490617		CGGCGACGTTGGGTCAACTACAGATATGTCCTCTTCCTCTTTAGCGTTTA	99	0.00607287		CGGCGACGTTGGGTCAACTACAGCAATGTCCTCTTCCTCTTTAGCGTTTA	81	0.00497207		CGGCGACGTTGGGTCAACTAGTGTGCTGTCCTCTTCCTCTTTAGCGTTTA	154	172	156	0.00944438	0.0105509	0.00957584	160.667	0.00985702	6.10352e-05	161.497
CGGCGACGTTGGGTCAACTACAGCCGTGTCCTCTTCCTCTTTAGCGTTTA	82	0.00502882		CGGCGACGTTGGGTCAACTACAGATCTGTCCTCTTCCTCTTTAGCGTTTA	56	0.00343516		CGGCGACGTTGGGTCAACTACAGCACTGTCCTCTTCCTCTTTAGCGTTTA	25	0.00153459		CGGCGACGTTGGGTCAACTGTTAGCCTGTCCTCTTCCTCTTTAGCGTTTA	162	172	148	0.00993499	0.0105509	0.00908477	160.667	0.00985687	6.10352e-05	161.495
CGGCGACGTTGGGTCAACTACAGCCTTGTCCTCTTCCTCTTTAGCGTTTA	10	0.000613271		CGGCGACGTTGGGTCAACTACAGATGTGTCCTCTTCCTCTTTAGCGTTTA	97	0.00595019		CGGCGACGTTGGGTCAACTACAGCAGTGTCCTCTTCCTCTTTAGCGTTTA	90	0.00552452		CGGCGACGTTGGGTCAACTGTTACTTTGTCCTCTTCCTCTTTAGCGTTTA	166	169	147	0.0101803	0.0103668	0.00902339	160.667	0.00985684	6.10352e-05	161.494
CGGCGACGTTGGGTCAACTACAGCGATGTCCTCTTCCTCTTTAGCGTTTA	72	0.00441555		CGGCGACGTTGGGTCAACTACAGATTTGTCCTCTTCCTCTTTAGCGTTTA	69	0.00423261		CGGCGACGTTGGGTCAACTACAGCATTGTCCTCTTCCTCTTTAGCGTTTA	13	0.000797987		CGGCGACGTTGGGTCAACTGGGTCGGTGTCCTCTTCCTCTTTAGCGTTTA	178	159	145	0.0109162	0.0097534	0.00890062	160.667	0.00985675	6.10352e-05	161.493
CGGCGACGTTGGGTCAACTACAGCGCTGTCCTCTTCCTCTTTAGCGTTTA	50	0.00306636		CGGCGACGTTGGGTCAACTACAGCAATGTCCTCTTCCTCTTTAGCGTTTA	75	0.00460066		CGGCGACGTTGGGTCAACTACAGCCATGTCCTCTTCCTCTTTAGCGTTTA	3	0.000184151		CGGCGACGTTGGGTCAACTATGGGAGTGTCCTCTTCCTCTTTAGCGTTTA	168	173	141	0.010303	0.0106122	0.00865509	160.667	0.00985675	6.10352e-05	161.493
CGGCGACGTTGGGTCAACTACAGCGGTGTCCTCTTCCTCTTTAGCGTTTA	115	0.00705262		CGGCGACGTTGGGTCAACTACAGCACTGTCCTCTTCCTCTTTAGCGTTTA	31	0.00190161		CGGCGACGTTGGGTCAACTACAGCCCTGTCCTCTTCCTCTTTAGCGTTTA	62	0.00380578		CGGCGACGTTGGGTCAACTTGAGCTGTGTCCTCTTCCTCTTTAGCGTTTA	175	169	138	0.0107322	0.0103668	0.00847093	160.667	0.00985667	6.10352e-05	161.492
CGGCGACGTTGGGTCAACTACAGCGTTGTCCTCTTCCTCTTTAGCGTTTA	45	0.00275972		CGGCGACGTTGGGTCAACTACAGCAGTGTCCTCTTCCTCTTTAGCGTTTA	87	0.00533677		CGGCGACGTTGGGTCAACTACAGCCGTGTCCTCTTCCTCTTTAGCGTTTA	69	0.00423547		CGGCGACGTTGGGTCAACTAGCTCTGTGTCCTCTTCCTCTTTAGCGTTTA	174	184	124	0.0106709	0.011287	0.00761156	160.667	0.00985648	6.10352e-05	161.489
CGGCGACGTTGGGTCAACTACAGCTATGTCCTCTTCCTCTTTAGCGTTTA	189	0.0115908		CGGCGACGTTGGGTCAACTACAGCATTGTCCTCTTCCTCTTTAGCGTTTA	17	0.00104282		CGGCGACGTTGGGTCAACTACAGCCTTGTCCTCTTCCTCTTTAGCGTTTA	9	0.000552452		CGGCGACGTTGGGTCAACTTCAGCGGTGTCCTCTTCCTCTTTAGCGTTTA	151	159	171	0.00926039	0.0097534	0.0104966	160.333	0.0098368	6.10352e-05	161.166
CGGCGACGTTGGGTCAACTACAGCTCTGTCCTCTTCCTCTTTAGCGTTTA	110	0.00674598		CGGCGACGTTGGGTCAACTACAGCCATGTCCTCTTCCTCTTTAGCGTTTA	2	0.000122684		CGGCGACGTTGGGTCAACTACAGCGATGTCCTCTTCCTCTTTAGCGTTTA	69	0.00423547		CGGCGACGTTGGGTCAACTTGGGAGGTGTCCTCTTCCTCTTTAGCGTTTA	147	170	164	0.00901509	0.0104282	0.0100669	160.333	0.00983672	6.10352e-05	161.165
CGGCGACGTTGGGTCAACTACAGCTGTGTCCTCTTCCTCTTTAGCGTTTA	106	0.00650067		CGGCGACGTTGGGTCAACTACAGCCCTGTCCTCTTCCTCTTTAGCGTTTA	80	0.00490737		CGGCGACGTTGGGTCAACTACAGCGCTGTCCTCTTCCTCTTTAGCGTTTA	49	0.0030078		CGGCGACGTTGGGTCAACTGTGTGCGTGTCCTCTTCCTCTTTAGCGTTTA	162	154	165	0.00993499	0.00944669	0.0101283	160.333	0.00983666	6.10352e-05	161.164
CGGCGACGTTGGGTCAACTACAGCTTTGTCCTCTTCCTCTTTAGCGTTTA	95	0.00582608		CGGCGACGTTGGGTCAACTACAGCCGTGTCCTCTTCCTCTTTAGCGTTTA	103	0.00631824		CGGCGACGTTGGGTCAACTACAGCGGTGTCCTCTTCCTCTTTAGCGTTTA	106	0.00650666		CGGCGACGTTGGGTCAACTAGCGGGGTGTCCTCTTCCTCTTTAGCGTTTA	149	172	160	0.00913774	0.0105509	0.00982137	160.333	0.00983666	6.10352e-05	161.164
CGGCGACGTTGGGTCAACTACAGGAATGTCCTCTTCCTCTTTAGCGTTTA	72	0.00441555		CGGCGACGTTGGGTCAACTACAGCCTTGTCCTCTTCCTCTTTAGCGTTTA	15	0.000920132		CGGCGACGTTGGGTCAACTACAGCGTTGTCCTCTTCCTCTTTAGCGTTTA	42	0.00257811		CGGCGACGTTGGGTCAACTGTCCGTATGTCCTCTTCCTCTTTAGCGTTTA	170	150	161	0.0104256	0.00920132	0.00988276	160.333	0.00983656	6.10352e-05	161.162
CGGCGACGTTGGGTCAACTACAGGACTGTCCTCTTCCTCTTTAGCGTTTA	96	0.0058874		CGGCGACGTTGGGTCAACTACAGCGATGTCCTCTTCCTCTTTAGCGTTTA	71	0.00435529		CGGCGACGTTGGGTCAACTACAGCTATGTCCTCTTCCTCTTTAGCGTTTA	162	0.00994414		CGGCGACGTTGGGTCAACTGGCAGTTTGTCCTCTTCCTCTTTAGCGTTTA	141	194	146	0.00864712	0.0119004	0.008962	160.333	0.0098365	6.10352e-05	161.161
CGGCGACGTTGGGTCAACTACAGGAGTGTCCTCTTCCTCTTTAGCGTTTA	122	0.00748191		CGGCGACGTTGGGTCAACTACAGCGCTGTCCTCTTCCTCTTTAGCGTTTA	44	0.00269906		CGGCGACGTTGGGTCAACTACAGCTCTGTCCTCTTCCTCTTTAGCGTTTA	96	0.00589282		CGGCGACGTTGGGTCAACTGTATCGGTGTCCTCTTCCTCTTTAGCGTTTA	156	174	151	0.00956703	0.0106735	0.00926892	160.333	0.0098365	6.10352e-05	161.161
CGGCGACGTTGGGTCAACTACAGGATTGTCCTCTTCCTCTTTAGCGTTTA	55	0.00337299		CGGCGACGTTGGGTCAACTACAGCGGTGTCCTCTTCCTCTTTAGCGTTTA	102	0.0062569		CGGCGACGTTGGGTCAACTACAGCTGTGTCCTCTTCCTCTTTAGCGTTTA	104	0.00638389		CGGCGACGTTGGGTCAACTAACTGTATGTCCTCTTCCTCTTTAGCGTTTA	150	185	146	0.00919907	0.0113483	0.008962	160.333	0.00983646	6.10352e-05	161.161
CGGCGACGTTGGGTCAACTACAGGCATGTCCTCTTCCTCTTTAGCGTTTA	22	0.0013492		CGGCGACGTTGGGTCAACTACAGCGTTGTCCTCTTCCTCTTTAGCGTTTA	50	0.00306711		CGGCGACGTTGGGTCAACTACAGCTTTGTCCTCTTCCTCTTTAGCGTTTA	72	0.00441962		CGGCGACGTTGGGTCAACTGCCGGGATGTCCTCTTCCTCTTTAGCGTTTA	174	153	154	0.0106709	0.00938535	0.00945307	160.333	0.00983645	6.10352e-05	161.16
CGGCGACGTTGGGTCAACTACAGGCCTGTCCTCTTCCTCTTTAGCGTTTA	70	0.0042929		CGGCGACGTTGGGTCAACTACAGCTATGTCCTCTTCCTCTTTAGCGTTTA	213	0.0130659		CGGCGACGTTGGGTCAACTACAGGAATGTCCTCTTCCTCTTTAGCGTTTA	37	0.00227119		CGGCGACGTTGGGTCAACTGTTGTAGTGTCCTCTTCCTCTTTAGCGTTTA	163	171	147	0.00999632	0.0104895	0.00902339	160.333	0.00983641	6.10352e-05	161.16
CGGCGACGTTGGGTCAACTACAGGCGTGTCCTCTTCCTCTTTAGCGTTTA	61	0.00374095		CGGCGACGTTGGGTCAACTACAGCTCTGTCCTCTTCCTCTTTAGCGTTTA	100	0.00613422		CGGCGACGTTGGGTCAACTACAGGACTGTCCTCTTCCTCTTTAGCGTTTA	80	0.00491069		CGGCGACGTTGGGTCAACTTAATTGGTGTCCTCTTCCTCTTTAGCGTTTA	158	181	142	0.00968968	0.0111029	0.00871647	160.333	0.00983636	6.10352e-05	161.159
CGGCGACGTTGGGTCAACTACAGGCTTGTCCTCTTCCTCTTTAGCGTTTA	9	0.000551944		CGGCGACGTTGGGTCAACTACAGCTGTGTCCTCTTCCTCTTTAGCGTTTA	120	0.00736106		CGGCGACGTTGGGTCAACTACAGGAGTGTCCTCTTCCTCTTTAGCGTTTA	82	0.00503345		CGGCGACGTTGGGTCAACTCGGTGAGTGTCCTCTTCCTCTTTAGCGTTTA	151	191	139	0.00926039	0.0117164	0.00853232	160.333	0.00983636	6.10352e-05	161.159
CGGCGACGTTGGGTCAACTACAGGGATGTCCTCTTCCTCTTTAGCGTTTA	96	0.0058874		CGGCGACGTTGGGTCAACTACAGCTTTGTCCTCTTCCTCTTTAGCGTTTA	99	0.00607287		CGGCGACGTTGGGTCAACTACAGGATTGTCCTCTTCCTCTTTAGCGTTTA	34	0.00208704		CGGCGACGTTGGGTCAACTTTAAGGGTGTCCTCTTCCTCTTTAGCGTTTA	166	171	144	0.0101803	0.0104895	0.00883924	160.333	0.00983635	6.10352e-05	161.159
CGGCGACGTTGGGTCAACTACAGGGCTGTCCTCTTCCTCTTTAGCGTTTA	107	0.006562		CGGCGACGTTGGGTCAACTACAGGAATGTCCTCTTCCTCTTTAGCGTTTA	61	0.00374187		CGGCGACGTTGGGTCAACTACAGGCATGTCCTCTTCCTCTTTAGCGTTTA	33	0.00202566		CGGCGACGTTGGGTCAACTATCGTGGTGTCCTCTTCCTCTTTAGCGTTTA	168	181	132	0.010303	0.0111029	0.00810263	160.333	0.00983617	6.10352e-05	161.156
CGGCGACGTTGGGTCAACTACAGGGGTGTCCTCTTCCTCTTTAGCGTTTA	114	0.00699129		CGGCGACGTTGGGTCAACTACAGGACTGTCCTCTTCCTCTTTAGCGTTTA	110	0.00674764		CGGCGACGTTGGGTCAACTACAGGCCTGTCCTCTTCCTCTTTAGCGTTTA	56	0.00343748		CGGCGACGTTGGGTCAACTTCCCGTGTGTCCTCTTCCTCTTTAGCGTTTA	178	172	131	0.0109162	0.0105509	0.00804125	160.333	0.00983611	6.10352e-05	161.155
CGGCGACGTTGGGTCAACTACAGGGTTGTCCTCTTCCTCTTTAGCGTTTA	25	0.00153318		CGGCGACGTTGGGTCAACTACAGGAGTGTCCTCTTCCTCTTTAGCGTTTA	121	0.0074224		CGGCGACGTTGGGTCAACTACAGGCGTGTCCTCTTCCTCTTTAGCGTTTA	53	0.00325333		CGGCGACGTTGGGTCAACTTTAGTCGTGTCCTCTTCCTCTTTAGCGTTTA	182	174	125	0.0111615	0.0106735	0.00767295	160.333	0.00983601	6.10352e-05	161.153
CGGCGACGTTGGGTCAACTACAGGTATGTCCTCTTCCTCTTTAGCGTTTA	104	0.00637802		CGGCGACGTTGGGTCAACTACAGGATTGTCCTCTTCCTCTTTAGCGTTTA	40	0.00245369		CGGCGACGTTGGGTCAACTACAGGCTTGTCCTCTTCCTCTTTAGCGTTTA	12	0.000736603		CGGCGACGTTGGGTCAACTTTATCGGTGTCCTCTTCCTCTTTAGCGTTTA	157	154	169	0.00962836	0.00944669	0.0103738	160	0.00981629	6.10352e-05	160.83
CGGCGACGTTGGGTCAACTACAGGTCTGTCCTCTTCCTCTTTAGCGTTTA	92	0.00564209		CGGCGACGTTGGGTCAACTACAGGCATGTCCTCTTCCTCTTTAGCGTTTA	19	0.0011655		CGGCGACGTTGGGTCAACTACAGGGATGTCCTCTTCCTCTTTAGCGTTTA	117	0.00718188		CGGCGACGTTGGGTCAACTATGGGGGTGTCCTCTTCCTCTTTAGCGTTTA	159	170	151	0.00975101	0.0104282	0.00926892	160	0.00981603	6.10352e-05	160.826
CGGCGACGTTGGGTCAACTACAGGTGTGTCCTCTTCCTCTTTAGCGTTTA	159	0.00975101		CGGCGACGTTGGGTCAACTACAGGCCTGTCCTCTTCCTCTTTAGCGTTTA	100	0.00613422		CGGCGACGTTGGGTCAACTACAGGGCTGTCCTCTTCCTCTTTAGCGTTTA	92	0.00564729		CGGCGACGTTGGGTCAACTCTGGTGGTGTCCTCTTCCTCTTTAGCGTTTA	166	166	148	0.0101803	0.0101828	0.00908477	160	0.00981596	6.10352e-05	160.825
CGGCGACGTTGGGTCAACTACAGGTTTGTCCTCTTCCTCTTTAGCGTTTA	112	0.00686864		CGGCGACGTTGGGTCAACTACAGGCGTGTCCTCTTCCTCTTTAGCGTTTA	52	0.00318979		CGGCGACGTTGGGTCAACTACAGGGGTGTCCTCTTCCTCTTTAGCGTTTA	113	0.00693635		CGGCGACGTTGGGTCAACTTACAGCCTGTCCTCTTCCTCTTTAGCGTTTA	163	175	142	0.00999632	0.0107349	0.00871647	160	0.00981589	6.10352e-05	160.824
CGGCGACGTTGGGTCAACTACAGTAATGTCCTCTTCCTCTTTAGCGTTTA	109	0.00668466		CGGCGACGTTGGGTCAACTACAGGCTTGTCCTCTTCCTCTTTAGCGTTTA	13	0.000797448		CGGCGACGTTGGGTCAACTACAGGGTTGTCCTCTTCCTCTTTAGCGTTTA	27	0.00165736		CGGCGACGTTGGGTCAACTAGCGTGGTGTCCTCTTCCTCTTTAGCGTTTA	167	174	139	0.0102416	0.0106735	0.00853232	160	0.00981583	6.10352e-05	160.823
CGGCGACGTTGGGTCAACTACAGTACTGTCCTCTTCCTCTTTAGCGTTTA	120	0.00735925		CGGCGACGTTGGGTCAACTACAGGGATGTCCTCTTCCTCTTTAGCGTTTA	119	0.00729972		CGGCGACGTTGGGTCAACTACAGGTATGTCCTCTTCCTCTTTAGCGTTTA	117	0.00718188		CGGCGACGTTGGGTCAACTATCCAGGTGTCCTCTTCCTCTTTAGCGTTTA	178	175	127	0.0109162	0.0107349	0.00779572	160	0.00981561	6.10352e-05	160.819
CGGCGACGTTGGGTCAACTACAGTAGTGTCCTCTTCCTCTTTAGCGTTTA	63	0.00386361		CGGCGACGTTGGGTCAACTACAGGGCTGTCCTCTTCCTCTTTAGCGTTTA	104	0.00637959		CGGCGACGTTGGGTCAACTACAGGTCTGTCCTCTTCCTCTTTAGCGTTTA	91	0.00558591		CGGCGACGTTGGGTCAACTGTCAAGATGTCCTCTTCCTCTTTAGCGTTTA	144	179	156	0.00883111	0.0109802	0.00957584	159.667	0.00979573	6.10352e-05	160.493
CGGCGACGTTGGGTCAACTACAGTATTGTCCTCTTCCTCTTTAGCGTTTA	46	0.00282105		CGGCGACGTTGGGTCAACTACAGGGGTGTCCTCTTCCTCTTTAGCGTTTA	113	0.00693166		CGGCGACGTTGGGTCAACTACAGGTGTGTCCTCTTCCTCTTTAGCGTTTA	151	0.00926892		CGGCGACGTTGGGTCAACTAGTTTTGTGTCCTCTTCCTCTTTAGCGTTTA	149	174	156	0.00913774	0.0106735	0.00957584	159.667	0.00979571	6.10352e-05	160.493
CGGCGACGTTGGGTCAACTACAGTCATGTCCTCTTCCTCTTTAGCGTTTA	11	0.000674598		CGGCGACGTTGGGTCAACTACAGGGTTGTCCTCTTCCTCTTTAGCGTTTA	30	0.00184026		CGGCGACGTTGGGTCAACTACAGGTTTGTCCTCTTCCTCTTTAGCGTTTA	95	0.00583144		CGGCGACGTTGGGTCAACTGGTTTAGTGTCCTCTTCCTCTTTAGCGTTTA	166	164	149	0.0101803	0.0100601	0.00914615	159.667	0.00979552	6.10352e-05	160.49
CGGCGACGTTGGGTCAACTACAGTCCTGTCCTCTTCCTCTTTAGCGTTTA	64	0.00392494		CGGCGACGTTGGGTCAACTACAGGTATGTCCTCTTCCTCTTTAGCGTTTA	98	0.00601153		CGGCGACGTTGGGTCAACTACAGTAATGTCCTCTTCCTCTTTAGCGTTTA	99	0.00607698		CGGCGACGTTGGGTCAACTGGCAATTTGTCCTCTTCCTCTTTAGCGTTTA	172	157	150	0.0105483	0.00963072	0.00920754	159.667	0.00979551	6.10352e-05	160.49
CGGCGACGTTGGGTCAACTACAGTCGTGTCCTCTTCCTCTTTAGCGTTTA	117	0.00717527		CGGCGACGTTGGGTCAACTACAGGTCTGTCCTCTTCCTCTTTAGCGTTTA	130	0.00797448		CGGCGACGTTGGGTCAACTACAGTACTGTCCTCTTCCTCTTTAGCGTTTA	95	0.00583144		CGGCGACGTTGGGTCAACTGGCAGAGTGTCCTCTTCCTCTTTAGCGTTTA	164	172	143	0.0100576	0.0105509	0.00877785	159.667	0.00979545	6.10352e-05	160.489
CGGCGACGTTGGGTCAACTACAGTCTTGTCCTCTTCCTCTTTAGCGTTTA	23	0.00141052		CGGCGACGTTGGGTCAACTACAGGTGTGTCCTCTTCCTCTTTAGCGTTTA	154	0.00944669		CGGCGACGTTGGGTCAACTACAGTAGTGTCCTCTTCCTCTTTAGCGTTTA	65	0.00398993		CGGCGACGTTGGGTCAACTAGTTGTGTGTCCTCTTCCTCTTTAGCGTTTA	165	173	141	0.010119	0.0106122	0.00865509	159.667	0.00979542	6.10352e-05	160.488
CGGCGACGTTGGGTCAACTACAGTGATGTCCTCTTCCTCTTTAGCGTTTA	84	0.00515148		CGGCGACGTTGGGTCAACTACAGGTTTGTCCTCTTCCTCTTTAGCGTTTA	77	0.00472335		CGGCGACGTTGGGTCAACTACAGTATTGTCCTCTTCCTCTTTAGCGTTTA	28	0.00171874		CGGCGACGTTGGGTCAACTCTGCTTTTGTCCTCTTCCTCTTTAGCGTTTA	165	173	141	0.010119	0.0106122	0.00865509	159.667	0.00979542	6.10352e-05	160.488
CGGCGACGTTGGGTCAACTACAGTGCTGTCCTCTTCCTCTTTAGCGTTTA	112	0.00686864		CGGCGACGTTGGGTCAACTACAGTAATGTCCTCTTCCTCTTTAGCGTTTA	102	0.0062569		CGGCGACGTTGGGTCAACTACAGTCATGTCCTCTTCCTCTTTAGCGTTTA	9	0.000552452		CGGCGACGTTGGGTCAACTTTAGGCGTGTCCTCTTCCTCTTTAGCGTTTA	175	162	142	0.0107322	0.00993743	0.00871647	159.667	0.00979538	6.10352e-05	160.488
CGGCGACGTTGGGTCAACTACAGTGGTGTCCTCTTCCTCTTTAGCGTTTA	128	0.00784987		CGGCGACGTTGGGTCAACTACAGTACTGTCCTCTTCCTCTTTAGCGTTTA	103	0.00631824		CGGCGACGTTGGGTCAACTACAGTCCTGTCCTCTTCCTCTTTAGCGTTTA	76	0.00466515		CGGCGACGTTGGGTCAACTGTTAGGCTGTCCTCTTCCTCTTTAGCGTTTA	168	174	137	0.010303	0.0106735	0.00840955	159.667	0.00979535	6.10352e-05	160.487
CGGCGACGTTGGGTCAACTACAGTGTTGTCCTCTTCCTCTTTAGCGTTTA	45	0.00275972		CGGCGACGTTGGGTCAACTACAGTAGTGTCCTCTTCCTCTTTAGCGTTTA	88	0.00539811		CGGCGACGTTGGGTCAACTACAGTCGTGTCCTCTTCCTCTTTAGCGTTTA	103	0.00632251		CGGCGACGTTGGGTCAACTCGCTGGGTGTCCTCTTCCTCTTTAGCGTTTA	161	185	133	0.00987367	0.0113483	0.00816402	159.667	0.00979533	6.10352e-05	160.487
CGGCGACGTTGGGTCAACTACAGTTATGTCCTCTTCCTCTTTAGCGTTTA	96	0.0058874		CGGCGACGTTGGGTCAACTACAGTATTGTCCTCTTCCTCTTTAGCGTTTA	33	0.00202429		CGGCGACGTTGGGTCAACTACAGTCTTGTCCTCTTCCTCTTTAGCGTTTA	24	0.00147321		CGGCGACGTTGGGTCAACTGACTCGGTGTCCTCTTCCTCTTTAGCGTTTA	183	166	130	0.0112229	0.0101828	0.00797987	159.667	0.00979518	6.10352e-05	160.484
CGGCGACGTTGGGTCAACTACAGTTCTGTCCTCTTCCTCTTTAGCGTTTA	99	0.00607138		CGGCGACGTTGGGTCAACTACAGTCATGTCCTCTTCCTCTTTAGCGTTTA	6	0.000368053		CGGCGACGTTGGGTCAACTACAGTGATGTCCTCTTCCTCTTTAGCGTTTA	68	0.00417408		CGGCGACGTTGGGTCAACTGTTCGTCTGTCCTCTTCCTCTTTAGCGTTTA	186	167	126	0.0114068	0.0102441	0.00773433	159.667	0.00979511	6.10352e-05	160.483
CGGCGACGTTGGGTCAACTACAGTTGTGTCCTCTTCCTCTTTAGCGTTTA	135	0.00827916		CGGCGACGTTGGGTCAACTACAGTCCTGTCCTCTTCCTCTTTAGCGTTTA	72	0.00441664		CGGCGACGTTGGGTCAACTACAGTGCTGTCCTCTTCCTCTTTAGCGTTTA	126	0.00773433		CGGCGACGTTGGGTCAACTGGCACGCTGTCCTCTTCCTCTTTAGCGTTTA	183	172	124	0.0112229	0.0105509	0.00761156	159.667	0.00979509	6.10352e-05	160.483
CGGCGACGTTGGGTCAACTACAGTTTTGTCCTCTTCCTCTTTAGCGTTTA	134	0.00821783		CGGCGACGTTGGGTCAACTACAGTCGTGTCCTCTTCCTCTTTAGCGTTTA	103	0.00631824		CGGCGACGTTGGGTCAACTACAGTGGTGTCCTCTTCCTCTTTAGCGTTTA	113	0.00693635		CGGCGACGTTGGGTCAACTGTTTCTATGTCCTCTTCCTCTTTAGCGTTTA	138	171	169	0.00846314	0.0104895	0.0103738	159.333	0.00977549	6.10352e-05	160.162
CGGCGACGTTGGGTCAACTACATAAATGTCCTCTTCCTCTTTAGCGTTTA	20	0.00122654		CGGCGACGTTGGGTCAACTACAGTCTTGTCCTCTTCCTCTTTAGCGTTTA	23	0.00141087		CGGCGACGTTGGGTCAACTACAGTGTTGTCCTCTTCCTCTTTAGCGTTTA	56	0.00343748		CGGCGACGTTGGGTCAACTGGATGTTTGTCCTCTTCCTCTTTAGCGTTTA	162	155	161	0.00993499	0.00950804	0.00988276	159.333	0.00977526	6.10352e-05	160.158
CGGCGACGTTGGGTCAACTACATAACTGTCCTCTTCCTCTTTAGCGTTTA	10	0.000613271		CGGCGACGTTGGGTCAACTACAGTGATGTCCTCTTCCTCTTTAGCGTTTA	74	0.00453932		CGGCGACGTTGGGTCAACTACAGTTATGTCCTCTTCCTCTTTAGCGTTTA	107	0.00656804		CGGCGACGTTGGGTCAACTATCAGGGTGTCCTCTTCCTCTTTAGCGTTTA	153	170	155	0.00938305	0.0104282	0.00951446	159.333	0.00977522	6.10352e-05	160.157
CGGCGACGTTGGGTCAACTACATAAGTGTCCTCTTCCTCTTTAGCGTTTA	19	0.00116522		CGGCGACGTTGGGTCAACTACAGTGCTGTCCTCTTCCTCTTTAGCGTTTA	125	0.00766777		CGGCGACGTTGGGTCAACTACAGTTCTGTCCTCTTCCTCTTTAGCGTTTA	91	0.00558591		CGGCGACGTTGGGTCAACTGGCGGGATGTCCTCTTCCTCTTTAGCGTTTA	169	154	155	0.0103643	0.00944669	0.00951446	159.333	0.00977514	6.10352e-05	160.156
CGGCGACGTTGGGTCAACTACATAATTGTCCTCTTCCTCTTTAGCGTTTA	5	0.000306636		CGGCGACGTTGGGTCAACTACAGTGGTGTCCTCTTCCTCTTTAGCGTTTA	130	0.00797448		CGGCGACGTTGGGTCAACTACAGTTGTGTCCTCTTCCTCTTTAGCGTTTA	89	0.00546314		CGGCGACGTTGGGTCAACTTTTGTAATGTCCTCTTCCTCTTTAGCGTTTA	144	190	144	0.00883111	0.011655	0.00883924	159.333	0.00977512	6.10352e-05	160.156
[truncated: 15,167 more rows]

## Sheet: PAM library distribution
Table S6B. PAM library frequency matrix
[truncated: 19 more rows]

## Sheet: CLEAVED S6
Table S6C. PAM sequence distribution after cleavage by S6 MgCas9
[truncated: 10,930 more rows]

[truncated: 4 more sheets: CLEAVED CA06, data for normalization, Normalized CLEAVED PAM freq, Top 1000 frequency ]
