# Supplementary material for: Evolution of the CRISPR-Cas9 defence system in Mycoplasma gallisepticum following colonization of a novel bird host
Source: Microb Genom. 2024 Nov 18;10(11):001320. doi: 10.1099/mgen.0.001320 (PMC11893278; doi:10.1099/mgen.0.001320)
Supplement: Uncited Table S7. [file mgen-10-01320-s008.xlsx]

## Sheet: Feuil1
Table S7. Genes encoding putative defence systems in M. gallisepticum strains
	Strains	S8 family	CRISPR-Cas	IetA/S	RM 1	RM 2		Strains	S8 family	CRISPR-Cas	IetA/S	RM 1	RM 2
Poultry	S6	*	1	1	1	1	HF	CA06	1	1	1	0	0
	Rlow / Rhigh	*	1	1	1	*		NC06_2006.081	0	0	1	0	0
	F	*	1	1	1	0		NC08_2008.031	0	0	1	0	0
	NTCC10105	1	1	1	1	0		NC95_13295-2	1	1	1	0	*
	Mx4	1	1	1	0	1i		NY01_2001.047	1	1	1	0	0
	f99	*	1	1	1	0		NC96_1596-4	1	1	1	0	0
	685	0	1	1	0	0		WI01_2001.043	1	1	1	0	0
	ts-11	*	1	1	0	0		VA94_7994	1	1	1	0	0
	K6356	*	1	1	0	0		Strains from our study with Cas genes	1	1 or *	1	0	0
	KUVMG	0	1	1	0	0		Strains from our study without Cas genes	0	0	1	0	0
1 = Present
0 = Absent
* = Inactivated by mutation
i = DNA region is inverted
